# Supplementary material for: Vegfc/d-dependent regulation of the lymphatic vasculature during cardiac regeneration is influenced by injury context
Source: NPJ Regen Med. 2019 Aug 22;4:18. doi: 10.1038/s41536-019-0079-2 (PMC6706389; doi:10.1038/s41536-019-0079-2)
Supplement: Supplementary file 2 — Supplementary Data Set 1. [file 41536_2019_79_MOESM2_ESM.xlsx]

## Sheet: Sheet1
Width				Length				Volume
vegfchy+/+;vegfd+/+ controls		vegfchy-/-:vegfd-/- mutants		vegfchy+/+;vegfd+/+ controls		vegfchy-/-:vegfd-/- mutants		vegfchy+/+;vegfd+/+ controls		vegfchy-/-:vegfd-/- mutants
	# values		# values		# values		# values		# values		# values
control 1	200	mutant 1	204	control 1	200	mutant 1	204	control 1	203	mutant 1	183
control 2	210	mutant 2	201	control 2	210	mutant 2	201	control 2	200	mutant 2	199
control 3	200	mutant 3	201	control 3	200	mutant 3	201	control 3	174	mutant 3	182
control 4	200	mutant 4	201	control 4	200	mutant 4	201	control 4	200	mutant 4	200
Total # values	810	Total # values	807	Total # values	810	Total # values	807	Total # values	777	Total # values	764
vegfchy+/+;vegfd+/+ controls		vegfchy-/-:vegfd-/- mutants		vegfchy+/+;vegfd+/+ controls		vegfchy-/-:vegfd-/- mutants		vegfchy+/+;vegfd+/+ controls		vegfchy-/-:vegfd-/- mutants
Length Bin center (μm)	# values	Length Bin center (μm)	# values	Width Bin Center (μm)	# values	Width Bin Center (μm)	# values	Volume Bin Center (μm3)	# values	Volume Bin Center (μm3)	# values
0	0	0	0	1	0	1	0	200	12	200	6
10	1	10	3	1.5	1	1.5	0	450	57	450	32
20	80	20	36	2	13	2	5	700	118	700	55
30	197	30	139	2.5	29	2.5	16	950	103	950	52
40	178	40	166	3	81	3	27	1200	86	1200	69
50	120	50	160	3.5	123	3.5	67	1450	63	1450	80
60	90	60	135	4	111	4	71	1700	50	1700	67
70	70	70	79	4.5	101	4.5	100	1950	43	1950	50
80	30	80	50	5	101	5	94	2200	43	2200	54
90	19	90	20	5.5	74	5.5	87	2450	31	2450	42
100	10	100	10	6	52	6	100	2700	34	2700	47
110	4	110	5	6.5	35	6.5	70	2950	15	2950	29
120	6	120	2	7	29	7	51	3200	19	3200	27
				7.5	21	7.5	31	3450	16	3450	20
				8	13	8	32	3700	14	3700	20
				8.5	7	8.5	19	3950	13	3950	23
				9	7	9	9	4200	7	4200	19
				9.5	3	9.5	10	4450	8	4450	12
				10	3	10	5	4700	9	4700	8
				10.5	2	10.5	5
				11	1	11	2
				11.5	2	11.5	2
				12	1	12	1
				12.5	0	12.5	0
				13	0	13	2
				13.5	0	13.5	0
				14	0	14	1
