# Supplementary material for: Vegfc/d-dependent regulation of the lymphatic vasculature during cardiac regeneration is influenced by injury context
Source: NPJ Regen Med. 2019 Aug 22;4:18. doi: 10.1038/s41536-019-0079-2 (PMC6706389; doi:10.1038/s41536-019-0079-2)
Supplement: Supplementary file 3 — Supplementary Data Set 2. [file 41536_2019_79_MOESM3_ESM.xls]

## Sheet: Figure4_OnlineTable3_genes_from
Reactome	NameFish	NameHuman	logFC	logCPM	LR	PValue
REACTOME_TRANSLATION.234	ENSDARG00000002549_eif3eb	ENSG00000104408_EIF3E	0.385115	4.17666	1.41004	0.23505
REACTOME_TRANSLATION.382	ENSDARG00000003599_rpl3	ENSG00000100316_RPL3	-0.055179	10.723	0.0302964	0.861819
REACTOME_TRANSLATION.392	ENSDARG00000003681_eif5	ENSG00000100664_EIF5	-0.0583721	7.16797	0.0342024	0.853277
REACTOME_TRANSLATION.687	ENSDARG00000005230_ssr2	ENSG00000163479_SSR2	0.00075272	5.37907	5.6975e-06	0.998095
REACTOME_TRANSLATION.759	ENSDARG00000005675_sec61a1l	ENSG00000058262_SEC61A1	-0.777989	3.60681	5.48409	0.0191903
REACTOME_TRANSLATION.774	ENSDARG00000005791_rpl28	ENSG00000108107_RPL28	0.0346568	8.99441	0.0115449	0.914434
REACTOME_TRANSLATION.779	ENSDARG00000005827_eif2s1a	ENSG00000134001_EIF2S1	0.0909714	4.00806	0.0880337	0.766692
REACTOME_TRANSLATION.850	ENSDARG00000006316_rpl23a	ENSG00000198242_RPL23A	0.0219953	9.41015	0.00483695	0.944553
REACTOME_TRANSLATION.883	ENSDARG00000006413_rpl38	ENSG00000172809_RPL38	-0.054954	8.57371	0.0296136	0.86337
REACTOME_TRANSLATION.924	ENSDARG00000006691_rpl12	ENSG00000197958_RPL12	0.291945	9.51028	0.796532	0.372132
REACTOME_TRANSLATION.1020	ENSDARG00000007320_rpl7	ENSG00000147604_RPL7	-0.0370965	9.88977	0.0136467	0.907003
REACTOME_TRANSLATION.1182	ENSDARG00000008292_eif2s3	ENSG00000130741_EIF2S3	-0.169078	7.79078	0.276926	0.598723
REACTOME_TRANSLATION.1271	ENSDARG00000008936_sec11a	ENSG00000140612_SEC11A	-0.215746	3.67327	0.480457	0.488215
REACTOME_TRANSLATION.1319	ENSDARG00000009285_rpl15	ENSG00000174748_RPL15	0.0273891	9.13584	0.00736684	0.931601
REACTOME_TRANSLATION.1363	ENSDARG00000009724_rpn2	ENSG00000118705_RPN2	0.284063	4.64713	0.772224	0.37953
REACTOME_TRANSLATION.1431	ENSDARG00000010160_rps15a	ENSG00000134419_RPS15A	0.138289	8.67257	0.190726	0.662313
REACTOME_TRANSLATION.1436	ENSDARG00000010194_eif4bb	ENSG00000063046_EIF4B	-0.220654	5.73612	0.500961	0.479078
REACTOME_TRANSLATION.1469	ENSDARG00000010516_rpl21	ENSG00000122026_RPL21	0.0776896	9.36507	0.0576878	0.810189
REACTOME_TRANSLATION.1561	ENSDARG00000011201_rplp2l	ENSG00000177600_RPLP2	0.0373184	7.79671	0.0136929	0.906847
REACTOME_TRANSLATION.1580	ENSDARG00000011405_rps9	ENSG00000170889_RPS9	0.0935049	9.73559	0.0842189	0.771659
REACTOME_TRANSLATION.1748	ENSDARG00000012603_eif3ja	ENSG00000104131_EIF3J	0.443955	4.03259	1.90423	0.167605
REACTOME_TRANSLATION.1848	ENSDARG00000013274_eif4eb	ENSG00000151247_EIF4E	-0.781297	3.57497	5.50612	0.0189501
REACTOME_TRANSLATION.1852	ENSDARG00000013307_rpl19	ENSG00000108298_RPL19	0.118587	9.51827	0.139289	0.708988
REACTOME_TRANSLATION.1974	ENSDARG00000014004_eif2b4	ENSG00000115211_EIF2B4	0.079931	4.23637	0.0673236	0.795274
REACTOME_TRANSLATION.1994	ENSDARG00000014139_srp72	ENSG00000174780_SRP72	-0.0655953	4.82799	0.0434403	0.834898
REACTOME_TRANSLATION.1999	ENSDARG00000014165_ssr3	ENSG00000114850_SSR3	-0.214773	4.56757	0.48611	0.485668
REACTOME_TRANSLATION.2076	ENSDARG00000014690_rps4x	ENSG00000198034_RPS4X	0.012517	10.2888	0.00154443	0.968652
REACTOME_TRANSLATION.2078	ENSDARG00000014690_rps4x	ENSG00000129824_RPS4Y1	0.012517	10.2888	0.00154443	0.968652
REACTOME_TRANSLATION.2097	ENSDARG00000014867_rpl8	ENSG00000161016_RPL8	0.032427	9.76685	0.0105339	0.918253
REACTOME_TRANSLATION.2138	ENSDARG00000015128_rpl27	ENSG00000131469_RPL27	0.0357312	8.92336	0.0125122	0.910936
REACTOME_TRANSLATION.2245	ENSDARG00000015862_rpl5b	ENSG00000122406_RPL5	-0.0415256	9.67025	0.0166528	0.897322
REACTOME_TRANSLATION.2350	ENSDARG00000016443_eif3c	ENSG00000184110_EIF3C	-0.0735842	8.98313	0.0521888	0.819297
REACTOME_TRANSLATION.2359	ENSDARG00000016477_eif4a2	ENSG00000156976_EIF4A2	0.00606885	5.88514	0.000376896	0.984511
REACTOME_TRANSLATION.2441	ENSDARG00000016889_eif3g	ENSG00000130811_EIF3G	-0.0798809	8.00419	0.0616097	0.80397
REACTOME_TRANSLATION.2525	ENSDARG00000017439_eif4ba	ENSG00000063046_EIF4B	0.0175914	4.4708	0.00316295	0.955151
REACTOME_TRANSLATION.2527	ENSDARG00000017445_eif3i	ENSG00000084623_EIF3I	0.14486	7.28946	0.203951	0.651551
REACTOME_TRANSLATION.2636	ENSDARG00000018106_eif2b3	ENSG00000070785_EIF2B3	-0.315615	3.72576	1.03099	0.309925
REACTOME_TRANSLATION.2668	ENSDARG00000018334_rpl35	ENSG00000136942_RPL35	0.0141909	9.63247	0.00196089	0.96468
REACTOME_TRANSLATION.2705	ENSDARG00000018637_sec61g	ENSG00000132432_SEC61G	-0.146576	8.00029	0.20937	0.647262
REACTOME_TRANSLATION.2774	ENSDARG00000019137_tram1	ENSG00000067167_TRAM1	0.0908604	4.02615	0.0870868	0.767914
REACTOME_TRANSLATION.2778	ENSDARG00000019181_rpsa	ENSG00000168028_RPSA	0.0605771	10.6909	0.0348398	0.851932
REACTOME_TRANSLATION.2827	ENSDARG00000019444_ssr4	ENSG00000180879_SSR4	-0.122973	5.79919	0.151346	0.697252
REACTOME_TRANSLATION.2883	ENSDARG00000019778_rps6	ENSG00000137154_RPS6	0.0338423	9.89882	0.0112717	0.915449
REACTOME_TRANSLATION.2951	ENSDARG00000020197_rpl5a	ENSG00000122406_RPL5	-0.0334489	9.4001	0.0109714	0.916579
REACTOME_TRANSLATION.3056	ENSDARG00000020820_srp68	ENSG00000167881_SRP68	-0.289282	4.64934	0.805955	0.369319
REACTOME_TRANSLATION.3131	ENSDARG00000021257_eif3d	ENSG00000100353_EIF3D	-0.00168392	7.97255	2.78687e-05	0.995788
REACTOME_TRANSLATION.3176	ENSDARG00000021669_sec61a1	ENSG00000058262_SEC61A1	-0.0231936	6.64237	0.00524377	0.942273
REACTOME_TRANSLATION.3191	ENSDARG00000021838_rps23	ENSG00000186468_RPS23	-0.0261091	8.63972	0.00645453	0.935967
REACTOME_TRANSLATION.3196	ENSDARG00000021864_rplp1	ENSG00000137818_RPLP1	-0.0407827	10.1132	0.0157289	0.900195
REACTOME_TRANSLATION.3472	ENSDARG00000025073_rpl18a	ENSG00000105640_RPL18A	0.0749271	9.16538	0.0535168	0.817053
REACTOME_TRANSLATION.3521	ENSDARG00000025581_rpl10	ENSG00000147403_RPL10	0.0675536	9.27052	0.0452202	0.8316
REACTOME_TRANSLATION.3545	ENSDARG00000025850_rps21	ENSG00000171858_RPS21	-0.00701987	8.58108	0.000495643	0.982238
REACTOME_TRANSLATION.3928	ENSDARG00000029500_rpl34	ENSG00000109475_RPL34	0.0163016	9.07422	0.00259049	0.959408
REACTOME_TRANSLATION.3933	ENSDARG00000029533_rpl18	ENSG00000063177_RPL18	0.0597632	9.46044	0.0348175	0.851979
REACTOME_TRANSLATION.4023	ENSDARG00000030408_rps26l	ENSG00000197728_RPS26	0.0448465	8.2331	0.0193473	0.889376
REACTOME_TRANSLATION.4049	ENSDARG00000030602_rps19	ENSG00000105372_RPS19	0.0472065	8.85281	0.0216285	0.88308
REACTOME_TRANSLATION.4457	ENSDARG00000034291_rpl37	ENSG00000145592_RPL37	0.0201198	8.75663	0.00385452	0.950495
REACTOME_TRANSLATION.4538	ENSDARG00000034897_rps10	ENSG00000124614_RPS10	0.0129076	8.9944	0.0016135	0.967959
REACTOME_TRANSLATION.4591	ENSDARG00000035256_eef2l2	ENSG00000167658_EEF2	0.0832867	9.85233	0.0669297	0.795861
REACTOME_TRANSLATION.4693	ENSDARG00000035692_rps3a	ENSG00000145425_RPS3A	0.0415185	10.3559	0.0170273	0.89618
REACTOME_TRANSLATION.4694	ENSDARG00000035699_srp19	ENSG00000153037_SRP19	-0.516401	4.33902	2.58286	0.108027
REACTOME_TRANSLATION.4727	ENSDARG00000035860_rps28	ENSG00000233927_RPS28	-0.0745857	9.26536	0.0553979	0.813923
REACTOME_TRANSLATION.4794	ENSDARG00000036116_eif3hb	ENSG00000147677_EIF3H	-0.0762159	5.26581	0.0583562	0.809113
REACTOME_TRANSLATION.4825	ENSDARG00000036298_rps13	ENSG00000110700_RPS13	-0.0207301	9.01427	0.00420953	0.948269
REACTOME_TRANSLATION.4829	ENSDARG00000036316_rpl39	ENSG00000198918_RPL39	0.079685	8.92846	0.0632972	0.801358
REACTOME_TRANSLATION.4923	ENSDARG00000036629_rps14	ENSG00000164587_RPS14	-0.00844375	9.52973	0.000698391	0.978917
REACTOME_TRANSLATION.4987	ENSDARG00000036875_rps12	ENSG00000112306_RPS12	0.0476699	8.50984	0.0218908	0.882378
REACTOME_TRANSLATION.5038	ENSDARG00000037071_rps26	ENSG00000197728_RPS26	0.215378	7.81125	0.450125	0.502276
REACTOME_TRANSLATION.5080	ENSDARG00000037318_ddost	ENSG00000244038_DDOST	-0.0940453	4.97217	0.0852586	0.770294
REACTOME_TRANSLATION.5084	ENSDARG00000037350_rpl9	ENSG00000163682_RPL9	-0.436429	3.03365	2.0669	0.150527
REACTOME_TRANSLATION.5459	ENSDARG00000039347_rps24	ENSG00000138326_RPS24	0.073617	9.53313	0.0523749	0.818981
REACTOME_TRANSLATION.5487	ENSDARG00000039502_eef1a1a	ENSG00000156508_EEF1A1	-0.620027	0.53881	3.31038	0.0688438
REACTOME_TRANSLATION.5748	ENSDARG00000041182_rpl4	ENSG00000174444_RPL4	-0.0200452	10.4162	0.00407828	0.949081
REACTOME_TRANSLATION.5776	ENSDARG00000041397_eif2b2	ENSG00000119718_EIF2B2	0.187838	4.81069	0.352811	0.552526
REACTOME_TRANSLATION.5787	ENSDARG00000041435_uba52	ENSG00000221983_UBA52	0.0401991	9.58557	0.0154638	0.901035
REACTOME_TRANSLATION.5861	ENSDARG00000041811_rps25	ENSG00000118181_RPS25	0.0393461	9.39161	0.0151317	0.902098
REACTOME_TRANSLATION.5922	ENSDARG00000042065_eef2a.2	ENSG00000158417_EIF5B	-0.386871	0.0785973	2.85372	0.091163
REACTOME_TRANSLATION.5923	ENSDARG00000042065_eef2a.2	ENSG00000189369_GSPT2	-0.386871	0.0785973	2.85372	0.091163
REACTOME_TRANSLATION.5928	ENSDARG00000042094_eef2a.1	ENSG00000189369_GSPT2	0.346368	2.73724	1.29768	0.254637
REACTOME_TRANSLATION.5929	ENSDARG00000042094_eef2a.1	ENSG00000158417_EIF5B	0.346368	2.73724	1.29768	0.254637
REACTOME_TRANSLATION.5952	ENSDARG00000042252_eif4h	ENSG00000106682_EIF4H	-0.321106	5.12622	1.05558	0.304224
REACTOME_TRANSLATION.6004	ENSDARG00000042566_rps7	ENSG00000171863_RPS7	0.0513491	9.7737	0.0261284	0.871587
REACTOME_TRANSLATION.6057	ENSDARG00000042823_spcs2	ENSG00000118363_SPCS2	0.109442	3.96758	0.127082	0.721477
REACTOME_TRANSLATION.6067	ENSDARG00000042851_srp9	ENSG00000143742_SRP9	-0.331656	3.39476	1.02339	0.311716
REACTOME_TRANSLATION.6083	ENSDARG00000042905_rpl10a	ENSG00000198755_RPL10A	0.167063	9.33038	0.269458	0.603695
REACTOME_TRANSLATION.6199	ENSDARG00000043453_rps5	ENSG00000083845_RPS5	0.0735691	9.36186	0.0530534	0.817833
REACTOME_TRANSLATION.6210	ENSDARG00000043509_rpl11	ENSG00000142676_RPL11	0.0767499	8.87515	0.0554979	0.813759
REACTOME_TRANSLATION.6228	ENSDARG00000043608_eif4ebp1	ENSG00000187840_EIF4EBP1	-0.336652	6.78515	1.06684	0.301659
REACTOME_TRANSLATION.6241	ENSDARG00000043663_faub	ENSG00000149806_FAU	-0.676617	3.8682	4.44561	0.0349911
REACTOME_TRANSLATION.6301	ENSDARG00000043976_etf1b	ENSG00000120705_ETF1	-0.0568222	6.43271	0.0294599	0.863721
REACTOME_TRANSLATION.6332	ENSDARG00000044093_rpl13a	ENSG00000142541_RPL13A	-0.0118366	9.59472	0.00137742	0.970394
REACTOME_TRANSLATION.6412	ENSDARG00000044521_eef1b2	ENSG00000114942_EEF1B2	-0.175725	8.73352	0.284484	0.593777
REACTOME_TRANSLATION.6619	ENSDARG00000045487_rps16	ENSG00000105193_RPS16	0.0673553	8.53481	0.0452948	0.831463
REACTOME_TRANSLATION.6796	ENSDARG00000046157_RPS17	ENSG00000182774_RPS17	0.046787	9.02868	0.0212812	0.884015
REACTOME_TRANSLATION.6806	ENSDARG00000051783_rplp0	ENSG00000089157_RPLP0	0.0256628	10.9212	0.0063479	0.936497
REACTOME_TRANSLATION.6887	ENSDARG00000052178_eif2s1b	ENSG00000134001_EIF2S1	0.154231	5.99613	0.233055	0.629268
REACTOME_TRANSLATION.7052	ENSDARG00000053047_eif2s2	ENSG00000125977_EIF2S2	-0.0282174	7.22199	0.00825696	0.927598
REACTOME_TRANSLATION.7053	ENSDARG00000053058_rps11	ENSG00000142534_RPS11	0.0108933	9.59919	0.00117128	0.972699
REACTOME_TRANSLATION.7095	ENSDARG00000053365_rpl31	ENSG00000071082_RPL31	0.0686417	8.78327	0.0444075	0.833097
REACTOME_TRANSLATION.7096	ENSDARG00000053370_eif3jb	ENSG00000104131_EIF3J	-0.632793	4.91627	3.71647	0.0538781
REACTOME_TRANSLATION.7112	ENSDARG00000053457_rpl23	ENSG00000125691_RPL23	0.0459341	9.13187	0.0208728	0.885126
REACTOME_TRANSLATION.7608	ENSDARG00000055996_rps8a	ENSG00000142937_RPS8	0.0135431	8.79394	0.00179642	0.966192
REACTOME_TRANSLATION.7634	ENSDARG00000056119_eef1g	ENSG00000254772_EEF1G	0.0451363	9.52779	0.0201235	0.887193
REACTOME_TRANSLATION.7886	ENSDARG00000057368_rps8b	ENSG00000142937_RPS8	0.117291	4.0817	0.129013	0.719458
REACTOME_TRANSLATION.7907	ENSDARG00000057556_rpl17	ENSG00000265681_RPL17	0.104429	9.70601	0.106324	0.744368
REACTOME_TRANSLATION.7991	ENSDARG00000057912_eif1axb	ENSG00000173674_EIF1AX	0.0704961	7.06864	0.0513784	0.820682
REACTOME_TRANSLATION.8131	ENSDARG00000058451_rpl6	ENSG00000089009_RPL6	0.0492494	10.3651	0.0229976	0.879463
REACTOME_TRANSLATION.8272	ENSDARG00000059298_spcs1	ENSG00000114902_SPCS1	0.118602	3.61636	0.150989	0.697592
REACTOME_TRANSLATION.8280	ENSDARG00000059323_rpn1	ENSG00000163902_RPN1	-0.330392	5.24295	1.12173	0.289547
REACTOME_TRANSLATION.8339	ENSDARG00000059654_eif3ba	ENSG00000106263_EIF3B	-0.0351718	8.30944	0.0125477	0.91081
REACTOME_TRANSLATION.9518	ENSDARG00000068289_eif3k	ENSG00000178982_EIF3K	0.0515785	5.9828	0.0268904	0.869745
REACTOME_TRANSLATION.9975	ENSDARG00000070437_rpl22	ENSG00000116251_RPL22	0.0571195	9.23212	0.031361	0.859437
REACTOME_TRANSLATION.10109	ENSDARG00000070849_rps15	ENSG00000115268_RPS15	-0.00265066	8.9013	6.84016e-05	0.993401
REACTOME_TRANSLATION.10683	ENSDARG00000074995_eif2b5	ENSG00000145191_EIF2B5	-0.0681754	4.66826	0.0468867	0.828572
REACTOME_TRANSLATION.11106	ENSDARG00000076568_sec61b	ENSG00000106803_SEC61B	0.0886277	4.92341	0.0699812	0.791364
REACTOME_TRANSLATION.11177	ENSDARG00000076815_eif3s10	ENSG00000107581_EIF3A	0.0652313	7.71263	0.0435141	0.83476
REACTOME_TRANSLATION.11286	ENSDARG00000077291_rps2	ENSG00000140988_RPS2	0.00592553	10.8697	0.00032047	0.985717
REACTOME_TRANSLATION.11361	ENSDARG00000077533_eif3f	ENSG00000175390_EIF3F	0.128569	8.0369	0.16218	0.687157
REACTOME_TRANSLATION.11397	ENSDARG00000077717_rpl29	ENSG00000162244_RPL29	0.0180507	8.5475	0.0030869	0.955692
REACTOME_TRANSLATION.12274	ENSDARG00000088030_rpl35a	ENSG00000182899_RPL35A	0.0422823	9.16862	0.0174121	0.89502
REACTOME_TRANSLATION.12505	ENSDARG00000089976_spcs3	ENSG00000129128_SPCS3	0.0283207	4.5407	0.00864365	0.925926
REACTOME_TRANSLATION.12593	ENSDARG00000090697_eif3ea	ENSG00000104408_EIF3E	-0.0325736	8.45344	0.0106698	0.917729
REACTOME_TRANSLATION.12729	ENSDARG00000091402_eif2b1	ENSG00000111361_EIF2B1	-0.0880175	3.43338	0.081607	0.775131
REACTOME_TRANSLATION.12955	ENSDARG00000093606_si:dkey-159f12.2	ENSG00000142534_RPS11	0.0626831	-0.465032	0.0730624	0.786929
REACTOME_TRANSLATION.13413	ENSDARG00000098367_srp54	ENSG00000100883_SRP54	0.0180439	5.52847	0.00340572	0.953463
REACTOME_TRANSLATION.13613	ENSDARG00000099022_faua	ENSG00000149806_FAU	0.0836242	8.41631	0.0690066	0.792789
REACTOME_TRANSLATION.13628	ENSDARG00000099104_rpl24	ENSG00000114391_RPL24	-0.106379	9.49106	0.109581	0.740622
REACTOME_TRANSLATION.13691	ENSDARG00000099380_rpl13	ENSG00000167526_RPL13	-0.0117127	9.73043	0.00133662	0.970836
REACTOME_TRANSLATION.13953	ENSDARG00000100392_rps18	ENSG00000231500_RPS18	0.0189466	9.58106	0.00346543	0.953057
REACTOME_TRANSLATION.14002	ENSDARG00000100588_rpl36	ENSG00000130255_RPL36	0.011964	9.09905	0.00138379	0.970326
REACTOME_TRANSLATION.14157	ENSDARG00000101256_CABZ01085052.1	ENSG00000114867_EIF4G1	-0.108636	4.41461	0.11935	0.72974
REACTOME_TRANSLATION.14272	ENSDARG00000101627_ssr1	ENSG00000124783_SSR1	0.200346	5.50797	0.405568	0.524228
REACTOME_TRANSLATION.14489	ENSDARG00000102452_eif3ha	ENSG00000147677_EIF3H	0.121822	5.66231	0.150761	0.697809
REACTOME_TRANSLATION.14710	ENSDARG00000103433_rpl14	ENSG00000188846_RPL14	-0.0843666	9.0959	0.0688714	0.792987
REACTOME_TRANSLATION.14887	ENSDARG00000104011_rps17	ENSG00000182774_RPS17	-0.208649	8.21714	0.43299	0.510525
REACTOME_TRANSLATION.15520	ENSDARG00000115271_RPL37A	ENSG00000197756_RPL37A	-0.011921	8.96752	0.00135934	0.970589
REACTOME_TRANSLATION.15553	ENSDARG00000115987_srp14	ENSG00000140319_SRP14	-0.23228	3.61714	0.507637	0.476164
REACTOME_PTM_GAMMA_CARBOXYLATION_HYPUSINE_FORMATION_AND_ARYLSULFATASE_ACTIVATION.343	ENSDARG00000003270_dhps	ENSG00000095059_DHPS	0.282758	4.03103	0.872322	0.350313
REACTOME_PTM_GAMMA_CARBOXYLATION_HYPUSINE_FORMATION_AND_ARYLSULFATASE_ACTIVATION.2488	ENSDARG00000017235_eif5a	ENSG00000163577_EIF5A2	0.00489466	9.61687	0.000239376	0.987656
REACTOME_PTM_GAMMA_CARBOXYLATION_HYPUSINE_FORMATION_AND_ARYLSULFATASE_ACTIVATION.2674	ENSDARG00000018423_sulf2a	ENSG00000062096_ARSF	-0.441866	1.49897	0.808412	0.36859
REACTOME_PTM_GAMMA_CARBOXYLATION_HYPUSINE_FORMATION_AND_ARYLSULFATASE_ACTIVATION.2675	ENSDARG00000018423_sulf2a	ENSG00000157399_ARSE	-0.441866	1.49897	0.808412	0.36859
REACTOME_PTM_GAMMA_CARBOXYLATION_HYPUSINE_FORMATION_AND_ARYLSULFATASE_ACTIVATION.2676	ENSDARG00000018423_sulf2a	ENSG00000205667_ARSH	-0.441866	1.49897	0.808412	0.36859
REACTOME_PTM_GAMMA_CARBOXYLATION_HYPUSINE_FORMATION_AND_ARYLSULFATASE_ACTIVATION.4530	ENSDARG00000034862_f7	ENSG00000057593_F7	0.4543	-0.965743	4.33353	0.0373687
REACTOME_PTM_GAMMA_CARBOXYLATION_HYPUSINE_FORMATION_AND_ARYLSULFATASE_ACTIVATION.5157	ENSDARG00000037783_proza	ENSG00000126231_PROZ	0.264277	6.92968	0.69164	0.405607
REACTOME_PTM_GAMMA_CARBOXYLATION_HYPUSINE_FORMATION_AND_ARYLSULFATASE_ACTIVATION.5954	ENSDARG00000042270_arsa	ENSG00000100299_ARSA	0.59502	2.28071	3.767	0.0522734
REACTOME_PTM_GAMMA_CARBOXYLATION_HYPUSINE_FORMATION_AND_ARYLSULFATASE_ACTIVATION.6353	ENSDARG00000044203_sumf1	ENSG00000144455_SUMF1	0.254007	2.48365	0.630246	0.427265
REACTOME_PTM_GAMMA_CARBOXYLATION_HYPUSINE_FORMATION_AND_ARYLSULFATASE_ACTIVATION.7087	ENSDARG00000053241_sts	ENSG00000101846_STS	3.12444	1.94001	81.3148	1.92476e-19
REACTOME_PTM_GAMMA_CARBOXYLATION_HYPUSINE_FORMATION_AND_ARYLSULFATASE_ACTIVATION.8355	ENSDARG00000059714_arsk	ENSG00000164291_ARSK	0.602868	0.587331	2.2984	0.129508
REACTOME_PTM_GAMMA_CARBOXYLATION_HYPUSINE_FORMATION_AND_ARYLSULFATASE_ACTIVATION.9194	ENSDARG00000062909_furina	ENSG00000140564_FURIN	-0.0875711	2.96748	0.0780561	0.779949
REACTOME_PTM_GAMMA_CARBOXYLATION_HYPUSINE_FORMATION_AND_ARYLSULFATASE_ACTIVATION.9461	ENSDARG00000067805_ggcx	ENSG00000115486_GGCX	0.331278	3.33622	1.11865	0.29021
REACTOME_PTM_GAMMA_CARBOXYLATION_HYPUSINE_FORMATION_AND_ARYLSULFATASE_ACTIVATION.9513	ENSDARG00000068261_pros1	ENSG00000184500_PROS1	0.212266	7.28297	0.380925	0.537108
REACTOME_PTM_GAMMA_CARBOXYLATION_HYPUSINE_FORMATION_AND_ARYLSULFATASE_ACTIVATION.10127	ENSDARG00000070971_furinb	ENSG00000140564_FURIN	0.348791	3.01799	1.27474	0.25888
REACTOME_PTM_GAMMA_CARBOXYLATION_HYPUSINE_FORMATION_AND_ARYLSULFATASE_ACTIVATION.12027	ENSDARG00000086183_vkorc1	ENSG00000167397_VKORC1	0.43556	-0.203194	3.13594	0.0765842
REACTOME_PTM_GAMMA_CARBOXYLATION_HYPUSINE_FORMATION_AND_ARYLSULFATASE_ACTIVATION.12331	ENSDARG00000088581_f10	ENSG00000126218_F10	0.167332	6.83779	0.276298	0.599138
REACTOME_PTM_GAMMA_CARBOXYLATION_HYPUSINE_FORMATION_AND_ARYLSULFATASE_ACTIVATION.13393	ENSDARG00000098296_gnsb	ENSG00000157399_ARSE	0.872035	2.49199	6.984	0.00822414
REACTOME_PTM_GAMMA_CARBOXYLATION_HYPUSINE_FORMATION_AND_ARYLSULFATASE_ACTIVATION.13394	ENSDARG00000098296_gnsb	ENSG00000062096_ARSF	0.872035	2.49199	6.984	0.00822414
REACTOME_PTM_GAMMA_CARBOXYLATION_HYPUSINE_FORMATION_AND_ARYLSULFATASE_ACTIVATION.13395	ENSDARG00000098296_gnsb	ENSG00000205667_ARSH	0.872035	2.49199	6.984	0.00822414
REACTOME_PTM_GAMMA_CARBOXYLATION_HYPUSINE_FORMATION_AND_ARYLSULFATASE_ACTIVATION.14037	ENSDARG00000100782_F7(1ofmany)	ENSG00000057593_F7	-0.253297	3.87819	0.639763	0.423797
REACTOME_PTM_GAMMA_CARBOXYLATION_HYPUSINE_FORMATION_AND_ARYLSULFATASE_ACTIVATION.15275	ENSDARG00000108788_ARSB	ENSG00000113273_ARSB	0.0509738	2.5096	0.0277681	0.867655
REACTOME_PTM_GAMMA_CARBOXYLATION_HYPUSINE_FORMATION_AND_ARYLSULFATASE_ACTIVATION.15604	ENSDARG00000117075_arsib	ENSG00000205667_ARSH	-0.455576	-0.702708	4.72301	0.0297615
REACTOME_PTM_GAMMA_CARBOXYLATION_HYPUSINE_FORMATION_AND_ARYLSULFATASE_ACTIVATION.15605	ENSDARG00000117075_arsib	ENSG00000157399_ARSE	-0.455576	-0.702708	4.72301	0.0297615
REACTOME_PTM_GAMMA_CARBOXYLATION_HYPUSINE_FORMATION_AND_ARYLSULFATASE_ACTIVATION.15606	ENSDARG00000117075_arsib	ENSG00000062096_ARSF	-0.455576	-0.702708	4.72301	0.0297615
REACTOME_FORMATION_OF_THE_TERNARY_COMPLEX_AND_SUBSEQUENTLY_THE_43S_COMPLEX.234	ENSDARG00000002549_eif3eb	ENSG00000104408_EIF3E	0.385115	4.17666	1.41004	0.23505
REACTOME_FORMATION_OF_THE_TERNARY_COMPLEX_AND_SUBSEQUENTLY_THE_43S_COMPLEX.779	ENSDARG00000005827_eif2s1a	ENSG00000134001_EIF2S1	0.0909714	4.00806	0.0880337	0.766692
REACTOME_FORMATION_OF_THE_TERNARY_COMPLEX_AND_SUBSEQUENTLY_THE_43S_COMPLEX.1182	ENSDARG00000008292_eif2s3	ENSG00000130741_EIF2S3	-0.169078	7.79078	0.276926	0.598723
REACTOME_FORMATION_OF_THE_TERNARY_COMPLEX_AND_SUBSEQUENTLY_THE_43S_COMPLEX.1431	ENSDARG00000010160_rps15a	ENSG00000134419_RPS15A	0.138289	8.67257	0.190726	0.662313
REACTOME_FORMATION_OF_THE_TERNARY_COMPLEX_AND_SUBSEQUENTLY_THE_43S_COMPLEX.1580	ENSDARG00000011405_rps9	ENSG00000170889_RPS9	0.0935049	9.73559	0.0842189	0.771659
REACTOME_FORMATION_OF_THE_TERNARY_COMPLEX_AND_SUBSEQUENTLY_THE_43S_COMPLEX.1748	ENSDARG00000012603_eif3ja	ENSG00000104131_EIF3J	0.443955	4.03259	1.90423	0.167605
REACTOME_FORMATION_OF_THE_TERNARY_COMPLEX_AND_SUBSEQUENTLY_THE_43S_COMPLEX.2076	ENSDARG00000014690_rps4x	ENSG00000198034_RPS4X	0.012517	10.2888	0.00154443	0.968652
REACTOME_FORMATION_OF_THE_TERNARY_COMPLEX_AND_SUBSEQUENTLY_THE_43S_COMPLEX.2078	ENSDARG00000014690_rps4x	ENSG00000129824_RPS4Y1	0.012517	10.2888	0.00154443	0.968652
REACTOME_FORMATION_OF_THE_TERNARY_COMPLEX_AND_SUBSEQUENTLY_THE_43S_COMPLEX.2350	ENSDARG00000016443_eif3c	ENSG00000184110_EIF3C	-0.0735842	8.98313	0.0521888	0.819297
REACTOME_FORMATION_OF_THE_TERNARY_COMPLEX_AND_SUBSEQUENTLY_THE_43S_COMPLEX.2441	ENSDARG00000016889_eif3g	ENSG00000130811_EIF3G	-0.0798809	8.00419	0.0616097	0.80397
REACTOME_FORMATION_OF_THE_TERNARY_COMPLEX_AND_SUBSEQUENTLY_THE_43S_COMPLEX.2527	ENSDARG00000017445_eif3i	ENSG00000084623_EIF3I	0.14486	7.28946	0.203951	0.651551
REACTOME_FORMATION_OF_THE_TERNARY_COMPLEX_AND_SUBSEQUENTLY_THE_43S_COMPLEX.2778	ENSDARG00000019181_rpsa	ENSG00000168028_RPSA	0.0605771	10.6909	0.0348398	0.851932
REACTOME_FORMATION_OF_THE_TERNARY_COMPLEX_AND_SUBSEQUENTLY_THE_43S_COMPLEX.2883	ENSDARG00000019778_rps6	ENSG00000137154_RPS6	0.0338423	9.89882	0.0112717	0.915449
REACTOME_FORMATION_OF_THE_TERNARY_COMPLEX_AND_SUBSEQUENTLY_THE_43S_COMPLEX.3131	ENSDARG00000021257_eif3d	ENSG00000100353_EIF3D	-0.00168392	7.97255	2.78687e-05	0.995788
REACTOME_FORMATION_OF_THE_TERNARY_COMPLEX_AND_SUBSEQUENTLY_THE_43S_COMPLEX.3191	ENSDARG00000021838_rps23	ENSG00000186468_RPS23	-0.0261091	8.63972	0.00645453	0.935967
REACTOME_FORMATION_OF_THE_TERNARY_COMPLEX_AND_SUBSEQUENTLY_THE_43S_COMPLEX.3545	ENSDARG00000025850_rps21	ENSG00000171858_RPS21	-0.00701987	8.58108	0.000495643	0.982238
REACTOME_FORMATION_OF_THE_TERNARY_COMPLEX_AND_SUBSEQUENTLY_THE_43S_COMPLEX.4023	ENSDARG00000030408_rps26l	ENSG00000197728_RPS26	0.0448465	8.2331	0.0193473	0.889376
REACTOME_FORMATION_OF_THE_TERNARY_COMPLEX_AND_SUBSEQUENTLY_THE_43S_COMPLEX.4049	ENSDARG00000030602_rps19	ENSG00000105372_RPS19	0.0472065	8.85281	0.0216285	0.88308
REACTOME_FORMATION_OF_THE_TERNARY_COMPLEX_AND_SUBSEQUENTLY_THE_43S_COMPLEX.4538	ENSDARG00000034897_rps10	ENSG00000124614_RPS10	0.0129076	8.9944	0.0016135	0.967959
REACTOME_FORMATION_OF_THE_TERNARY_COMPLEX_AND_SUBSEQUENTLY_THE_43S_COMPLEX.4693	ENSDARG00000035692_rps3a	ENSG00000145425_RPS3A	0.0415185	10.3559	0.0170273	0.89618
REACTOME_FORMATION_OF_THE_TERNARY_COMPLEX_AND_SUBSEQUENTLY_THE_43S_COMPLEX.4727	ENSDARG00000035860_rps28	ENSG00000233927_RPS28	-0.0745857	9.26536	0.0553979	0.813923
REACTOME_FORMATION_OF_THE_TERNARY_COMPLEX_AND_SUBSEQUENTLY_THE_43S_COMPLEX.4794	ENSDARG00000036116_eif3hb	ENSG00000147677_EIF3H	-0.0762159	5.26581	0.0583562	0.809113
REACTOME_FORMATION_OF_THE_TERNARY_COMPLEX_AND_SUBSEQUENTLY_THE_43S_COMPLEX.4825	ENSDARG00000036298_rps13	ENSG00000110700_RPS13	-0.0207301	9.01427	0.00420953	0.948269
REACTOME_FORMATION_OF_THE_TERNARY_COMPLEX_AND_SUBSEQUENTLY_THE_43S_COMPLEX.4923	ENSDARG00000036629_rps14	ENSG00000164587_RPS14	-0.00844375	9.52973	0.000698391	0.978917
REACTOME_FORMATION_OF_THE_TERNARY_COMPLEX_AND_SUBSEQUENTLY_THE_43S_COMPLEX.4987	ENSDARG00000036875_rps12	ENSG00000112306_RPS12	0.0476699	8.50984	0.0218908	0.882378
REACTOME_FORMATION_OF_THE_TERNARY_COMPLEX_AND_SUBSEQUENTLY_THE_43S_COMPLEX.5038	ENSDARG00000037071_rps26	ENSG00000197728_RPS26	0.215378	7.81125	0.450125	0.502276
REACTOME_FORMATION_OF_THE_TERNARY_COMPLEX_AND_SUBSEQUENTLY_THE_43S_COMPLEX.5459	ENSDARG00000039347_rps24	ENSG00000138326_RPS24	0.073617	9.53313	0.0523749	0.818981
REACTOME_FORMATION_OF_THE_TERNARY_COMPLEX_AND_SUBSEQUENTLY_THE_43S_COMPLEX.5861	ENSDARG00000041811_rps25	ENSG00000118181_RPS25	0.0393461	9.39161	0.0151317	0.902098
REACTOME_FORMATION_OF_THE_TERNARY_COMPLEX_AND_SUBSEQUENTLY_THE_43S_COMPLEX.6004	ENSDARG00000042566_rps7	ENSG00000171863_RPS7	0.0513491	9.7737	0.0261284	0.871587
REACTOME_FORMATION_OF_THE_TERNARY_COMPLEX_AND_SUBSEQUENTLY_THE_43S_COMPLEX.6199	ENSDARG00000043453_rps5	ENSG00000083845_RPS5	0.0735691	9.36186	0.0530534	0.817833
REACTOME_FORMATION_OF_THE_TERNARY_COMPLEX_AND_SUBSEQUENTLY_THE_43S_COMPLEX.6241	ENSDARG00000043663_faub	ENSG00000149806_FAU	-0.676617	3.8682	4.44561	0.0349911
REACTOME_FORMATION_OF_THE_TERNARY_COMPLEX_AND_SUBSEQUENTLY_THE_43S_COMPLEX.6619	ENSDARG00000045487_rps16	ENSG00000105193_RPS16	0.0673553	8.53481	0.0452948	0.831463
REACTOME_FORMATION_OF_THE_TERNARY_COMPLEX_AND_SUBSEQUENTLY_THE_43S_COMPLEX.6796	ENSDARG00000046157_RPS17	ENSG00000182774_RPS17	0.046787	9.02868	0.0212812	0.884015
REACTOME_FORMATION_OF_THE_TERNARY_COMPLEX_AND_SUBSEQUENTLY_THE_43S_COMPLEX.6887	ENSDARG00000052178_eif2s1b	ENSG00000134001_EIF2S1	0.154231	5.99613	0.233055	0.629268
REACTOME_FORMATION_OF_THE_TERNARY_COMPLEX_AND_SUBSEQUENTLY_THE_43S_COMPLEX.7052	ENSDARG00000053047_eif2s2	ENSG00000125977_EIF2S2	-0.0282174	7.22199	0.00825696	0.927598
REACTOME_FORMATION_OF_THE_TERNARY_COMPLEX_AND_SUBSEQUENTLY_THE_43S_COMPLEX.7053	ENSDARG00000053058_rps11	ENSG00000142534_RPS11	0.0108933	9.59919	0.00117128	0.972699
REACTOME_FORMATION_OF_THE_TERNARY_COMPLEX_AND_SUBSEQUENTLY_THE_43S_COMPLEX.7096	ENSDARG00000053370_eif3jb	ENSG00000104131_EIF3J	-0.632793	4.91627	3.71647	0.0538781
REACTOME_FORMATION_OF_THE_TERNARY_COMPLEX_AND_SUBSEQUENTLY_THE_43S_COMPLEX.7608	ENSDARG00000055996_rps8a	ENSG00000142937_RPS8	0.0135431	8.79394	0.00179642	0.966192
REACTOME_FORMATION_OF_THE_TERNARY_COMPLEX_AND_SUBSEQUENTLY_THE_43S_COMPLEX.7886	ENSDARG00000057368_rps8b	ENSG00000142937_RPS8	0.117291	4.0817	0.129013	0.719458
REACTOME_FORMATION_OF_THE_TERNARY_COMPLEX_AND_SUBSEQUENTLY_THE_43S_COMPLEX.7991	ENSDARG00000057912_eif1axb	ENSG00000173674_EIF1AX	0.0704961	7.06864	0.0513784	0.820682
REACTOME_FORMATION_OF_THE_TERNARY_COMPLEX_AND_SUBSEQUENTLY_THE_43S_COMPLEX.8339	ENSDARG00000059654_eif3ba	ENSG00000106263_EIF3B	-0.0351718	8.30944	0.0125477	0.91081
REACTOME_FORMATION_OF_THE_TERNARY_COMPLEX_AND_SUBSEQUENTLY_THE_43S_COMPLEX.9518	ENSDARG00000068289_eif3k	ENSG00000178982_EIF3K	0.0515785	5.9828	0.0268904	0.869745
REACTOME_FORMATION_OF_THE_TERNARY_COMPLEX_AND_SUBSEQUENTLY_THE_43S_COMPLEX.10109	ENSDARG00000070849_rps15	ENSG00000115268_RPS15	-0.00265066	8.9013	6.84016e-05	0.993401
REACTOME_FORMATION_OF_THE_TERNARY_COMPLEX_AND_SUBSEQUENTLY_THE_43S_COMPLEX.11177	ENSDARG00000076815_eif3s10	ENSG00000107581_EIF3A	0.0652313	7.71263	0.0435141	0.83476
REACTOME_FORMATION_OF_THE_TERNARY_COMPLEX_AND_SUBSEQUENTLY_THE_43S_COMPLEX.11286	ENSDARG00000077291_rps2	ENSG00000140988_RPS2	0.00592553	10.8697	0.00032047	0.985717
REACTOME_FORMATION_OF_THE_TERNARY_COMPLEX_AND_SUBSEQUENTLY_THE_43S_COMPLEX.11361	ENSDARG00000077533_eif3f	ENSG00000175390_EIF3F	0.128569	8.0369	0.16218	0.687157
REACTOME_FORMATION_OF_THE_TERNARY_COMPLEX_AND_SUBSEQUENTLY_THE_43S_COMPLEX.12593	ENSDARG00000090697_eif3ea	ENSG00000104408_EIF3E	-0.0325736	8.45344	0.0106698	0.917729
REACTOME_FORMATION_OF_THE_TERNARY_COMPLEX_AND_SUBSEQUENTLY_THE_43S_COMPLEX.12955	ENSDARG00000093606_si:dkey-159f12.2	ENSG00000142534_RPS11	0.0626831	-0.465032	0.0730624	0.786929
REACTOME_FORMATION_OF_THE_TERNARY_COMPLEX_AND_SUBSEQUENTLY_THE_43S_COMPLEX.13613	ENSDARG00000099022_faua	ENSG00000149806_FAU	0.0836242	8.41631	0.0690066	0.792789
REACTOME_FORMATION_OF_THE_TERNARY_COMPLEX_AND_SUBSEQUENTLY_THE_43S_COMPLEX.13953	ENSDARG00000100392_rps18	ENSG00000231500_RPS18	0.0189466	9.58106	0.00346543	0.953057
REACTOME_FORMATION_OF_THE_TERNARY_COMPLEX_AND_SUBSEQUENTLY_THE_43S_COMPLEX.14489	ENSDARG00000102452_eif3ha	ENSG00000147677_EIF3H	0.121822	5.66231	0.150761	0.697809
REACTOME_FORMATION_OF_THE_TERNARY_COMPLEX_AND_SUBSEQUENTLY_THE_43S_COMPLEX.14887	ENSDARG00000104011_rps17	ENSG00000182774_RPS17	-0.208649	8.21714	0.43299	0.510525
REACTOME_ACTIVATION_OF_THE_PRE_REPLICATIVE_COMPLEX.245	ENSDARG00000002613_rpa3	ENSG00000106399_RPA3	0.162204	1.60978	0.273652	0.600892
REACTOME_ACTIVATION_OF_THE_PRE_REPLICATIVE_COMPLEX.434	ENSDARG00000003938_rpa1	ENSG00000132383_RPA1	0.174232	4.98377	0.311577	0.576714
REACTOME_ACTIVATION_OF_THE_PRE_REPLICATIVE_COMPLEX.1254	ENSDARG00000008805_orc3	ENSG00000135336_ORC3	0.0679625	0.929447	0.055771	0.813309
REACTOME_ACTIVATION_OF_THE_PRE_REPLICATIVE_COMPLEX.1397	ENSDARG00000009942_cdc6	ENSG00000094804_CDC6	-0.316735	-0.131975	1.93901	0.163776
REACTOME_ACTIVATION_OF_THE_PRE_REPLICATIVE_COMPLEX.2131	ENSDARG00000015070_pola2	ENSG00000014138_POLA2	0.397307	1.38958	1.78191	0.181915
REACTOME_ACTIVATION_OF_THE_PRE_REPLICATIVE_COMPLEX.2836	ENSDARG00000019507_mcm5	ENSG00000100297_MCM5	1.25735	2.39963	14.5604	0.000135741
REACTOME_ACTIVATION_OF_THE_PRE_REPLICATIVE_COMPLEX.3168	ENSDARG00000021579_orc5	ENSG00000164815_ORC5	0.174943	0.453863	0.439399	0.507413
REACTOME_ACTIVATION_OF_THE_PRE_REPLICATIVE_COMPLEX.3343	ENSDARG00000023584_cdc7	ENSG00000097046_CDC7	0.282883	-1.31975	2.2343	0.134977
REACTOME_ACTIVATION_OF_THE_PRE_REPLICATIVE_COMPLEX.3395	ENSDARG00000024204_mcm3	ENSG00000112118_MCM3	1.02642	1.22198	7.43128	0.00640998
REACTOME_ACTIVATION_OF_THE_PRE_REPLICATIVE_COMPLEX.3610	ENSDARG00000026577_cdk2	ENSG00000123374_CDK2	0.380106	0.161604	1.82387	0.176853
REACTOME_ACTIVATION_OF_THE_PRE_REPLICATIVE_COMPLEX.5062	ENSDARG00000037188_rpa2	ENSG00000117748_RPA2	0.497896	2.65028	2.4035	0.121064
REACTOME_ACTIVATION_OF_THE_PRE_REPLICATIVE_COMPLEX.5430	ENSDARG00000039217_orc1	ENSG00000085840_ORC1	0.23775	1.5768	0.601047	0.438179
REACTOME_ACTIVATION_OF_THE_PRE_REPLICATIVE_COMPLEX.5571	ENSDARG00000040041_mcm4	ENSG00000104738_MCM4	1.4975	2.69444	13.4032	0.0002512
REACTOME_ACTIVATION_OF_THE_PRE_REPLICATIVE_COMPLEX.5592	ENSDARG00000040163_prim1	ENSG00000198056_PRIM1	0.630989	1.17652	4.75948	0.0291374
REACTOME_ACTIVATION_OF_THE_PRE_REPLICATIVE_COMPLEX.6252	ENSDARG00000043720_cdc45	ENSG00000093009_CDC45	0.513217	-0.332199	3.75603	0.0526173
REACTOME_ACTIVATION_OF_THE_PRE_REPLICATIVE_COMPLEX.6581	ENSDARG00000045308_pola1	ENSG00000101868_POLA1	0.615804	2.06403	3.15759	0.0755746
REACTOME_ACTIVATION_OF_THE_PRE_REPLICATIVE_COMPLEX.6815	ENSDARG00000051854_cdt1	ENSG00000167513_CDT1	0.0886298	-0.36919	0.141034	0.707255
REACTOME_ACTIVATION_OF_THE_PRE_REPLICATIVE_COMPLEX.7006	ENSDARG00000052721_prim2	ENSG00000146143_PRIM2	0.942148	1.23758	9.24552	0.00236073
REACTOME_ACTIVATION_OF_THE_PRE_REPLICATIVE_COMPLEX.7957	ENSDARG00000057683_mcm6	ENSG00000076003_MCM6	1.44727	1.86841	10.1832	0.00141724
REACTOME_ACTIVATION_OF_THE_PRE_REPLICATIVE_COMPLEX.8143	ENSDARG00000058533_pole	ENSG00000177084_POLE	0.920763	0.985971	5.40971	0.020025
REACTOME_ACTIVATION_OF_THE_PRE_REPLICATIVE_COMPLEX.10645	ENSDARG00000074796_dbf4	ENSG00000006634_DBF4	0.366189	-0.838476	3.40587	0.0649649
REACTOME_ACTIVATION_OF_THE_PRE_REPLICATIVE_COMPLEX.10876	ENSDARG00000075682_orc6	ENSG00000091651_ORC6	2.7444	4.65843	45.8232	1.2942e-11
REACTOME_ACTIVATION_OF_THE_PRE_REPLICATIVE_COMPLEX.13864	ENSDARG00000100028_pole2	ENSG00000100479_POLE2	0.221903	-0.358513	1.12827	0.288145
REACTOME_ACTIVATION_OF_THE_PRE_REPLICATIVE_COMPLEX.14139	ENSDARG00000101161_orc4	ENSG00000115947_ORC4	0.821132	1.36809	7.56322	0.00595714
REACTOME_ACTIVATION_OF_THE_PRE_REPLICATIVE_COMPLEX.14143	ENSDARG00000101180_mcm7	ENSG00000166508_MCM7	0.162783	2.82464	0.250201	0.616934
REACTOME_ACTIVATION_OF_THE_PRE_REPLICATIVE_COMPLEX.14212	ENSDARG00000101465_orc2	ENSG00000115942_ORC2	0.310226	1.16181	1.08734	0.297061
REACTOME_ACTIVATION_OF_THE_PRE_REPLICATIVE_COMPLEX.14574	ENSDARG00000102798_mcm2	ENSG00000073111_MCM2	1.01524	1.86364	8.88551	0.00287443
REACTOME_SIGNALING_BY_WNT.55	ENSDARG00000000656_psmb9a	ENSG00000240065_PSMB9	-0.760721	3.5216	2.6642	0.10263
REACTOME_SIGNALING_BY_WNT.83	ENSDARG00000001303_psmb8a	ENSG00000204264_PSMB8	-0.675097	5.16427	1.71166	0.190771
REACTOME_SIGNALING_BY_WNT.176	ENSDARG00000002165_psme1	ENSG00000092010_PSME1	-0.120143	6.08159	0.0862594	0.768988
REACTOME_SIGNALING_BY_WNT.196	ENSDARG00000002240_psmb6	ENSG00000142507_PSMB6	-0.0700145	5.09796	0.0517746	0.820004
REACTOME_SIGNALING_BY_WNT.319	ENSDARG00000003151_skp1	ENSG00000113558_SKP1	-0.1006	7.41228	0.105615	0.745192
REACTOME_SIGNALING_BY_WNT.326	ENSDARG00000003189_psmd1	ENSG00000173692_PSMD1	-0.339388	5.841	1.15658	0.282177
REACTOME_SIGNALING_BY_WNT.373	ENSDARG00000003526_psma5	ENSG00000143106_PSMA5	-0.0411968	5.51731	0.0172835	0.895406
REACTOME_SIGNALING_BY_WNT.675	ENSDARG00000005134_psmd11b	ENSG00000108671_PSMD11	-0.321797	4.24553	1.00645	0.315755
REACTOME_SIGNALING_BY_WNT.846	ENSDARG00000006300_psmd9	ENSG00000110801_PSMD9	0.386305	3.17356	1.6935	0.193141
REACTOME_SIGNALING_BY_WNT.992	ENSDARG00000007141_psmc3	ENSG00000165916_PSMC3	-0.258516	5.23452	0.674325	0.411548
REACTOME_SIGNALING_BY_WNT.1091	ENSDARG00000007691_cul1b	ENSG00000055130_CUL1	-0.0932443	4.16338	0.0852752	0.770272
REACTOME_SIGNALING_BY_WNT.1118	ENSDARG00000007791_ppp2r1ba	ENSG00000137713_PPP2R1B	-0.0431876	6.46689	0.0191462	0.889948
REACTOME_SIGNALING_BY_WNT.1356	ENSDARG00000009640_psmb1	ENSG00000008018_PSMB1	-0.0497261	5.27574	0.0249097	0.874592
REACTOME_SIGNALING_BY_WNT.1531	ENSDARG00000010965_psma8	ENSG00000154611_PSMA8	0.0224262	5.63522	0.00518399	0.942602
REACTOME_SIGNALING_BY_WNT.1960	ENSDARG00000013938_psmb3	ENSG00000277791_PSMB3	-0.158314	5.05332	0.254775	0.613733
REACTOME_SIGNALING_BY_WNT.1965	ENSDARG00000013966_psma6b	ENSG00000100902_PSMA6	-0.0980061	4.31122	0.102156	0.749258
REACTOME_SIGNALING_BY_WNT.2030	ENSDARG00000014428_ppp2r5d	ENSG00000112640_PPP2R5D	-0.184028	4.84917	0.354196	0.551747
REACTOME_SIGNALING_BY_WNT.2055	ENSDARG00000014571_ctnnb1	ENSG00000168036_CTNNB1	-0.163626	9.26904	0.260709	0.609634
REACTOME_SIGNALING_BY_WNT.2170	ENSDARG00000015315_psmc5	ENSG00000087191_PSMC5	-0.0385675	6.19277	0.015554	0.900749
REACTOME_SIGNALING_BY_WNT.2218	ENSDARG00000015628_psmd10	ENSG00000101843_PSMD10	0.215641	1.43853	0.438522	0.507837
REACTOME_SIGNALING_BY_WNT.2324	ENSDARG00000016239_psmd13	ENSG00000185627_PSMD13	-0.356079	4.84204	1.33214	0.248425
REACTOME_SIGNALING_BY_WNT.2640	ENSDARG00000018124_psmd3	ENSG00000108344_PSMD3	-0.25693	5.10866	0.669888	0.413091
REACTOME_SIGNALING_BY_WNT.2720	ENSDARG00000018742_psme4b	ENSG00000068878_PSME4	0.163601	6.66648	0.27226	0.60182
REACTOME_SIGNALING_BY_WNT.2790	ENSDARG00000019239_cul1a	ENSG00000055130_CUL1	-0.00926569	5.28401	0.000858039	0.976631
REACTOME_SIGNALING_BY_WNT.2819	ENSDARG00000019398_psma6a	ENSG00000100902_PSMA6	-0.172865	3.8772	0.313268	0.575682
REACTOME_SIGNALING_BY_WNT.2936	ENSDARG00000020101_psmc2	ENSG00000161057_PSMC2	-0.0637283	5.53927	0.0428653	0.835979
REACTOME_SIGNALING_BY_WNT.2991	ENSDARG00000020454_psmd8	ENSG00000099341_PSMD8	-0.0785063	4.83095	0.063365	0.801254
REACTOME_SIGNALING_BY_WNT.3263	ENSDARG00000022652_psmf1	ENSG00000125818_PSMF1	-0.426929	4.50765	1.7344	0.187849
REACTOME_SIGNALING_BY_WNT.3322	ENSDARG00000023279_psmd4b	ENSG00000159352_PSMD4	0.121501	4.15909	0.157256	0.691695
REACTOME_SIGNALING_BY_WNT.3670	ENSDARG00000027017_ppp2r5a	ENSG00000066027_PPP2R5A	0.476993	3.52941	2.36853	0.123804
REACTOME_SIGNALING_BY_WNT.3689	ENSDARG00000027099_psmc4	ENSG00000013275_PSMC4	-0.201527	5.33099	0.41347	0.520214
REACTOME_SIGNALING_BY_WNT.4042	ENSDARG00000030537_psmc1a	ENSG00000100764_PSMC1	-0.261717	5.16374	0.719237	0.396394
REACTOME_SIGNALING_BY_WNT.4146	ENSDARG00000031511_psmb2	ENSG00000126067_PSMB2	0.0602671	5.54605	0.0370349	0.847394
REACTOME_SIGNALING_BY_WNT.4249	ENSDARG00000032430_ppp2r1bb	ENSG00000137713_PPP2R1B	0.0752873	5.11397	0.0592701	0.807653
REACTOME_SIGNALING_BY_WNT.4330	ENSDARG00000033144_psme2	ENSG00000100911_PSME2	0.0493333	5.78687	0.0147253	0.903416
REACTOME_SIGNALING_BY_WNT.4690	ENSDARG00000035679_si:rp71-45k5.4	ENSG00000106588_PSMA2	0.0845879	4.62684	0.0762137	0.782496
REACTOME_SIGNALING_BY_WNT.5021	ENSDARG00000037038_psmc6	ENSG00000100519_PSMC6	0.00584047	5.40461	0.000352811	0.985014
REACTOME_SIGNALING_BY_WNT.5230	ENSDARG00000037962_psmb7	ENSG00000136930_PSMB7	0.000792624	4.81953	6.30169e-06	0.997997
REACTOME_SIGNALING_BY_WNT.5583	ENSDARG00000040121_psma2	ENSG00000106588_PSMA2	0.23223	3.81422	0.452334	0.501229
REACTOME_SIGNALING_BY_WNT.5787	ENSDARG00000041435_uba52	ENSG00000221983_UBA52	0.0401991	9.58557	0.0154638	0.901035
REACTOME_SIGNALING_BY_WNT.6220	ENSDARG00000043561_psmc1b	ENSG00000100764_PSMC1	-0.103569	4.38699	0.113867	0.735784
REACTOME_SIGNALING_BY_WNT.6259	ENSDARG00000043781_psmb10	ENSG00000205220_PSMB10	-0.16975	4.6187	0.231183	0.630648
REACTOME_SIGNALING_BY_WNT.6741	ENSDARG00000045928_psma4	ENSG00000041357_PSMA4	0.0418609	5.24567	0.0166652	0.897284
REACTOME_SIGNALING_BY_WNT.6918	ENSDARG00000052377_psmd12	ENSG00000197170_PSMD12	-0.226454	4.98639	0.532162	0.465699
REACTOME_SIGNALING_BY_WNT.6995	ENSDARG00000052674_csnk1a1	ENSG00000113712_CSNK1A1	0.197851	6.52063	0.411538	0.52119
REACTOME_SIGNALING_BY_WNT.7102	ENSDARG00000053404_PPP2CA	ENSG00000113575_PPP2CA	0.350505	6.42	1.25856	0.261924
REACTOME_SIGNALING_BY_WNT.7103	ENSDARG00000053404_PPP2CA	ENSG00000104695_PPP2CB	0.350505	6.42	1.25856	0.261924
REACTOME_SIGNALING_BY_WNT.7305	ENSDARG00000054696_psmb4	ENSG00000159377_PSMB4	0.00834854	5.90806	0.000696457	0.978946
REACTOME_SIGNALING_BY_WNT.8206	ENSDARG00000058868_apc	ENSG00000134982_APC	-0.286862	5.40267	0.82029	0.365095
REACTOME_SIGNALING_BY_WNT.8237	ENSDARG00000059046_psmd5	ENSG00000095261_PSMD5	-0.0738487	3.58082	0.0592355	0.807708
REACTOME_SIGNALING_BY_WNT.8457	ENSDARG00000060150_psmd11a	ENSG00000108671_PSMD11	-0.184037	4.24218	0.358061	0.549585
REACTOME_SIGNALING_BY_WNT.9255	ENSDARG00000063100_psmd14	ENSG00000115233_PSMD14	-0.207241	4.60346	0.428089	0.512928
REACTOME_SIGNALING_BY_WNT.9663	ENSDARG00000069118_ppp2r5eb	ENSG00000154001_PPP2R5E	0.290487	6.35219	0.843087	0.358515
REACTOME_SIGNALING_BY_WNT.10065	ENSDARG00000070674_psmd6	ENSG00000163636_PSMD6	-0.098759	5.49006	0.0996198	0.752286
REACTOME_SIGNALING_BY_WNT.10788	ENSDARG00000075445_psmb5	ENSG00000100804_PSMB5	-0.247183	5.77039	0.640165	0.423651
REACTOME_SIGNALING_BY_WNT.12071	ENSDARG00000086618_psma3	ENSG00000100567_PSMA3	-0.00183822	5.5757	3.52114e-05	0.995265
REACTOME_SIGNALING_BY_WNT.12238	ENSDARG00000087911_psme4a	ENSG00000068878_PSME4	-0.134084	6.01736	0.117724	0.731516
REACTOME_SIGNALING_BY_WNT.14168	ENSDARG00000101295_psmd4a	ENSG00000159352_PSMD4	-0.202198	3.9099	0.424409	0.514745
REACTOME_SIGNALING_BY_WNT.14255	ENSDARG00000101560_psma1	ENSG00000129084_PSMA1	0.0641466	5.1807	0.0415762	0.83843
REACTOME_SIGNALING_BY_WNT.14478	ENSDARG00000102417_psmd7	ENSG00000103035_PSMD7	-0.337258	3.75501	1.19498	0.274326
REACTOME_SIGNALING_BY_WNT.14619	ENSDARG00000102964_axin1	ENSG00000103126_AXIN1	-0.304246	4.38407	0.952203	0.329159
REACTOME_SIGNALING_BY_WNT.14665	ENSDARG00000103190_psmd2	ENSG00000175166_PSMD2	-0.27977	4.75369	0.782538	0.376366
REACTOME_INSULIN_RECEPTOR_RECYCLING.856	ENSDARG00000006370_atp6v1h	ENSG00000047249_ATP6V1H	0.526573	5.14819	2.87514	0.0899569
REACTOME_INSULIN_RECEPTOR_RECYCLING.1557	ENSDARG00000011175_atp6v1d	ENSG00000100554_ATP6V1D	0.197194	5.11004	0.400119	0.527028
REACTOME_INSULIN_RECEPTOR_RECYCLING.1666	ENSDARG00000011948_insra	ENSG00000171105_INSR	0.347503	6.7755	1.14249	0.285126
REACTOME_INSULIN_RECEPTOR_RECYCLING.1875	ENSDARG00000013443_atp6v1ba	ENSG00000147416_ATP6V1B2	0.193567	4.63049	0.352405	0.552755
REACTOME_INSULIN_RECEPTOR_RECYCLING.1986	ENSDARG00000014085_atp6v1e1a	ENSG00000250565_ATP6V1E2	0.00986568	5.17714	0.00102328	0.974481
REACTOME_INSULIN_RECEPTOR_RECYCLING.1987	ENSDARG00000014085_atp6v1e1a	ENSG00000131100_ATP6V1E1	0.00986568	5.17714	0.00102328	0.974481
REACTOME_INSULIN_RECEPTOR_RECYCLING.2428	ENSDARG00000016835_tcirg1a	ENSG00000110719_TCIRG1	1.1799	1.73484	13.7247	0.000211651
REACTOME_INSULIN_RECEPTOR_RECYCLING.3239	ENSDARG00000022315_atp6v1g1	ENSG00000136888_ATP6V1G1	0.240534	5.73242	0.58504	0.444344
REACTOME_INSULIN_RECEPTOR_RECYCLING.3377	ENSDARG00000023967_atp6v1c1a	ENSG00000155097_ATP6V1C1	0.367429	4.07711	1.39233	0.238011
REACTOME_INSULIN_RECEPTOR_RECYCLING.4061	ENSDARG00000030694_atp6v1e1b	ENSG00000250565_ATP6V1E2	0.18542	4.21968	0.357212	0.550059
REACTOME_INSULIN_RECEPTOR_RECYCLING.4062	ENSDARG00000030694_atp6v1e1b	ENSG00000131100_ATP6V1E1	0.18542	4.21968	0.357212	0.550059
REACTOME_INSULIN_RECEPTOR_RECYCLING.4158	ENSDARG00000031681_atp6v0b	ENSG00000117410_ATP6V0B	0.122906	4.07622	0.152517	0.696142
REACTOME_INSULIN_RECEPTOR_RECYCLING.4484	ENSDARG00000034534_atp6v1aa	ENSG00000114573_ATP6V1A	0.373522	4.01994	1.3828	0.239624
REACTOME_INSULIN_RECEPTOR_RECYCLING.4654	ENSDARG00000035565_atp6v0a2b	ENSG00000185344_ATP6V0A2	-0.345564	2.58137	1.20201	0.272921
REACTOME_INSULIN_RECEPTOR_RECYCLING.4732	ENSDARG00000035880_atp6v1c1b	ENSG00000155097_ATP6V1C1	0.538	2.68072	2.53141	0.111601
REACTOME_INSULIN_RECEPTOR_RECYCLING.4913	ENSDARG00000036577_atp6v0cb	ENSG00000185883_ATP6V0C	0.0860593	5.43248	0.0769632	0.781456
REACTOME_INSULIN_RECEPTOR_RECYCLING.6201	ENSDARG00000043465_atp6v1b2	ENSG00000147416_ATP6V1B2	0.0409675	3.90284	0.0172708	0.895444
REACTOME_INSULIN_RECEPTOR_RECYCLING.6638	ENSDARG00000045543_atp6v1f	ENSG00000128524_ATP6V1F	0.190849	3.90721	0.386122	0.534345
REACTOME_INSULIN_RECEPTOR_RECYCLING.7979	ENSDARG00000057853_atp6v0ca	ENSG00000185883_ATP6V0C	0.312222	5.69688	0.909631	0.340212
REACTOME_INSULIN_RECEPTOR_RECYCLING.9650	ENSDARG00000069090_atp6v0d1	ENSG00000147614_ATP6V0D2	-0.193183	5.60565	0.372934	0.541409
REACTOME_INSULIN_RECEPTOR_RECYCLING.9651	ENSDARG00000069090_atp6v0d1	ENSG00000159720_ATP6V0D1	-0.193183	5.60565	0.372934	0.541409
REACTOME_INSULIN_RECEPTOR_RECYCLING.10249	ENSDARG00000071524_insrb	ENSG00000171105_INSR	-0.123871	3.70018	0.136308	0.711979
REACTOME_INSULIN_RECEPTOR_RECYCLING.11049	ENSDARG00000076318_atp6v1ab	ENSG00000114573_ATP6V1A	1.02636	2.46586	6.85849	0.00882212
REACTOME_INSULIN_RECEPTOR_RECYCLING.14317	ENSDARG00000101794_rpl26	ENSG00000113732_ATP6V0E1	0.688076	4.45316	4.66555	0.0307736
REACTOME_INSULIN_RECEPTOR_RECYCLING.15193	ENSDARG00000105142_tcirg1b	ENSG00000110719_TCIRG1	0.62593	4.41295	3.01799	0.0823457
REACTOME_DEVELOPMENTAL_BIOLOGY.6	ENSDARG00000000103_myh10	ENSG00000133026_MYH10	-0.422102	7.70378	1.67455	0.195651
REACTOME_DEVELOPMENTAL_BIOLOGY.68	ENSDARG00000000857_mapk14a	ENSG00000112062_MAPK14	-0.954074	3.66296	9.03403	0.00264999
REACTOME_DEVELOPMENTAL_BIOLOGY.73	ENSDARG00000000966_ncor2	ENSG00000196498_NCOR2	0.104941	5.5548	0.108864	0.741441
REACTOME_DEVELOPMENTAL_BIOLOGY.74	ENSDARG00000001014_myh9b	ENSG00000100345_MYH9	-0.482323	7.0817	2.04555	0.152652
REACTOME_DEVELOPMENTAL_BIOLOGY.177	ENSDARG00000002167_cacnb1	ENSG00000067191_CACNB1	-0.526176	3.12513	2.54161	0.110881
REACTOME_DEVELOPMENTAL_BIOLOGY.238	ENSDARG00000002587_dpysl3	ENSG00000113657_DPYSL3	0.0387614	4.43546	0.0151164	0.902148
REACTOME_DEVELOPMENTAL_BIOLOGY.269	ENSDARG00000002790_ap2m1a	ENSG00000161203_AP2M1	0.233408	6.25313	0.551494	0.457708
REACTOME_DEVELOPMENTAL_BIOLOGY.358	ENSDARG00000003398_rbpja	ENSG00000168214_RBPJ	-0.103924	3.36038	0.115802	0.733633
REACTOME_DEVELOPMENTAL_BIOLOGY.486	ENSDARG00000004218_rnd1b	ENSG00000172602_RND1	-0.256481	0.851078	0.778195	0.377694
REACTOME_DEVELOPMENTAL_BIOLOGY.488	ENSDARG00000004246_slit2	ENSG00000145147_SLIT2	-0.684442	5.41692	3.60896	0.0574691
REACTOME_DEVELOPMENTAL_BIOLOGY.497	ENSDARG00000004301_rhogb	ENSG00000177105_RHOG	0.0329467	3.09319	0.0101851	0.919613
REACTOME_DEVELOPMENTAL_BIOLOGY.574	ENSDARG00000004672_ptk2ab	ENSG00000169398_PTK2	0.0820306	5.4796	0.0599432	0.806586
REACTOME_DEVELOPMENTAL_BIOLOGY.585	ENSDARG00000004714_tcf12	ENSG00000140262_TCF12	0.355567	5.75755	1.18062	0.277229
REACTOME_DEVELOPMENTAL_BIOLOGY.623	ENSDARG00000004906_stip1	ENSG00000168439_STIP1	-0.72913	6.25705	4.57767	0.0323912
REACTOME_DEVELOPMENTAL_BIOLOGY.670	ENSDARG00000005104_limk2	ENSG00000182541_LIMK2	0.29428	3.22436	0.760699	0.38311
REACTOME_DEVELOPMENTAL_BIOLOGY.721	ENSDARG00000005462_kif4	ENSG00000090889_KIF4A	1.09491	0.343116	13.2883	0.000267065
REACTOME_DEVELOPMENTAL_BIOLOGY.752	ENSDARG00000005645_robo3	ENSG00000154134_ROBO3	-0.824305	3.54861	5.55394	0.0184391
REACTOME_DEVELOPMENTAL_BIOLOGY.754	ENSDARG00000005651_hrasb	ENSG00000174775_HRAS	0.503632	3.29871	1.97731	0.159674
REACTOME_DEVELOPMENTAL_BIOLOGY.790	ENSDARG00000005915_tcf3a	ENSG00000071564_TCF3	0.127549	0.406538	0.24801	0.61848
REACTOME_DEVELOPMENTAL_BIOLOGY.841	ENSDARG00000006283_waslb	ENSG00000106299_WASL	0.519148	3.98268	2.76617	0.0962761
REACTOME_DEVELOPMENTAL_BIOLOGY.849	ENSDARG00000006314_itgav	ENSG00000138448_ITGAV	-0.142562	3.76916	0.202931	0.652365
REACTOME_DEVELOPMENTAL_BIOLOGY.852	ENSDARG00000006345_med17	ENSG00000042429_MED17	0.0860349	3.08896	0.0794483	0.778047
REACTOME_DEVELOPMENTAL_BIOLOGY.854	ENSDARG00000006353_itga5	ENSG00000161638_ITGA5	-0.350818	6.47955	0.927751	0.335448
REACTOME_DEVELOPMENTAL_BIOLOGY.877	ENSDARG00000006389_smad2	ENSG00000175387_SMAD2	-0.102978	3.48264	0.116335	0.733044
REACTOME_DEVELOPMENTAL_BIOLOGY.896	ENSDARG00000006514_her6	ENSG00000114315_HES1	0.232068	5.02873	0.395169	0.529595
REACTOME_DEVELOPMENTAL_BIOLOGY.902	ENSDARG00000006553_rras	ENSG00000126458_RRAS	-0.312264	4.16947	1.01879	0.312807
REACTOME_DEVELOPMENTAL_BIOLOGY.912	ENSDARG00000006609_map2k2a	ENSG00000126934_MAP2K2	-0.0940044	3.65694	0.088173	0.766513
REACTOME_DEVELOPMENTAL_BIOLOGY.1050	ENSDARG00000007461_srgap1a	ENSG00000196935_SRGAP1	-0.79209	2.58977	6.12462	0.0133312
REACTOME_DEVELOPMENTAL_BIOLOGY.1127	ENSDARG00000007825_map2k1	ENSG00000169032_MAP2K1	0.205696	5.27061	0.395482	0.529432
REACTOME_DEVELOPMENTAL_BIOLOGY.1148	ENSDARG00000008020_med31	ENSG00000108590_MED31	0.0778981	2.98363	0.0676317	0.794817
REACTOME_DEVELOPMENTAL_BIOLOGY.1150	ENSDARG00000008030_myl9b	ENSG00000101335_MYL9	-0.466541	9.50615	1.9983	0.157476
REACTOME_DEVELOPMENTAL_BIOLOGY.1159	ENSDARG00000008107_src	ENSG00000197122_SRC	-0.34232	0.716488	1.22065	0.269233
REACTOME_DEVELOPMENTAL_BIOLOGY.1217	ENSDARG00000008494_myl6	ENSG00000092841_MYL6	0.0661728	4.11326	0.0425717	0.836534
REACTOME_DEVELOPMENTAL_BIOLOGY.1275	ENSDARG00000008966_tbl1xr1b	ENSG00000177565_TBL1XR1	-0.294348	3.67044	0.862312	0.353093
REACTOME_DEVELOPMENTAL_BIOLOGY.1329	ENSDARG00000009387_robo4	ENSG00000184144_CNTN2	-1.42243	2.91719	15.5168	8.17739e-05
REACTOME_DEVELOPMENTAL_BIOLOGY.1332	ENSDARG00000009418_mef2cb	ENSG00000081189_MEF2C	0.397154	4.98223	1.67033	0.196214
REACTOME_DEVELOPMENTAL_BIOLOGY.1337	ENSDARG00000009472_med19b	ENSG00000156603_MED19	-0.0374652	2.95661	0.0149513	0.902681
REACTOME_DEVELOPMENTAL_BIOLOGY.1352	ENSDARG00000009607_ccnc	ENSG00000112237_CCNC	-0.0498611	3.61397	0.0254404	0.873275
REACTOME_DEVELOPMENTAL_BIOLOGY.1359	ENSDARG00000009681_med27	ENSG00000160563_MED27	0.0145666	2.57305	0.00218871	0.962686
REACTOME_DEVELOPMENTAL_BIOLOGY.1368	ENSDARG00000009738_cacnb4a	ENSG00000182389_CACNB4	-0.340787	0.988483	1.5218	0.217348
REACTOME_DEVELOPMENTAL_BIOLOGY.1377	ENSDARG00000009782_myh11a	ENSG00000133392_MYH11	-1.33313	4.57137	13.116	0.000292792
REACTOME_DEVELOPMENTAL_BIOLOGY.1399	ENSDARG00000009953_med14	ENSG00000180182_MED14	-0.434377	3.59357	1.95734	0.161798
REACTOME_DEVELOPMENTAL_BIOLOGY.1437	ENSDARG00000010207_smad3b	ENSG00000166949_SMAD3	0.148027	4.72395	0.195661	0.658246
REACTOME_DEVELOPMENTAL_BIOLOGY.1448	ENSDARG00000010280_clasp1a	ENSG00000074054_CLASP1	0.237038	4.4028	0.581605	0.445684
REACTOME_DEVELOPMENTAL_BIOLOGY.1513	ENSDARG00000010844_kras	ENSG00000133703_KRAS	-0.0533762	2.45381	0.0264695	0.870759
REACTOME_DEVELOPMENTAL_BIOLOGY.1536	ENSDARG00000011027_fgfr1a	ENSG00000077782_FGFR1	-0.0781872	-0.376571	0.134504	0.713807
REACTOME_DEVELOPMENTAL_BIOLOGY.1558	ENSDARG00000011188_acvr2aa	ENSG00000121989_ACVR2A	-0.284584	4.73046	0.838206	0.359911
REACTOME_DEVELOPMENTAL_BIOLOGY.1559	ENSDARG00000011190_fgfr1b	ENSG00000077782_FGFR1	-1.25834	0.886961	7.45149	0.00633841
REACTOME_DEVELOPMENTAL_BIOLOGY.1562	ENSDARG00000011219_akt2	ENSG00000105221_AKT2	-0.00858559	6.07398	0.000772689	0.977824
REACTOME_DEVELOPMENTAL_BIOLOGY.1586	ENSDARG00000011449_fes	ENSG00000182511_FES	0.247001	0.206193	0.531731	0.46588
REACTOME_DEVELOPMENTAL_BIOLOGY.1597	ENSDARG00000011533_sema6dl	ENSG00000137872_SEMA6D	-0.199871	2.02598	0.371638	0.542113
REACTOME_DEVELOPMENTAL_BIOLOGY.1706	ENSDARG00000012248_rgma	ENSG00000182175_RGMA	-0.124501	0.791581	0.165386	0.684246
REACTOME_DEVELOPMENTAL_BIOLOGY.1723	ENSDARG00000012405_col1a1a	ENSG00000108821_COL1A1	0.0949459	6.74576	0.0640582	0.800193
REACTOME_DEVELOPMENTAL_BIOLOGY.1746	ENSDARG00000012593_col5a1	ENSG00000130635_COL5A1	-0.457367	5.42094	1.741	0.187012
REACTOME_DEVELOPMENTAL_BIOLOGY.1758	ENSDARG00000012682_pfn2l	ENSG00000070087_PFN2	-0.485238	6.40862	2.30489	0.128967
REACTOME_DEVELOPMENTAL_BIOLOGY.1778	ENSDARG00000012818_csnk2a2a	ENSG00000070770_CSNK2A2	0.0823627	4.51244	0.0733522	0.786517
REACTOME_DEVELOPMENTAL_BIOLOGY.1827	ENSDARG00000013078_ywhaba	ENSG00000166913_YWHAB	-0.0499688	7.61747	0.0256744	0.872698
REACTOME_DEVELOPMENTAL_BIOLOGY.1866	ENSDARG00000013397_bnip2	ENSG00000140299_BNIP2	-0.0256578	4.54667	0.00647764	0.935853
REACTOME_DEVELOPMENTAL_BIOLOGY.1897	ENSDARG00000013582_csnk2a2b	ENSG00000070770_CSNK2A2	-0.245269	3.65687	0.618567	0.43158
REACTOME_DEVELOPMENTAL_BIOLOGY.1899	ENSDARG00000013598_tnfb	ENSG00000232810_TNF	-0.881792	1.21929	2.90744	0.0881717
REACTOME_DEVELOPMENTAL_BIOLOGY.1944	ENSDARG00000013841_abl2	ENSG00000143322_ABL2	0.0502468	3.73089	0.0230699	0.879275
REACTOME_DEVELOPMENTAL_BIOLOGY.1947	ENSDARG00000013847_egfra	ENSG00000146648_EGFR	-0.697934	3.16521	4.50163	0.0338625
REACTOME_DEVELOPMENTAL_BIOLOGY.1991	ENSDARG00000014113_wasla	ENSG00000106299_WASL	-0.58635	5.12873	3.02151	0.0821672
REACTOME_DEVELOPMENTAL_BIOLOGY.1995	ENSDARG00000014148_med22	ENSG00000148297_MED22	0.253915	2.88235	0.692052	0.405467
REACTOME_DEVELOPMENTAL_BIOLOGY.2016	ENSDARG00000014292_med15	ENSG00000099917_MED15	0.0144909	4.32249	0.00222257	0.962398
REACTOME_DEVELOPMENTAL_BIOLOGY.2055	ENSDARG00000014571_ctnnb1	ENSG00000168036_CTNNB1	-0.163626	9.26904	0.260709	0.609634
REACTOME_DEVELOPMENTAL_BIOLOGY.2098	ENSDARG00000014891_robo2	ENSG00000185008_ROBO2	0.207959	0.0412721	0.619176	0.431354
REACTOME_DEVELOPMENTAL_BIOLOGY.2119	ENSDARG00000015002_cdh4	ENSG00000179242_CDH4	-0.668594	1.06921	5.14555	0.023306
REACTOME_DEVELOPMENTAL_BIOLOGY.2165	ENSDARG00000015278_plxnc1	ENSG00000136040_PLXNC1	0.74618	3.43046	4.35352	0.0369326
REACTOME_DEVELOPMENTAL_BIOLOGY.2199	ENSDARG00000015506_pibf1	ENSG00000102554_KLF5	0.432978	0.636045	2.38668	0.122373
REACTOME_DEVELOPMENTAL_BIOLOGY.2334	ENSDARG00000016318_med7	ENSG00000155868_MED7	0.0270994	2.20689	0.00790897	0.929136
REACTOME_DEVELOPMENTAL_BIOLOGY.2338	ENSDARG00000016350_cap1	ENSG00000131236_CAP1	0.107068	2.70544	0.123212	0.725577
REACTOME_DEVELOPMENTAL_BIOLOGY.2348	ENSDARG00000016429_farp2	ENSG00000006607_FARP2	-0.640441	3.79026	4.2871	0.0384025
REACTOME_DEVELOPMENTAL_BIOLOGY.2364	ENSDARG00000016496_cdk8	ENSG00000132964_CDK8	-0.500199	2.84332	1.96886	0.160569
REACTOME_DEVELOPMENTAL_BIOLOGY.2456	ENSDARG00000017004_myo10	ENSG00000145555_MYO10	-0.571706	2.78188	2.85103	0.0913154
REACTOME_DEVELOPMENTAL_BIOLOGY.2483	ENSDARG00000017211_plxnb1b	ENSG00000164050_PLXNB1	0.901602	2.31119	7.65004	0.00567711
REACTOME_DEVELOPMENTAL_BIOLOGY.2604	ENSDARG00000017929_ncoa2	ENSG00000140396_NCOA2	-0.223965	5.70571	0.51409	0.473374
REACTOME_DEVELOPMENTAL_BIOLOGY.2628	ENSDARG00000018032_scn8ab	ENSG00000196876_SCN8A	0.702982	-0.321582	6.26001	0.0123494
REACTOME_DEVELOPMENTAL_BIOLOGY.2638	ENSDARG00000018110_pak4	ENSG00000130669_PAK4	-0.176215	4.95972	0.317966	0.572833
REACTOME_DEVELOPMENTAL_BIOLOGY.2652	ENSDARG00000018257_ncoa1	ENSG00000084676_NCOA1	-0.0294587	2.09061	0.00866473	0.925836
REACTOME_DEVELOPMENTAL_BIOLOGY.2683	ENSDARG00000018476_pak2b	ENSG00000180370_PAK2	-0.200818	4.63902	0.419004	0.517435
REACTOME_DEVELOPMENTAL_BIOLOGY.2711	ENSDARG00000018687_itga2b	ENSG00000005961_ITGA2B	-0.831705	2.89867	4.8377	0.027844
REACTOME_DEVELOPMENTAL_BIOLOGY.2714	ENSDARG00000018693_cdh2	ENSG00000170558_CDH2	-0.519176	8.32191	2.4843	0.114988
REACTOME_DEVELOPMENTAL_BIOLOGY.2747	ENSDARG00000018968_acvr1ba	ENSG00000135503_ACVR1B	-0.66209	5.10992	3.66723	0.0554925
REACTOME_DEVELOPMENTAL_BIOLOGY.2786	ENSDARG00000019231_sptan1	ENSG00000197694_SPTAN1	-0.610031	9.46127	3.27089	0.0705192
REACTOME_DEVELOPMENTAL_BIOLOGY.2788	ENSDARG00000019235_sema3aa	ENSG00000196189_SEMA4A	1.3014	3.96291	10.2076	0.00139859
REACTOME_DEVELOPMENTAL_BIOLOGY.2825	ENSDARG00000019426_trioa	ENSG00000038382_TRIO	0.00845115	3.57926	0.000637584	0.979855
REACTOME_DEVELOPMENTAL_BIOLOGY.2909	ENSDARG00000019969_smarcd3b	ENSG00000082014_SMARCD3	-0.0544477	5.61589	0.0293285	0.864023
REACTOME_DEVELOPMENTAL_BIOLOGY.2917	ENSDARG00000020007_col1a2	ENSG00000164692_COL1A2	0.100379	6.95282	0.080125	0.777128
REACTOME_DEVELOPMENTAL_BIOLOGY.3074	ENSDARG00000020944_ezra	ENSG00000092820_EZR	0.0432062	-0.799634	0.0366562	0.848167
REACTOME_DEVELOPMENTAL_BIOLOGY.3268	ENSDARG00000022689_itgb1b.2	ENSG00000150093_ITGB1	-0.117561	-0.590019	0.214696	0.643111
REACTOME_DEVELOPMENTAL_BIOLOGY.3443	ENSDARG00000024746_hsp90aa1.2	ENSG00000080824_HSP90AA1	0.468852	5.95958	1.76736	0.18371
REACTOME_DEVELOPMENTAL_BIOLOGY.3478	ENSDARG00000025091_ezrb	ENSG00000092820_EZR	-0.225109	4.91427	0.51523	0.472884
REACTOME_DEVELOPMENTAL_BIOLOGY.3493	ENSDARG00000025326_myl12.2	ENSG00000118680_MYL12B	-0.211295	4.15352	0.457143	0.498962
REACTOME_DEVELOPMENTAL_BIOLOGY.3591	ENSDARG00000026294_erbb2	ENSG00000141736_ERBB2	0.0523102	3.17316	0.0293384	0.864
REACTOME_DEVELOPMENTAL_BIOLOGY.3608	ENSDARG00000026531_alcama	ENSG00000170017_ALCAM	-0.175155	6.61041	0.296541	0.586059
REACTOME_DEVELOPMENTAL_BIOLOGY.3641	ENSDARG00000026784_robo1	ENSG00000169855_ROBO1	0.504808	1.43582	2.99115	0.0837209
REACTOME_DEVELOPMENTAL_BIOLOGY.3651	ENSDARG00000026839_med21	ENSG00000152944_MED21	-0.226436	2.55408	0.566853	0.451512
REACTOME_DEVELOPMENTAL_BIOLOGY.3665	ENSDARG00000026967_ap2s1	ENSG00000042753_AP2S1	0.0683487	5.15641	0.0420364	0.83755
REACTOME_DEVELOPMENTAL_BIOLOGY.3708	ENSDARG00000027279_numb	ENSG00000133961_NUMB	-0.366185	3.85364	1.2732	0.259168
REACTOME_DEVELOPMENTAL_BIOLOGY.3728	ENSDARG00000027552_mapk1	ENSG00000100030_MAPK1	-0.0520706	2.13757	0.0300951	0.862275
REACTOME_DEVELOPMENTAL_BIOLOGY.3847	ENSDARG00000028721_mapk14b	ENSG00000112062_MAPK14	0.262806	4.61182	0.721469	0.395662
REACTOME_DEVELOPMENTAL_BIOLOGY.3888	ENSDARG00000029150_hsp90ab1	ENSG00000096384_HSP90AB1	0.0959285	11.198	0.0932223	0.76012
REACTOME_DEVELOPMENTAL_BIOLOGY.3889	ENSDARG00000029157_med23	ENSG00000112282_MED23	-0.0554521	3.62268	0.0250112	0.874339
REACTOME_DEVELOPMENTAL_BIOLOGY.3921	ENSDARG00000029457_cacna1sa	ENSG00000081248_CACNA1S	-0.595856	2.52463	2.23507	0.13491
REACTOME_DEVELOPMENTAL_BIOLOGY.3960	ENSDARG00000029830_myf6	ENSG00000111046_MYF6	0.196894	0.303082	0.594532	0.440672
REACTOME_DEVELOPMENTAL_BIOLOGY.3984	ENSDARG00000030110_myod1	ENSG00000129152_MYOD1	-0.0505606	-0.480698	0.0485212	0.825657
REACTOME_DEVELOPMENTAL_BIOLOGY.4038	ENSDARG00000030490_sptb	ENSG00000070182_SPTB	-0.312444	7.63345	0.943201	0.331456
REACTOME_DEVELOPMENTAL_BIOLOGY.4041	ENSDARG00000030532_arhgef12a	ENSG00000196914_ARHGEF12	-0.123584	4.39239	0.151249	0.697345
REACTOME_DEVELOPMENTAL_BIOLOGY.4043	ENSDARG00000030547_rnd1a	ENSG00000172602_RND1	-0.75049	1.70429	4.53413	0.0332253
REACTOME_DEVELOPMENTAL_BIOLOGY.4085	ENSDARG00000030871_siah1	ENSG00000196470_SIAH1	-0.776507	4.52027	5.3148	0.021145
REACTOME_DEVELOPMENTAL_BIOLOGY.4156	ENSDARG00000031678_col5a2a	ENSG00000204262_COL5A2	-0.193801	6.89839	0.309156	0.578199
REACTOME_DEVELOPMENTAL_BIOLOGY.4169	ENSDARG00000031756_mef2aa	ENSG00000068305_MEF2A	-0.196986	4.53784	0.365016	0.545734
REACTOME_DEVELOPMENTAL_BIOLOGY.4175	ENSDARG00000031777_pparaa	ENSG00000186951_PPARA	0.566757	4.05531	3.05077	0.080699
REACTOME_DEVELOPMENTAL_BIOLOGY.4203	ENSDARG00000032049_enah	ENSG00000154380_ENAH	-1.03848	6.83572	8.4867	0.00357752
REACTOME_DEVELOPMENTAL_BIOLOGY.4206	ENSDARG00000032083_dpysl2b	ENSG00000092964_DPYSL2	0.322489	3.19202	0.963723	0.326251
REACTOME_DEVELOPMENTAL_BIOLOGY.4219	ENSDARG00000032161_srgap2	ENSG00000266028_SRGAP2	0.0091054	3.70923	0.00074304	0.978253
REACTOME_DEVELOPMENTAL_BIOLOGY.4228	ENSDARG00000032238_dnm3a	ENSG00000079805_DNM2	0.0604058	4.19314	0.038192	0.845058
REACTOME_DEVELOPMENTAL_BIOLOGY.4251	ENSDARG00000032435_itga9	ENSG00000144668_ITGA9	0.345301	1.80018	1.26566	0.260583
REACTOME_DEVELOPMENTAL_BIOLOGY.4275	ENSDARG00000032639_cd36	ENSG00000135218_CD36	0.887981	0.378239	9.7638	0.00177982
REACTOME_DEVELOPMENTAL_BIOLOGY.4322	ENSDARG00000032990_plxnb3	ENSG00000198753_PLXNB3	-0.0167667	-0.371721	0.00490998	0.944137
REACTOME_DEVELOPMENTAL_BIOLOGY.4356	ENSDARG00000033327_unc5b	ENSG00000107731_UNC5B	-0.144572	-0.0666179	0.345543	0.556647
REACTOME_DEVELOPMENTAL_BIOLOGY.4366	ENSDARG00000033437_rps6ka1	ENSG00000117676_RPS6KA1	0.209553	3.6191	0.362588	0.547072
REACTOME_DEVELOPMENTAL_BIOLOGY.4402	ENSDARG00000033738_zgc:153867	ENSG00000092841_MYL6	0.0714059	6.39316	0.0507613	0.821744
REACTOME_DEVELOPMENTAL_BIOLOGY.4421	ENSDARG00000033899_ap2m1b	ENSG00000161203_AP2M1	-0.0257551	4.23702	0.00639011	0.936286
REACTOME_DEVELOPMENTAL_BIOLOGY.4446	ENSDARG00000034173_prkcq	ENSG00000065675_PRKCQ	-0.258398	-0.90379	1.18266	0.276815
REACTOME_DEVELOPMENTAL_BIOLOGY.4455	ENSDARG00000034268_slit3	ENSG00000184347_SLIT3	0.604904	4.42265	2.94856	0.085954
REACTOME_DEVELOPMENTAL_BIOLOGY.4492	ENSDARG00000034588_scn4ab	ENSG00000136531_SCN2A	-0.13129	2.85793	0.176844	0.6741
REACTOME_DEVELOPMENTAL_BIOLOGY.4494	ENSDARG00000034588_scn4ab	ENSG00000183873_SCN5A	-0.13129	2.85793	0.176844	0.6741
REACTOME_DEVELOPMENTAL_BIOLOGY.4497	ENSDARG00000034588_scn4ab	ENSG00000136546_SCN7A	-0.13129	2.85793	0.176844	0.6741
REACTOME_DEVELOPMENTAL_BIOLOGY.4515	ENSDARG00000034734_med6	ENSG00000133997_MED6	-0.0309058	3.16517	0.0107231	0.917524
REACTOME_DEVELOPMENTAL_BIOLOGY.4535	ENSDARG00000034895_tgfb1b	ENSG00000105329_TGFB1	0.192356	3.48938	0.38759	0.533569
REACTOME_DEVELOPMENTAL_BIOLOGY.4563	ENSDARG00000035095_tdgf1	ENSG00000241186_TDGF1	-0.748626	0.993538	5.70624	0.0169047
REACTOME_DEVELOPMENTAL_BIOLOGY.4581	ENSDARG00000035152_ap2b1	ENSG00000006125_AP2B1	0.0349161	6.06899	0.0126449	0.910467
REACTOME_DEVELOPMENTAL_BIOLOGY.4594	ENSDARG00000035285_ncor1	ENSG00000141027_NCOR1	0.41281	7.66585	1.52772	0.216454
REACTOME_DEVELOPMENTAL_BIOLOGY.4648	ENSDARG00000035556_rps6ka3a	ENSG00000177189_RPS6KA3	-0.167956	3.3019	0.305655	0.580359
REACTOME_DEVELOPMENTAL_BIOLOGY.4676	ENSDARG00000035650_evla	ENSG00000196405_EVL	0.0428236	0.972818	0.0192577	0.88963
REACTOME_DEVELOPMENTAL_BIOLOGY.4709	ENSDARG00000035809_col1a1b	ENSG00000108821_COL1A1	-0.184665	7.17121	0.253892	0.614348
REACTOME_DEVELOPMENTAL_BIOLOGY.4726	ENSDARG00000035859_angptl4	ENSG00000167772_ANGPTL4	-1.54537	3.94672	10.3276	0.00131055
REACTOME_DEVELOPMENTAL_BIOLOGY.4786	ENSDARG00000036096_smad3a	ENSG00000166949_SMAD3	0.612953	3.58544	4.17715	0.0409725
REACTOME_DEVELOPMENTAL_BIOLOGY.4912	ENSDARG00000036571_sema3e	ENSG00000170381_SEMA3E	-0.233253	0.279493	0.736795	0.390689
REACTOME_DEVELOPMENTAL_BIOLOGY.5091	ENSDARG00000037392_med19a	ENSG00000156603_MED19	-0.190762	3.86818	0.373208	0.541261
REACTOME_DEVELOPMENTAL_BIOLOGY.5135	ENSDARG00000037574_rps6kal	ENSG00000072133_RPS6KA6	0.0790744	4.81933	0.0643307	0.799778
REACTOME_DEVELOPMENTAL_BIOLOGY.5236	ENSDARG00000037995_gdf3	ENSG00000130283_GDF1	-0.199548	0.448505	0.41235	0.520779
REACTOME_DEVELOPMENTAL_BIOLOGY.5243	ENSDARG00000038005_med25	ENSG00000104973_MED25	0.0500188	3.32322	0.0277507	0.867696
REACTOME_DEVELOPMENTAL_BIOLOGY.5244	ENSDARG00000038010_rac2	ENSG00000128340_RAC2	0.0305958	3.04652	0.00619215	0.937279
REACTOME_DEVELOPMENTAL_BIOLOGY.5255	ENSDARG00000038059_grb2b	ENSG00000177885_GRB2	0.146922	5.44108	0.226649	0.63402
REACTOME_DEVELOPMENTAL_BIOLOGY.5274	ENSDARG00000038123_myl9a	ENSG00000101335_MYL9	-0.248812	8.90103	0.622419	0.43015
REACTOME_DEVELOPMENTAL_BIOLOGY.5285	ENSDARG00000038225_nras	ENSG00000213281_NRAS	-0.115655	3.4068	0.14391	0.704425
REACTOME_DEVELOPMENTAL_BIOLOGY.5312	ENSDARG00000038442_plcg1	ENSG00000124181_PLCG1	-0.159831	5.05844	0.268224	0.604526
REACTOME_DEVELOPMENTAL_BIOLOGY.5313	ENSDARG00000038446_nrp2b	ENSG00000118257_NRP2	0.02221	4.44496	0.00492213	0.944068
REACTOME_DEVELOPMENTAL_BIOLOGY.5485	ENSDARG00000039490_pitpnaa	ENSG00000174238_PITPNA	-0.00441202	2.90194	0.000198385	0.988762
REACTOME_DEVELOPMENTAL_BIOLOGY.5597	ENSDARG00000040237_mef2d	ENSG00000116604_MEF2D	-0.101291	6.29089	0.0976406	0.75468
REACTOME_DEVELOPMENTAL_BIOLOGY.5691	ENSDARG00000040779_med16	ENSG00000175221_MED16	0.0742093	2.46995	0.0603885	0.805883
REACTOME_DEVELOPMENTAL_BIOLOGY.5708	ENSDARG00000040926_nr2f2	ENSG00000185551_NR2F2	-1.38167	3.43567	13.1447	0.00028833
REACTOME_DEVELOPMENTAL_BIOLOGY.5750	ENSDARG00000041203_drap1	ENSG00000175550_DRAP1	-0.174244	4.70744	0.297092	0.585711
REACTOME_DEVELOPMENTAL_BIOLOGY.5754	ENSDARG00000041237_med18	ENSG00000130772_MED18	0.284838	0.925048	0.84312	0.358506
REACTOME_DEVELOPMENTAL_BIOLOGY.5793	ENSDARG00000041502_tgfb1a	ENSG00000105329_TGFB1	-0.212632	3.96803	0.464294	0.495624
REACTOME_DEVELOPMENTAL_BIOLOGY.5794	ENSDARG00000041503_med4	ENSG00000136146_MED4	-0.406991	1.49127	2.02025	0.155214
REACTOME_DEVELOPMENTAL_BIOLOGY.5913	ENSDARG00000042021_mapk12a	ENSG00000188130_MAPK12	0.613821	-0.560425	5.86585	0.0154374
REACTOME_DEVELOPMENTAL_BIOLOGY.5945	ENSDARG00000042210_sema3ab	ENSG00000075213_SEMA3A	0.440635	3.08365	1.65716	0.197988
REACTOME_DEVELOPMENTAL_BIOLOGY.5999	ENSDARG00000042552_cacna1sb	ENSG00000081248_CACNA1S	-0.00429654	-0.388988	0.000503883	0.982091
REACTOME_DEVELOPMENTAL_BIOLOGY.6035	ENSDARG00000042725_cebpb	ENSG00000172216_CEBPB	0.446987	5.70617	0.965122	0.3259
REACTOME_DEVELOPMENTAL_BIOLOGY.6185	ENSDARG00000043361_nck2b	ENSG00000071051_NCK2	0.0922634	2.02475	0.100443	0.751299
REACTOME_DEVELOPMENTAL_BIOLOGY.6207	ENSDARG00000043493_cltca	ENSG00000141367_CLTC	-0.464098	7.1347	2.02715	0.15451
REACTOME_DEVELOPMENTAL_BIOLOGY.6284	ENSDARG00000043858_cdk19	ENSG00000155111_CDK19	-0.123144	0.3947	0.224789	0.635415
REACTOME_DEVELOPMENTAL_BIOLOGY.6385	ENSDARG00000044381_siah2l	ENSG00000181788_SIAH2	-0.0502665	2.15219	0.0239713	0.876958
REACTOME_DEVELOPMENTAL_BIOLOGY.6397	ENSDARG00000044422_acvr2ba	ENSG00000114739_ACVR2B	-0.377185	-1.0956	3.6608	0.0557069
REACTOME_DEVELOPMENTAL_BIOLOGY.6400	ENSDARG00000044436_rps6ka4	ENSG00000162302_RPS6KA4	-0.229252	1.79491	0.49307	0.482561
REACTOME_DEVELOPMENTAL_BIOLOGY.6433	ENSDARG00000044573_cdc42	ENSG00000070831_CDC42	-0.228904	6.79006	0.528866	0.467084
REACTOME_DEVELOPMENTAL_BIOLOGY.6499	ENSDARG00000044954_slit1a	ENSG00000187122_SLIT1	0.496956	4.30695	2.02207	0.155028
REACTOME_DEVELOPMENTAL_BIOLOGY.6516	ENSDARG00000045064_ablim1b	ENSG00000099204_ABLIM1	-0.260567	8.60199	0.673284	0.411909
REACTOME_DEVELOPMENTAL_BIOLOGY.6520	ENSDARG00000045070_itgb3b	ENSG00000259207_ITGB3	0.873821	1.47108	7.7308	0.00542868
REACTOME_DEVELOPMENTAL_BIOLOGY.6629	ENSDARG00000045524_lamb1b	ENSG00000091136_LAMB1	0.786642	5.48667	6.20923	0.0127086
REACTOME_DEVELOPMENTAL_BIOLOGY.6662	ENSDARG00000045618_clta	ENSG00000122705_CLTA	0.265345	4.63301	0.750293	0.386383
REACTOME_DEVELOPMENTAL_BIOLOGY.6711	ENSDARG00000045836_mapk11	ENSG00000185386_MAPK11	-0.0569608	1.64415	0.0235431	0.878053
REACTOME_DEVELOPMENTAL_BIOLOGY.6745	ENSDARG00000045936_pax6b	ENSG00000007372_PAX6	1.66367	-0.221472	29.5061	5.57416e-08
REACTOME_DEVELOPMENTAL_BIOLOGY.6770	ENSDARG00000046006_med20	ENSG00000124641_MED20	-0.28222	2.52152	0.866668	0.351879
REACTOME_DEVELOPMENTAL_BIOLOGY.6865	ENSDARG00000052091_rbpjb	ENSG00000168214_RBPJ	-0.495226	0.775758	3.50233	0.0612827
REACTOME_DEVELOPMENTAL_BIOLOGY.6878	ENSDARG00000052142_acvr1bb	ENSG00000135503_ACVR1B	0.0930457	1.6843	0.0989654	0.753075
REACTOME_DEVELOPMENTAL_BIOLOGY.6925	ENSDARG00000052405_pak6b	ENSG00000137843_PAK6	-0.0836463	-0.285073	0.0896659	0.764602
REACTOME_DEVELOPMENTAL_BIOLOGY.6944	ENSDARG00000052482_arhgef11	ENSG00000132694_ARHGEF11	0.140762	5.42947	0.197143	0.657037
REACTOME_DEVELOPMENTAL_BIOLOGY.7048	ENSDARG00000052997_sema4e	ENSG00000196189_SEMA4A	0.566129	-1.04897	5.62443	0.0177119
REACTOME_DEVELOPMENTAL_BIOLOGY.7086	ENSDARG00000053232_itgb1b.1	ENSG00000150093_ITGB1	0.0824253	-0.559918	0.131754	0.71662
REACTOME_DEVELOPMENTAL_BIOLOGY.7200	ENSDARG00000053956_sptbn2	ENSG00000173898_SPTBN2	-0.428396	0.903898	1.68092	0.194802
REACTOME_DEVELOPMENTAL_BIOLOGY.7261	ENSDARG00000054320_ap2a1	ENSG00000196961_AP2A1	-0.2811	6.38603	0.77972	0.377227
REACTOME_DEVELOPMENTAL_BIOLOGY.7262	ENSDARG00000054323_pparab	ENSG00000186951_PPARA	-0.247409	2.68555	0.359275	0.548909
REACTOME_DEVELOPMENTAL_BIOLOGY.7416	ENSDARG00000055009_col4a1	ENSG00000187498_COL4A1	-0.115111	6.02731	0.117298	0.731984
REACTOME_DEVELOPMENTAL_BIOLOGY.7651	ENSDARG00000056181_ncam1a	ENSG00000149294_NCAM1	0.0602464	-1.20748	0.0760194	0.782766
REACTOME_DEVELOPMENTAL_BIOLOGY.7732	ENSDARG00000056625_trpc6a	ENSG00000137672_TRPC6	-0.937323	-0.110755	18.1718	2.0184e-05
REACTOME_DEVELOPMENTAL_BIOLOGY.7753	ENSDARG00000056683_cdk5	ENSG00000164885_CDK5	-0.507221	0.43364	3.71679	0.0538679
REACTOME_DEVELOPMENTAL_BIOLOGY.7765	ENSDARG00000056742_crmp1	ENSG00000072832_CRMP1	0.802184	-0.58282	17.3829	3.0556e-05
REACTOME_DEVELOPMENTAL_BIOLOGY.7967	ENSDARG00000057737_rxraa	ENSG00000186350_RXRA	-0.140714	1.60061	0.229944	0.631565
REACTOME_DEVELOPMENTAL_BIOLOGY.7995	ENSDARG00000057927_rps6ka3b	ENSG00000177189_RPS6KA3	0.337923	3.13142	1.09928	0.294423
REACTOME_DEVELOPMENTAL_BIOLOGY.8180	ENSDARG00000058696_tbl1xr1a	ENSG00000177565_TBL1XR1	0.512143	4.47702	2.41042	0.12053
REACTOME_DEVELOPMENTAL_BIOLOGY.8197	ENSDARG00000058821_sema5a	ENSG00000112902_SEMA5A	0.677524	3.72481	3.4037	0.0650503
REACTOME_DEVELOPMENTAL_BIOLOGY.8225	ENSDARG00000058993_rock1	ENSG00000067900_ROCK1	-0.00513139	5.66991	0.000270734	0.986872
REACTOME_DEVELOPMENTAL_BIOLOGY.8278	ENSDARG00000059311_dpysl5b	ENSG00000157851_DPYSL5	-0.201493	-0.838007	0.74648	0.387593
REACTOME_DEVELOPMENTAL_BIOLOGY.8299	ENSDARG00000059406_raf1b	ENSG00000132155_RAF1	0.190487	3.97823	0.36795	0.544124
REACTOME_DEVELOPMENTAL_BIOLOGY.8472	ENSDARG00000060222_scn1ba	ENSG00000105711_SCN1B	-1.0885	2.39183	2.8758	0.0899201
REACTOME_DEVELOPMENTAL_BIOLOGY.8488	ENSDARG00000060309_srgap3	ENSG00000196220_SRGAP3	0.121954	-1.10163	0.521007	0.470412
REACTOME_DEVELOPMENTAL_BIOLOGY.8505	ENSDARG00000060372_plxna2	ENSG00000076356_PLXNA2	-0.603138	2.72402	3.11677	0.0774902
REACTOME_DEVELOPMENTAL_BIOLOGY.8522	ENSDARG00000060438_tbl1x	ENSG00000101849_TBL1X	-0.0061917	0.78447	0.000367812	0.984699
REACTOME_DEVELOPMENTAL_BIOLOGY.8539	ENSDARG00000060506_sos2	ENSG00000100485_SOS2	-0.405464	4.53106	1.61872	0.203271
REACTOME_DEVELOPMENTAL_BIOLOGY.8553	ENSDARG00000060551_rps6ka5	ENSG00000100784_RPS6KA5	-0.809076	1.63913	3.49025	0.0617312
REACTOME_DEVELOPMENTAL_BIOLOGY.8658	ENSDARG00000061048_ranbp9	ENSG00000010017_RANBP9	-0.0501936	4.59602	0.0266435	0.870339
REACTOME_DEVELOPMENTAL_BIOLOGY.8669	ENSDARG00000061108_ep300b	ENSG00000100393_EP300	-0.233182	4.72126	0.482962	0.487084
REACTOME_DEVELOPMENTAL_BIOLOGY.8734	ENSDARG00000061328_cdon	ENSG00000064309_CDON	-0.00476783	5.54887	0.000192619	0.988927
REACTOME_DEVELOPMENTAL_BIOLOGY.8790	ENSDARG00000061436_col6a2	ENSG00000142173_COL6A2	0.456848	6.46007	1.81775	0.177581
REACTOME_DEVELOPMENTAL_BIOLOGY.8852	ENSDARG00000061549_foxo1b	ENSG00000150907_FOXO1	0.536128	-0.0589477	5.35098	0.0207106
REACTOME_DEVELOPMENTAL_BIOLOGY.9013	ENSDARG00000062106_klf5b	ENSG00000102554_KLF5	-0.0128944	-1.09841	0.00171958	0.966923
REACTOME_DEVELOPMENTAL_BIOLOGY.9034	ENSDARG00000062174_cacnb4b	ENSG00000182389_CACNB4	-0.825117	-0.756626	14.0421	0.000178763
REACTOME_DEVELOPMENTAL_BIOLOGY.9048	ENSDARG00000062228_adipoqa	ENSG00000181092_ADIPOQ	-0.260425	-1.22633	1.91418	0.1665
REACTOME_DEVELOPMENTAL_BIOLOGY.9080	ENSDARG00000062359_scn3b	ENSG00000166257_SCN3B	-0.472213	7.92969	1.80391	0.17924
REACTOME_DEVELOPMENTAL_BIOLOGY.9141	ENSDARG00000062577_arhgap35a	ENSG00000160007_ARHGAP35	-0.00761339	6.0327	0.000503709	0.982094
REACTOME_DEVELOPMENTAL_BIOLOGY.9194	ENSDARG00000062909_furina	ENSG00000140564_FURIN	-0.0875711	2.96748	0.0780561	0.779949
REACTOME_DEVELOPMENTAL_BIOLOGY.9312	ENSDARG00000063295_myh9a	ENSG00000100345_MYH9	0.415082	3.38503	1.2325	0.266921
REACTOME_DEVELOPMENTAL_BIOLOGY.9432	ENSDARG00000067607_srebf1	ENSG00000072310_SREBF1	-0.473298	2.62565	2.23911	0.134559
REACTOME_DEVELOPMENTAL_BIOLOGY.9460	ENSDARG00000067801_CABZ01064472.1	ENSG00000187764_SEMA4D	0.0105748	4.20341	0.000980351	0.975022
REACTOME_DEVELOPMENTAL_BIOLOGY.9463	ENSDARG00000067829_ppargc1a	ENSG00000109819_PPARGC1A	-0.148375	4.367	0.185089	0.667036
REACTOME_DEVELOPMENTAL_BIOLOGY.9480	ENSDARG00000068006_gck	ENSG00000106633_GCK	0.736883	0.581774	5.69281	0.0170346
REACTOME_DEVELOPMENTAL_BIOLOGY.9494	ENSDARG00000068177_pak2a	ENSG00000180370_PAK2	0.138057	4.23364	0.180108	0.67128
REACTOME_DEVELOPMENTAL_BIOLOGY.9618	ENSDARG00000068918_map2k2b	ENSG00000126934_MAP2K2	-0.0824209	2.69096	0.0712844	0.789476
REACTOME_DEVELOPMENTAL_BIOLOGY.9664	ENSDARG00000069133_mstnb	ENSG00000130283_GDF1	-2.41267	1.75386	24.9072	6.01587e-07
REACTOME_DEVELOPMENTAL_BIOLOGY.9668	ENSDARG00000069133_mstnb	ENSG00000156574_NODAL	-2.41267	1.75386	24.9072	6.01587e-07
REACTOME_DEVELOPMENTAL_BIOLOGY.10032	ENSDARG00000070573_mapk3	ENSG00000102882_MAPK3	-0.249633	5.39418	0.637743	0.424529
REACTOME_DEVELOPMENTAL_BIOLOGY.10052	ENSDARG00000070623_med10	ENSG00000133398_MED10	0.0284517	3.45536	0.00863293	0.925972
REACTOME_DEVELOPMENTAL_BIOLOGY.10127	ENSDARG00000070971_furinb	ENSG00000140564_FURIN	0.348791	3.01799	1.27474	0.25888
REACTOME_DEVELOPMENTAL_BIOLOGY.10181	ENSDARG00000071272_ncoa6	ENSG00000198646_NCOA6	-0.0780283	5.10284	0.0587995	0.808404
REACTOME_DEVELOPMENTAL_BIOLOGY.10280	ENSDARG00000071863_itgb1a	ENSG00000150093_ITGB1	0.20404	5.90935	0.431577	0.511216
REACTOME_DEVELOPMENTAL_BIOLOGY.10288	ENSDARG00000071879_tgfb2l	ENSG00000130283_GDF1	-0.086399	2.6425	0.0642468	0.799905
REACTOME_DEVELOPMENTAL_BIOLOGY.10289	ENSDARG00000071879_tgfb2l	ENSG00000156574_NODAL	-0.086399	2.6425	0.0642468	0.799905
REACTOME_DEVELOPMENTAL_BIOLOGY.10320	ENSDARG00000073732_myh14	ENSG00000105357_MYH14	-0.397212	5.90609	1.08604	0.29735
REACTOME_DEVELOPMENTAL_BIOLOGY.10427	ENSDARG00000074262_nck1a	ENSG00000158092_NCK1	0.249387	3.36766	0.678779	0.410008
REACTOME_DEVELOPMENTAL_BIOLOGY.10445	ENSDARG00000074316_itga1	ENSG00000213949_ITGA1	-0.0506017	4.87279	0.0221688	0.881639
REACTOME_DEVELOPMENTAL_BIOLOGY.10450	ENSDARG00000074335_boc	ENSG00000144857_BOC	-0.627232	3.746	2.64391	0.103947
REACTOME_DEVELOPMENTAL_BIOLOGY.10639	ENSDARG00000074777_ank1b	ENSG00000029534_ANK1	-0.628526	-0.587415	7.38732	0.00656851
REACTOME_DEVELOPMENTAL_BIOLOGY.10656	ENSDARG00000074849_rac1a	ENSG00000136238_RAC1	-0.369949	5.02542	1.26804	0.260135
REACTOME_DEVELOPMENTAL_BIOLOGY.10672	ENSDARG00000074908_col6a1	ENSG00000142156_COL6A1	0.313864	6.19172	0.865469	0.352213
REACTOME_DEVELOPMENTAL_BIOLOGY.10702	ENSDARG00000075100_neo1b	ENSG00000067141_NEO1	0.0178936	0.0694304	0.00569384	0.939851
REACTOME_DEVELOPMENTAL_BIOLOGY.10737	ENSDARG00000075226_smad4a	ENSG00000141646_SMAD4	-0.290562	3.14778	0.858036	0.354289
REACTOME_DEVELOPMENTAL_BIOLOGY.10765	ENSDARG00000075340_med1	ENSG00000125686_MED1	-0.099239	3.68502	0.101728	0.749766
REACTOME_DEVELOPMENTAL_BIOLOGY.10773	ENSDARG00000075369_nck1b	ENSG00000158092_NCK1	0.174969	4.25893	0.300122	0.583806
REACTOME_DEVELOPMENTAL_BIOLOGY.10897	ENSDARG00000075758_ywhabb	ENSG00000166913_YWHAB	-0.133845	7.29378	0.18717	0.665283
REACTOME_DEVELOPMENTAL_BIOLOGY.10910	ENSDARG00000075821_plxnb1a	ENSG00000164050_PLXNB1	-0.273183	5.20913	0.564124	0.452604
REACTOME_DEVELOPMENTAL_BIOLOGY.11156	ENSDARG00000076748_ntn2	ENSG00000162068_NTN3	0.340932	1.47203	1.3166	0.251202
REACTOME_DEVELOPMENTAL_BIOLOGY.11171	ENSDARG00000076796_dlg3	ENSG00000082458_DLG3	-0.161901	5.74203	0.255793	0.613025
REACTOME_DEVELOPMENTAL_BIOLOGY.11324	ENSDARG00000077404_ncoa3	ENSG00000124151_NCOA3	0.0793039	5.16838	0.0628368	0.802067
REACTOME_DEVELOPMENTAL_BIOLOGY.11372	ENSDARG00000077582_ank3b	ENSG00000151150_ANK3	0.633059	5.90792	3.94389	0.0470419
REACTOME_DEVELOPMENTAL_BIOLOGY.11409	ENSDARG00000077776_csnk2b	ENSG00000204435_CSNK2B	-0.10713	6.46305	0.119203	0.7299
REACTOME_DEVELOPMENTAL_BIOLOGY.11655	ENSDARG00000078707_sema7a	ENSG00000138623_SEMA7A	-0.318229	2.14127	0.616549	0.432332
REACTOME_DEVELOPMENTAL_BIOLOGY.11814	ENSDARG00000079323_rgmb	ENSG00000174136_RGMB	0.224547	2.44557	0.459065	0.498061
REACTOME_DEVELOPMENTAL_BIOLOGY.11827	ENSDARG00000079388_agrn	ENSG00000188157_AGRN	0.297116	6.16511	0.771782	0.379666
REACTOME_DEVELOPMENTAL_BIOLOGY.11948	ENSDARG00000079922_klf4	ENSG00000136826_KLF4	2.76195	2.31545	44.0778	3.15581e-11
REACTOME_DEVELOPMENTAL_BIOLOGY.12014	ENSDARG00000086057_plxnd1	ENSG00000004399_PLXND1	0.115231	3.66881	0.112826	0.736949
REACTOME_DEVELOPMENTAL_BIOLOGY.12054	ENSDARG00000086416_med11	ENSG00000161920_MED11	0.473315	3.64371	2.26055	0.132707
REACTOME_DEVELOPMENTAL_BIOLOGY.12103	ENSDARG00000086838_itga2.3	ENSG00000164171_ITGA2	-0.889222	-1.17696	19.5563	9.76757e-06
REACTOME_DEVELOPMENTAL_BIOLOGY.12156	ENSDARG00000087303_cebpd	ENSG00000221869_CEBPD	-0.397183	8.34647	0.503033	0.47817
REACTOME_DEVELOPMENTAL_BIOLOGY.12160	ENSDARG00000087341_unc5c	ENSG00000182168_UNC5C	0.525211	1.4753	3.23787	0.071954
REACTOME_DEVELOPMENTAL_BIOLOGY.12180	ENSDARG00000087554_cdk1	ENSG00000170312_CDK1	1.02851	0.665455	9.29222	0.00230129
REACTOME_DEVELOPMENTAL_BIOLOGY.12191	ENSDARG00000087697_lpl	ENSG00000175445_LPL	0.94627	8.275	5.69559	0.0170076
REACTOME_DEVELOPMENTAL_BIOLOGY.12234	ENSDARG00000087843_cntn1a	ENSG00000018236_CNTN1	0.0413592	0.560762	0.023165	0.879029
REACTOME_DEVELOPMENTAL_BIOLOGY.12241	ENSDARG00000087937_cdk4	ENSG00000135446_CDK4	-0.136828	3.03193	0.16893	0.681065
REACTOME_DEVELOPMENTAL_BIOLOGY.12244	ENSDARG00000087954_rac1b	ENSG00000136238_RAC1	-0.029814	4.13604	0.00911975	0.92392
REACTOME_DEVELOPMENTAL_BIOLOGY.12293	ENSDARG00000088168_ablim3	ENSG00000173210_ABLIM3	0.00526725	4.02555	0.000157191	0.989997
REACTOME_DEVELOPMENTAL_BIOLOGY.12496	ENSDARG00000089913_cacna1g	ENSG00000006283_CACNA1G	0.852526	6.79608	6.53375	0.0105846
REACTOME_DEVELOPMENTAL_BIOLOGY.12579	ENSDARG00000090585_gpc1b	ENSG00000063660_GPC1	-0.508765	1.89624	2.0722	0.150005
REACTOME_DEVELOPMENTAL_BIOLOGY.12596	ENSDARG00000090716_cltcb	ENSG00000141367_CLTC	-0.300425	5.49326	0.841439	0.358985
REACTOME_DEVELOPMENTAL_BIOLOGY.12939	ENSDARG00000093420_creb1b	ENSG00000118260_CREB1	-0.574521	2.06828	2.98977	0.0837921
REACTOME_DEVELOPMENTAL_BIOLOGY.13186	ENSDARG00000096415_raf1a	ENSG00000132155_RAF1	-0.100407	3.39552	0.0977303	0.754571
REACTOME_DEVELOPMENTAL_BIOLOGY.13188	ENSDARG00000096546_nrp2a	ENSG00000118257_NRP2	-0.488815	0.0919903	2.63003	0.10486
REACTOME_DEVELOPMENTAL_BIOLOGY.13197	ENSDARG00000096631_MED9	ENSG00000141026_MED9	0.180929	3.07386	0.370837	0.542548
REACTOME_DEVELOPMENTAL_BIOLOGY.13279	ENSDARG00000097683_sptbn5	ENSG00000137877_SPTBN5	-0.699525	1.31	5.24645	0.0219915
REACTOME_DEVELOPMENTAL_BIOLOGY.13476	ENSDARG00000098497_hrasa	ENSG00000174775_HRAS	-0.172108	1.87014	0.33644	0.561891
REACTOME_DEVELOPMENTAL_BIOLOGY.13478	ENSDARG00000098508_CABZ01111959.1	ENSG00000138623_SEMA7A	0.196882	0.0273972	0.459005	0.498089
REACTOME_DEVELOPMENTAL_BIOLOGY.13517	ENSDARG00000098696_rela	ENSG00000173039_RELA	-0.522954	1.76955	2.95482	0.0856216
REACTOME_DEVELOPMENTAL_BIOLOGY.13527	ENSDARG00000098720_FP245456.1	ENSG00000175445_LPL	0.440308	-0.949656	2.89845	0.0886648
REACTOME_DEVELOPMENTAL_BIOLOGY.13627	ENSDARG00000099093_dock1	ENSG00000150760_DOCK1	0.0036768	4.45672	0.000135557	0.990711
REACTOME_DEVELOPMENTAL_BIOLOGY.13649	ENSDARG00000099184_map2k6	ENSG00000108984_MAP2K6	0.569616	4.37003	2.27026	0.131878
REACTOME_DEVELOPMENTAL_BIOLOGY.13705	ENSDARG00000099431_med24	ENSG00000008838_MED24	0.089562	2.49636	0.0903399	0.763745
REACTOME_DEVELOPMENTAL_BIOLOGY.13735	ENSDARG00000099555_foxo1a	ENSG00000150907_FOXO1	0.0906765	5.45201	0.0456717	0.830774
REACTOME_DEVELOPMENTAL_BIOLOGY.13765	ENSDARG00000099690_vaspa	ENSG00000125753_VASP	-0.592397	0.590943	4.20173	0.0403829
REACTOME_DEVELOPMENTAL_BIOLOGY.13768	ENSDARG00000099720_evlb	ENSG00000196405_EVL	-0.0034846	-0.639662	0.000115658	0.991419
REACTOME_DEVELOPMENTAL_BIOLOGY.13822	ENSDARG00000099849_ebf3a	ENSG00000164330_EBF1	-0.238857	1.80625	0.63719	0.42473
REACTOME_DEVELOPMENTAL_BIOLOGY.13854	ENSDARG00000099999_tcf3b	ENSG00000071564_TCF3	-0.274906	4.37696	0.802685	0.370292
REACTOME_DEVELOPMENTAL_BIOLOGY.13924	ENSDARG00000100313_pip5k1cb	ENSG00000186111_PIP5K1C	-0.107422	0.248663	0.181103	0.670427
REACTOME_DEVELOPMENTAL_BIOLOGY.13970	ENSDARG00000100475_fgf10b	ENSG00000070193_FGF10	0.469662	-0.766298	3.60037	0.0577666
REACTOME_DEVELOPMENTAL_BIOLOGY.13976	ENSDARG00000100503_sos1	ENSG00000115904_SOS1	-0.0520111	5.04791	0.0255993	0.872883
REACTOME_DEVELOPMENTAL_BIOLOGY.14014	ENSDARG00000100666_ep300a	ENSG00000100393_EP300	-0.221711	4.41263	0.511419	0.474525
REACTOME_DEVELOPMENTAL_BIOLOGY.14026	ENSDARG00000100729_tln1	ENSG00000137076_TLN1	-0.323386	7.21999	1.02429	0.311504
REACTOME_DEVELOPMENTAL_BIOLOGY.14060	ENSDARG00000100913_arhgef12b	ENSG00000196914_ARHGEF12	-0.14948	5.56696	0.211915	0.645271
REACTOME_DEVELOPMENTAL_BIOLOGY.14069	ENSDARG00000100972_myh11b	ENSG00000133392_MYH11	-0.49363	-0.442931	5.76234	0.0163733
REACTOME_DEVELOPMENTAL_BIOLOGY.14123	ENSDARG00000101115_med30	ENSG00000164758_MED30	0.0750722	4.06607	0.0564031	0.812274
REACTOME_DEVELOPMENTAL_BIOLOGY.14147	ENSDARG00000101209_lamb1a	ENSG00000091136_LAMB1	-0.0129992	5.77582	0.0013235	0.970979
REACTOME_DEVELOPMENTAL_BIOLOGY.14222	ENSDARG00000101481_rbp5	ENSG00000170323_FABP4	-0.14325	0.509777	0.291011	0.589573
REACTOME_DEVELOPMENTAL_BIOLOGY.14296	ENSDARG00000101713_scn2b	ENSG00000149575_SCN2B	-0.165313	1.72967	0.243475	0.621708
REACTOME_DEVELOPMENTAL_BIOLOGY.14376	ENSDARG00000102066_ntn4	ENSG00000074527_NTN4	-0.217544	0.171346	0.574237	0.44858
REACTOME_DEVELOPMENTAL_BIOLOGY.14402	ENSDARG00000102153_nrp1a	ENSG00000099250_NRP1	-0.132714	4.85587	0.180951	0.670557
REACTOME_DEVELOPMENTAL_BIOLOGY.14403	ENSDARG00000102165_sema6a	ENSG00000092421_SEMA6A	-0.647206	2.66044	2.36421	0.124147
REACTOME_DEVELOPMENTAL_BIOLOGY.14416	ENSDARG00000102216_dlg1l	ENSG00000075711_DLG1	0.406935	4.63519	1.64366	0.199824
REACTOME_DEVELOPMENTAL_BIOLOGY.14488	ENSDARG00000102441_ctnna1	ENSG00000044115_CTNNA1	-0.219761	7.50786	0.454576	0.50017
REACTOME_DEVELOPMENTAL_BIOLOGY.14587	ENSDARG00000102855_neo1a	ENSG00000067141_NEO1	0.350429	3.25742	1.34467	0.246212
REACTOME_DEVELOPMENTAL_BIOLOGY.14600	ENSDARG00000102883_sptbn1	ENSG00000115306_SPTBN1	-0.320614	7.44362	0.888484	0.345888
REACTOME_DEVELOPMENTAL_BIOLOGY.14650	ENSDARG00000103108_acvr2bb	ENSG00000114739_ACVR2B	-0.473733	-0.868145	6.59944	0.0102011
REACTOME_DEVELOPMENTAL_BIOLOGY.14727	ENSDARG00000103467_limk1a	ENSG00000106683_LIMK1	-0.202804	2.56369	0.312888	0.575913
REACTOME_DEVELOPMENTAL_BIOLOGY.14748	ENSDARG00000103490_dpysl4	ENSG00000151640_DPYSL4	-0.489393	-0.986749	7.23837	0.00713616
REACTOME_DEVELOPMENTAL_BIOLOGY.14774	ENSDARG00000103600_st8sia4	ENSG00000113532_ST8SIA4	0.866516	2.90085	6.0835	0.013645
REACTOME_DEVELOPMENTAL_BIOLOGY.14779	ENSDARG00000103612_akt2l	ENSG00000105221_AKT2	-0.178168	4.83608	0.301711	0.582812
REACTOME_DEVELOPMENTAL_BIOLOGY.14866	ENSDARG00000103953_med12	ENSG00000184634_MED12	-0.0723618	4.65039	0.0550338	0.814525
REACTOME_DEVELOPMENTAL_BIOLOGY.14868	ENSDARG00000103959_pak1	ENSG00000149269_PAK1	1.26432	3.02837	14.3536	0.00015149
REACTOME_DEVELOPMENTAL_BIOLOGY.14913	ENSDARG00000104110_col4a2	ENSG00000134871_COL4A2	0.175321	5.81228	0.245599	0.620191
REACTOME_DEVELOPMENTAL_BIOLOGY.15023	ENSDARG00000104478_cap2	ENSG00000112186_CAP2	-0.585853	5.61567	3.41009	0.0647988
REACTOME_DEVELOPMENTAL_BIOLOGY.15025	ENSDARG00000104484_itgb1b	ENSG00000150093_ITGB1	0.0112849	5.73246	0.00122271	0.972106
REACTOME_DEVELOPMENTAL_BIOLOGY.15055	ENSDARG00000104609_crebbpa	ENSG00000005339_CREBBP	-0.216943	4.87199	0.477398	0.489603
REACTOME_DEVELOPMENTAL_BIOLOGY.15073	ENSDARG00000104700_acvr2ab	ENSG00000121989_ACVR2A	-0.189731	1.54754	0.420689	0.516594
REACTOME_DEVELOPMENTAL_BIOLOGY.15098	ENSDARG00000104810_akt3a	ENSG00000117020_AKT3	0.337519	0.762281	1.65263	0.198601
REACTOME_DEVELOPMENTAL_BIOLOGY.15214	ENSDARG00000105276_grb2a	ENSG00000177885_GRB2	-0.188412	0.970842	0.497376	0.480655
REACTOME_DEVELOPMENTAL_BIOLOGY.15239	ENSDARG00000105452_plxna1a	ENSG00000114554_PLXNA1	0.33932	2.50124	1.23679	0.266091
REACTOME_DEVELOPMENTAL_BIOLOGY.15263	ENSDARG00000107408_TCF4	ENSG00000196628_TCF4	-0.455911	-0.491897	3.64521	0.0562308
REACTOME_DEVELOPMENTAL_BIOLOGY.15265	ENSDARG00000107511_lyn	ENSG00000137574_TGS1	0.171922	2.80694	0.319938	0.571645
REACTOME_DEVELOPMENTAL_BIOLOGY.15318	ENSDARG00000109929_CABZ01058721.1	ENSG00000150093_ITGB1	-0.0127666	4.54451	0.00149861	0.96912
REACTOME_DEVELOPMENTAL_BIOLOGY.15328	ENSDARG00000110151_ank3b	ENSG00000151150_ANK3	0.57129	4.75982	3.14182	0.0763086
REACTOME_DEVELOPMENTAL_BIOLOGY.15355	ENSDARG00000111014_LO018430.1	ENSG00000142208_AKT1	0.180692	0.22763	0.470109	0.492937
REACTOME_DEVELOPMENTAL_BIOLOGY.15365	ENSDARG00000111362_CABZ01050062.1	ENSG00000151150_ANK3	0.615316	4.04097	3.7477	0.0528804
REACTOME_DEVELOPMENTAL_BIOLOGY.15409	ENSDARG00000112168_CABZ01112387.1	ENSG00000100345_MYH9	-0.369163	0.32319	2.11246	0.146104
REACTOME_DEVELOPMENTAL_BIOLOGY.15411	ENSDARG00000112452_crebbpb	ENSG00000005339_CREBBP	0.0115953	5.17608	0.00113401	0.973136
REACTOME_DEVELOPMENTAL_BIOLOGY.15463	ENSDARG00000113719_CABZ01118575.1	ENSG00000092421_SEMA6A	-0.589723	1.88258	1.95083	0.162497
REACTOME_DEVELOPMENTAL_BIOLOGY.15483	ENSDARG00000114425_med8	ENSG00000159479_MED8	0.0483843	2.90454	0.0255622	0.872974
REACTOME_DEVELOPMENTAL_BIOLOGY.15499	ENSDARG00000114823_LO018148.1	ENSG00000114554_PLXNA1	-0.843036	2.97442	5.80234	0.0160048
REACTOME_CROSS_PRESENTATION_OF_SOLUBLE_EXOGENOUS_ANTIGENS_ENDOSOMES.55	ENSDARG00000000656_psmb9a	ENSG00000240065_PSMB9	-0.760721	3.5216	2.6642	0.10263
REACTOME_CROSS_PRESENTATION_OF_SOLUBLE_EXOGENOUS_ANTIGENS_ENDOSOMES.83	ENSDARG00000001303_psmb8a	ENSG00000204264_PSMB8	-0.675097	5.16427	1.71166	0.190771
REACTOME_CROSS_PRESENTATION_OF_SOLUBLE_EXOGENOUS_ANTIGENS_ENDOSOMES.176	ENSDARG00000002165_psme1	ENSG00000092010_PSME1	-0.120143	6.08159	0.0862594	0.768988
REACTOME_CROSS_PRESENTATION_OF_SOLUBLE_EXOGENOUS_ANTIGENS_ENDOSOMES.196	ENSDARG00000002240_psmb6	ENSG00000142507_PSMB6	-0.0700145	5.09796	0.0517746	0.820004
REACTOME_CROSS_PRESENTATION_OF_SOLUBLE_EXOGENOUS_ANTIGENS_ENDOSOMES.326	ENSDARG00000003189_psmd1	ENSG00000173692_PSMD1	-0.339388	5.841	1.15658	0.282177
REACTOME_CROSS_PRESENTATION_OF_SOLUBLE_EXOGENOUS_ANTIGENS_ENDOSOMES.373	ENSDARG00000003526_psma5	ENSG00000143106_PSMA5	-0.0411968	5.51731	0.0172835	0.895406
REACTOME_CROSS_PRESENTATION_OF_SOLUBLE_EXOGENOUS_ANTIGENS_ENDOSOMES.675	ENSDARG00000005134_psmd11b	ENSG00000108671_PSMD11	-0.321797	4.24553	1.00645	0.315755
REACTOME_CROSS_PRESENTATION_OF_SOLUBLE_EXOGENOUS_ANTIGENS_ENDOSOMES.846	ENSDARG00000006300_psmd9	ENSG00000110801_PSMD9	0.386305	3.17356	1.6935	0.193141
REACTOME_CROSS_PRESENTATION_OF_SOLUBLE_EXOGENOUS_ANTIGENS_ENDOSOMES.992	ENSDARG00000007141_psmc3	ENSG00000165916_PSMC3	-0.258516	5.23452	0.674325	0.411548
REACTOME_CROSS_PRESENTATION_OF_SOLUBLE_EXOGENOUS_ANTIGENS_ENDOSOMES.1356	ENSDARG00000009640_psmb1	ENSG00000008018_PSMB1	-0.0497261	5.27574	0.0249097	0.874592
REACTOME_CROSS_PRESENTATION_OF_SOLUBLE_EXOGENOUS_ANTIGENS_ENDOSOMES.1531	ENSDARG00000010965_psma8	ENSG00000154611_PSMA8	0.0224262	5.63522	0.00518399	0.942602
REACTOME_CROSS_PRESENTATION_OF_SOLUBLE_EXOGENOUS_ANTIGENS_ENDOSOMES.1960	ENSDARG00000013938_psmb3	ENSG00000277791_PSMB3	-0.158314	5.05332	0.254775	0.613733
REACTOME_CROSS_PRESENTATION_OF_SOLUBLE_EXOGENOUS_ANTIGENS_ENDOSOMES.1965	ENSDARG00000013966_psma6b	ENSG00000100902_PSMA6	-0.0980061	4.31122	0.102156	0.749258
REACTOME_CROSS_PRESENTATION_OF_SOLUBLE_EXOGENOUS_ANTIGENS_ENDOSOMES.2170	ENSDARG00000015315_psmc5	ENSG00000087191_PSMC5	-0.0385675	6.19277	0.015554	0.900749
REACTOME_CROSS_PRESENTATION_OF_SOLUBLE_EXOGENOUS_ANTIGENS_ENDOSOMES.2218	ENSDARG00000015628_psmd10	ENSG00000101843_PSMD10	0.215641	1.43853	0.438522	0.507837
REACTOME_CROSS_PRESENTATION_OF_SOLUBLE_EXOGENOUS_ANTIGENS_ENDOSOMES.2324	ENSDARG00000016239_psmd13	ENSG00000185627_PSMD13	-0.356079	4.84204	1.33214	0.248425
REACTOME_CROSS_PRESENTATION_OF_SOLUBLE_EXOGENOUS_ANTIGENS_ENDOSOMES.2640	ENSDARG00000018124_psmd3	ENSG00000108344_PSMD3	-0.25693	5.10866	0.669888	0.413091
REACTOME_CROSS_PRESENTATION_OF_SOLUBLE_EXOGENOUS_ANTIGENS_ENDOSOMES.2720	ENSDARG00000018742_psme4b	ENSG00000068878_PSME4	0.163601	6.66648	0.27226	0.60182
REACTOME_CROSS_PRESENTATION_OF_SOLUBLE_EXOGENOUS_ANTIGENS_ENDOSOMES.2819	ENSDARG00000019398_psma6a	ENSG00000100902_PSMA6	-0.172865	3.8772	0.313268	0.575682
REACTOME_CROSS_PRESENTATION_OF_SOLUBLE_EXOGENOUS_ANTIGENS_ENDOSOMES.2936	ENSDARG00000020101_psmc2	ENSG00000161057_PSMC2	-0.0637283	5.53927	0.0428653	0.835979
REACTOME_CROSS_PRESENTATION_OF_SOLUBLE_EXOGENOUS_ANTIGENS_ENDOSOMES.2991	ENSDARG00000020454_psmd8	ENSG00000099341_PSMD8	-0.0785063	4.83095	0.063365	0.801254
REACTOME_CROSS_PRESENTATION_OF_SOLUBLE_EXOGENOUS_ANTIGENS_ENDOSOMES.3263	ENSDARG00000022652_psmf1	ENSG00000125818_PSMF1	-0.426929	4.50765	1.7344	0.187849
REACTOME_CROSS_PRESENTATION_OF_SOLUBLE_EXOGENOUS_ANTIGENS_ENDOSOMES.3322	ENSDARG00000023279_psmd4b	ENSG00000159352_PSMD4	0.121501	4.15909	0.157256	0.691695
REACTOME_CROSS_PRESENTATION_OF_SOLUBLE_EXOGENOUS_ANTIGENS_ENDOSOMES.3689	ENSDARG00000027099_psmc4	ENSG00000013275_PSMC4	-0.201527	5.33099	0.41347	0.520214
REACTOME_CROSS_PRESENTATION_OF_SOLUBLE_EXOGENOUS_ANTIGENS_ENDOSOMES.4042	ENSDARG00000030537_psmc1a	ENSG00000100764_PSMC1	-0.261717	5.16374	0.719237	0.396394
REACTOME_CROSS_PRESENTATION_OF_SOLUBLE_EXOGENOUS_ANTIGENS_ENDOSOMES.4146	ENSDARG00000031511_psmb2	ENSG00000126067_PSMB2	0.0602671	5.54605	0.0370349	0.847394
REACTOME_CROSS_PRESENTATION_OF_SOLUBLE_EXOGENOUS_ANTIGENS_ENDOSOMES.4330	ENSDARG00000033144_psme2	ENSG00000100911_PSME2	0.0493333	5.78687	0.0147253	0.903416
REACTOME_CROSS_PRESENTATION_OF_SOLUBLE_EXOGENOUS_ANTIGENS_ENDOSOMES.4690	ENSDARG00000035679_si:rp71-45k5.4	ENSG00000106588_PSMA2	0.0845879	4.62684	0.0762137	0.782496
REACTOME_CROSS_PRESENTATION_OF_SOLUBLE_EXOGENOUS_ANTIGENS_ENDOSOMES.5021	ENSDARG00000037038_psmc6	ENSG00000100519_PSMC6	0.00584047	5.40461	0.000352811	0.985014
REACTOME_CROSS_PRESENTATION_OF_SOLUBLE_EXOGENOUS_ANTIGENS_ENDOSOMES.5230	ENSDARG00000037962_psmb7	ENSG00000136930_PSMB7	0.000792624	4.81953	6.30169e-06	0.997997
REACTOME_CROSS_PRESENTATION_OF_SOLUBLE_EXOGENOUS_ANTIGENS_ENDOSOMES.5583	ENSDARG00000040121_psma2	ENSG00000106588_PSMA2	0.23223	3.81422	0.452334	0.501229
REACTOME_CROSS_PRESENTATION_OF_SOLUBLE_EXOGENOUS_ANTIGENS_ENDOSOMES.6220	ENSDARG00000043561_psmc1b	ENSG00000100764_PSMC1	-0.103569	4.38699	0.113867	0.735784
REACTOME_CROSS_PRESENTATION_OF_SOLUBLE_EXOGENOUS_ANTIGENS_ENDOSOMES.6259	ENSDARG00000043781_psmb10	ENSG00000205220_PSMB10	-0.16975	4.6187	0.231183	0.630648
REACTOME_CROSS_PRESENTATION_OF_SOLUBLE_EXOGENOUS_ANTIGENS_ENDOSOMES.6741	ENSDARG00000045928_psma4	ENSG00000041357_PSMA4	0.0418609	5.24567	0.0166652	0.897284
REACTOME_CROSS_PRESENTATION_OF_SOLUBLE_EXOGENOUS_ANTIGENS_ENDOSOMES.6918	ENSDARG00000052377_psmd12	ENSG00000197170_PSMD12	-0.226454	4.98639	0.532162	0.465699
REACTOME_CROSS_PRESENTATION_OF_SOLUBLE_EXOGENOUS_ANTIGENS_ENDOSOMES.7305	ENSDARG00000054696_psmb4	ENSG00000159377_PSMB4	0.00834854	5.90806	0.000696457	0.978946
REACTOME_CROSS_PRESENTATION_OF_SOLUBLE_EXOGENOUS_ANTIGENS_ENDOSOMES.8237	ENSDARG00000059046_psmd5	ENSG00000095261_PSMD5	-0.0738487	3.58082	0.0592355	0.807708
REACTOME_CROSS_PRESENTATION_OF_SOLUBLE_EXOGENOUS_ANTIGENS_ENDOSOMES.8457	ENSDARG00000060150_psmd11a	ENSG00000108671_PSMD11	-0.184037	4.24218	0.358061	0.549585
REACTOME_CROSS_PRESENTATION_OF_SOLUBLE_EXOGENOUS_ANTIGENS_ENDOSOMES.9255	ENSDARG00000063100_psmd14	ENSG00000115233_PSMD14	-0.207241	4.60346	0.428089	0.512928
REACTOME_CROSS_PRESENTATION_OF_SOLUBLE_EXOGENOUS_ANTIGENS_ENDOSOMES.10065	ENSDARG00000070674_psmd6	ENSG00000163636_PSMD6	-0.098759	5.49006	0.0996198	0.752286
REACTOME_CROSS_PRESENTATION_OF_SOLUBLE_EXOGENOUS_ANTIGENS_ENDOSOMES.10218	ENSDARG00000071463_zgc:154125	ENSG00000198019_FCGR1B	0.0159586	0.863883	0.00278959	0.957878
REACTOME_CROSS_PRESENTATION_OF_SOLUBLE_EXOGENOUS_ANTIGENS_ENDOSOMES.10228	ENSDARG00000071463_zgc:154125	ENSG00000150337_FCGR1A	0.0159586	0.863883	0.00278959	0.957878
REACTOME_CROSS_PRESENTATION_OF_SOLUBLE_EXOGENOUS_ANTIGENS_ENDOSOMES.10788	ENSDARG00000075445_psmb5	ENSG00000100804_PSMB5	-0.247183	5.77039	0.640165	0.423651
REACTOME_CROSS_PRESENTATION_OF_SOLUBLE_EXOGENOUS_ANTIGENS_ENDOSOMES.12071	ENSDARG00000086618_psma3	ENSG00000100567_PSMA3	-0.00183822	5.5757	3.52114e-05	0.995265
REACTOME_CROSS_PRESENTATION_OF_SOLUBLE_EXOGENOUS_ANTIGENS_ENDOSOMES.12238	ENSDARG00000087911_psme4a	ENSG00000068878_PSME4	-0.134084	6.01736	0.117724	0.731516
REACTOME_CROSS_PRESENTATION_OF_SOLUBLE_EXOGENOUS_ANTIGENS_ENDOSOMES.14168	ENSDARG00000101295_psmd4a	ENSG00000159352_PSMD4	-0.202198	3.9099	0.424409	0.514745
REACTOME_CROSS_PRESENTATION_OF_SOLUBLE_EXOGENOUS_ANTIGENS_ENDOSOMES.14255	ENSDARG00000101560_psma1	ENSG00000129084_PSMA1	0.0641466	5.1807	0.0415762	0.83843
REACTOME_CROSS_PRESENTATION_OF_SOLUBLE_EXOGENOUS_ANTIGENS_ENDOSOMES.14478	ENSDARG00000102417_psmd7	ENSG00000103035_PSMD7	-0.337258	3.75501	1.19498	0.274326
REACTOME_CROSS_PRESENTATION_OF_SOLUBLE_EXOGENOUS_ANTIGENS_ENDOSOMES.14665	ENSDARG00000103190_psmd2	ENSG00000175166_PSMD2	-0.27977	4.75369	0.782538	0.376366
REACTOME_CROSS_PRESENTATION_OF_SOLUBLE_EXOGENOUS_ANTIGENS_ENDOSOMES.14740	ENSDARG00000103480_BX640512.3	ENSG00000116031_CD207	-0.339846	1.89584	0.736422	0.390809
REACTOME_CROSS_PRESENTATION_OF_SOLUBLE_EXOGENOUS_ANTIGENS_ENDOSOMES.15280	ENSDARG00000108953_si:ch211-283g2.2	ENSG00000116031_CD207	-0.595757	1.34652	1.72987	0.188427
REACTOME_TCA_CYCLE_AND_RESPIRATORY_ELECTRON_TRANSPORT.407	ENSDARG00000003795_idh2	ENSG00000182054_IDH2	0.0888599	11.0419	0.0808789	0.77611
REACTOME_TCA_CYCLE_AND_RESPIRATORY_ELECTRON_TRANSPORT.704	ENSDARG00000005359_sucla2	ENSG00000136143_SUCLA2	-0.144256	8.10204	0.20897	0.647576
REACTOME_TCA_CYCLE_AND_RESPIRATORY_ELECTRON_TRANSPORT.843	ENSDARG00000006290_ndufs5	ENSG00000168653_NDUFS5	0.0540754	7.54114	0.0297704	0.863012
REACTOME_TCA_CYCLE_AND_RESPIRATORY_ELECTRON_TRANSPORT.1019	ENSDARG00000007294_aco2	ENSG00000100412_ACO2	-0.108747	10.1695	0.112327	0.73751
REACTOME_TCA_CYCLE_AND_RESPIRATORY_ELECTRON_TRANSPORT.1062	ENSDARG00000007526_ndufs2	ENSG00000158864_NDUFS2	0.0422897	8.51922	0.0180448	0.893141
REACTOME_TCA_CYCLE_AND_RESPIRATORY_ELECTRON_TRANSPORT.1105	ENSDARG00000007745_uqcrfs1	ENSG00000169021_UQCRFS1	-0.121526	9.32909	0.149369	0.699139
REACTOME_TCA_CYCLE_AND_RESPIRATORY_ELECTRON_TRANSPORT.1250	ENSDARG00000008785_dldh	ENSG00000091140_DLD	0.182636	8.98704	0.341234	0.559118
REACTOME_TCA_CYCLE_AND_RESPIRATORY_ELECTRON_TRANSPORT.1312	ENSDARG00000009250_etfb	ENSG00000105379_ETFB	1.08135	8.1373	11.179	0.000827286
REACTOME_TCA_CYCLE_AND_RESPIRATORY_ELECTRON_TRANSPORT.1423	ENSDARG00000010113_ndufb8	ENSG00000166136_NDUFB8	0.106015	8.38006	0.114916	0.734615
REACTOME_TCA_CYCLE_AND_RESPIRATORY_ELECTRON_TRANSPORT.1544	ENSDARG00000011146_uqcrb	ENSG00000156467_UQCRB	-0.223006	2.33635	0.538162	0.463195
REACTOME_TCA_CYCLE_AND_RESPIRATORY_ELECTRON_TRANSPORT.1719	ENSDARG00000012387_pdha1a	ENSG00000131828_PDHA1	0.0414398	9.28762	0.0171094	0.895931
REACTOME_TCA_CYCLE_AND_RESPIRATORY_ELECTRON_TRANSPORT.1817	ENSDARG00000013044_ndufv2	ENSG00000178127_NDUFV2	0.231604	8.23082	0.550303	0.458194
REACTOME_TCA_CYCLE_AND_RESPIRATORY_ELECTRON_TRANSPORT.1834	ENSDARG00000013128_pdk1	ENSG00000152256_PDK1	0.6887	2.17996	4.56723	0.0325893
REACTOME_TCA_CYCLE_AND_RESPIRATORY_ELECTRON_TRANSPORT.1857	ENSDARG00000013333_ndufa10	ENSG00000130414_NDUFA10	0.190922	7.84007	0.359499	0.548785
REACTOME_TCA_CYCLE_AND_RESPIRATORY_ELECTRON_TRANSPORT.2009	ENSDARG00000014230_dlst	ENSG00000119689_DLST	0.0912287	8.46027	0.0858909	0.769468
REACTOME_TCA_CYCLE_AND_RESPIRATORY_ELECTRON_TRANSPORT.2048	ENSDARG00000014527_pdk3a	ENSG00000067992_PDK3	0.278329	0.702231	1.19811	0.2737
REACTOME_TCA_CYCLE_AND_RESPIRATORY_ELECTRON_TRANSPORT.2103	ENSDARG00000014915_ndufab1b	ENSG00000004779_NDUFAB1	0.135521	6.83814	0.186716	0.665664
REACTOME_TCA_CYCLE_AND_RESPIRATORY_ELECTRON_TRANSPORT.2180	ENSDARG00000015385_ndufs3	ENSG00000213619_NDUFS3	0.108675	7.8338	0.120035	0.728996
REACTOME_TCA_CYCLE_AND_RESPIRATORY_ELECTRON_TRANSPORT.2257	ENSDARG00000015918_dlat	ENSG00000150768_DLAT	0.0175938	8.60444	0.00311086	0.955521
REACTOME_TCA_CYCLE_AND_RESPIRATORY_ELECTRON_TRANSPORT.2274	ENSDARG00000015978_COX5B	ENSG00000135940_COX5B	0.264145	6.24667	0.655037	0.418317
REACTOME_TCA_CYCLE_AND_RESPIRATORY_ELECTRON_TRANSPORT.2399	ENSDARG00000016721_sdha	ENSG00000073578_SDHA	0.0417268	9.58639	0.0174906	0.894785
REACTOME_TCA_CYCLE_AND_RESPIRATORY_ELECTRON_TRANSPORT.2449	ENSDARG00000016963_slc16a1a	ENSG00000155380_SLC16A1	-1.96063	0.430956	38.2764	6.14018e-10
REACTOME_TCA_CYCLE_AND_RESPIRATORY_ELECTRON_TRANSPORT.2863	ENSDARG00000019644_ldhba	ENSG00000111716_LDHB	0.660448	11.3047	3.58257	0.0583886
REACTOME_TCA_CYCLE_AND_RESPIRATORY_ELECTRON_TRANSPORT.2896	ENSDARG00000019881_bsg	ENSG00000172270_BSG	-0.169921	9.57912	0.288533	0.591162
REACTOME_TCA_CYCLE_AND_RESPIRATORY_ELECTRON_TRANSPORT.3066	ENSDARG00000020876_pdk2a	ENSG00000005882_PDK2	0.598088	9.22262	1.90036	0.168037
REACTOME_TCA_CYCLE_AND_RESPIRATORY_ELECTRON_TRANSPORT.3136	ENSDARG00000021346_pdhb	ENSG00000168291_PDHB	0.127025	8.99646	0.168818	0.681165
REACTOME_TCA_CYCLE_AND_RESPIRATORY_ELECTRON_TRANSPORT.3216	ENSDARG00000021984_ndufa2	ENSG00000131495_NDUFA2	0.0944386	6.83447	0.089188	0.765212
REACTOME_TCA_CYCLE_AND_RESPIRATORY_ELECTRON_TRANSPORT.3311	ENSDARG00000023151_ucp1	ENSG00000109424_UCP1	-0.268234	-1.36608	1.00092	0.317088
REACTOME_TCA_CYCLE_AND_RESPIRATORY_ELECTRON_TRANSPORT.3340	ENSDARG00000023536_nnt	ENSG00000112992_NNT	-0.329458	9.20453	1.01224	0.314367
REACTOME_TCA_CYCLE_AND_RESPIRATORY_ELECTRON_TRANSPORT.3347	ENSDARG00000023648_idh3g	ENSG00000067829_IDH3G	0.279589	5.80591	0.786194	0.375253
REACTOME_TCA_CYCLE_AND_RESPIRATORY_ELECTRON_TRANSPORT.3499	ENSDARG00000025375_idh1	ENSG00000138413_IDH1	0.361132	5.74492	1.20474	0.272377
REACTOME_TCA_CYCLE_AND_RESPIRATORY_ELECTRON_TRANSPORT.3837	ENSDARG00000028583_si:ch211-234h8.7	ENSG00000141526_SLC16A3	0.419761	0.187347	1.70573	0.19154
REACTOME_TCA_CYCLE_AND_RESPIRATORY_ELECTRON_TRANSPORT.3861	ENSDARG00000028889_ndufb10	ENSG00000140990_NDUFB10	-0.138465	8.02572	0.185053	0.667066
REACTOME_TCA_CYCLE_AND_RESPIRATORY_ELECTRON_TRANSPORT.3878	ENSDARG00000029064_uqcrq	ENSG00000164405_UQCRQ	-0.079355	7.96402	0.0644322	0.799623
REACTOME_TCA_CYCLE_AND_RESPIRATORY_ELECTRON_TRANSPORT.3992	ENSDARG00000030139_sdhdb	ENSG00000204370_SDHD	0.0639718	6.3076	0.0405395	0.840429
REACTOME_TCA_CYCLE_AND_RESPIRATORY_ELECTRON_TRANSPORT.4011	ENSDARG00000030278_idh3a	ENSG00000166411_IDH3A	0.138035	6.92939	0.190286	0.662678
REACTOME_TCA_CYCLE_AND_RESPIRATORY_ELECTRON_TRANSPORT.4318	ENSDARG00000032970_cox4i1	ENSG00000131143_COX4I1	0.0433426	9.95554	0.0190902	0.890108
REACTOME_TCA_CYCLE_AND_RESPIRATORY_ELECTRON_TRANSPORT.4410	ENSDARG00000033789_ndufb7	ENSG00000099795_NDUFB7	0.127125	8.44247	0.167121	0.682683
REACTOME_TCA_CYCLE_AND_RESPIRATORY_ELECTRON_TRANSPORT.4456	ENSDARG00000034270_ogdha	ENSG00000105953_OGDH	-0.215849	9.40062	0.471423	0.492333
REACTOME_TCA_CYCLE_AND_RESPIRATORY_ELECTRON_TRANSPORT.4830	ENSDARG00000036329_ndufa1	ENSG00000125356_NDUFA1	-0.0480883	8.09243	0.0222504	0.881423
REACTOME_TCA_CYCLE_AND_RESPIRATORY_ELECTRON_TRANSPORT.4849	ENSDARG00000036438_ndufv1	ENSG00000167792_NDUFV1	0.150138	8.84986	0.226793	0.633912
REACTOME_TCA_CYCLE_AND_RESPIRATORY_ELECTRON_TRANSPORT.4933	ENSDARG00000036684_ndufa7	ENSG00000267855_NDUFA7	-0.022765	6.86507	0.00518446	0.942599
REACTOME_TCA_CYCLE_AND_RESPIRATORY_ELECTRON_TRANSPORT.5069	ENSDARG00000037259_ndufb6	ENSG00000165264_NDUFB6	0.115065	6.7791	0.132654	0.715696
REACTOME_TCA_CYCLE_AND_RESPIRATORY_ELECTRON_TRANSPORT.5252	ENSDARG00000038028_ndufa6	ENSG00000184983_NDUFA6	0.156001	7.0117	0.243868	0.621426
REACTOME_TCA_CYCLE_AND_RESPIRATORY_ELECTRON_TRANSPORT.5262	ENSDARG00000038075_cyc1	ENSG00000179091_CYC1	-0.0666382	9.12276	0.0445471	0.832839
REACTOME_TCA_CYCLE_AND_RESPIRATORY_ELECTRON_TRANSPORT.5333	ENSDARG00000038608_sdhc	ENSG00000143252_SDHC	0.147134	7.56703	0.223459	0.636417
REACTOME_TCA_CYCLE_AND_RESPIRATORY_ELECTRON_TRANSPORT.5370	ENSDARG00000038834_etfdh	ENSG00000171503_ETFDH	-0.029481	7.47989	0.00875377	0.925457
REACTOME_TCA_CYCLE_AND_RESPIRATORY_ELECTRON_TRANSPORT.5458	ENSDARG00000039346_ndufa5	ENSG00000128609_NDUFA5	-0.0143734	7.54888	0.00210608	0.963396
REACTOME_TCA_CYCLE_AND_RESPIRATORY_ELECTRON_TRANSPORT.5760	ENSDARG00000041314_ndufb9	ENSG00000147684_NDUFB9	-0.0435844	7.82526	0.0191053	0.890065
REACTOME_TCA_CYCLE_AND_RESPIRATORY_ELECTRON_TRANSPORT.5777	ENSDARG00000041400_ndufa3	ENSG00000170906_NDUFA3	-0.0149236	7.23276	0.00225707	0.962108
REACTOME_TCA_CYCLE_AND_RESPIRATORY_ELECTRON_TRANSPORT.5976	ENSDARG00000042469_ndufa12	ENSG00000184752_NDUFA12	0.00155234	7.33913	2.43519e-05	0.996063
REACTOME_TCA_CYCLE_AND_RESPIRATORY_ELECTRON_TRANSPORT.6043	ENSDARG00000042777_ndufa11	ENSG00000174886_NDUFA11	0.151265	6.20773	0.234149	0.628464
REACTOME_TCA_CYCLE_AND_RESPIRATORY_ELECTRON_TRANSPORT.6140	ENSDARG00000043154_ucp2	ENSG00000175567_UCP2	1.29167	6.92154	9.86469	0.00168481
REACTOME_TCA_CYCLE_AND_RESPIRATORY_ELECTRON_TRANSPORT.6186	ENSDARG00000043371_mdh2	ENSG00000146701_MDH2	-0.0461752	12.0477	0.0220203	0.882033
REACTOME_TCA_CYCLE_AND_RESPIRATORY_ELECTRON_TRANSPORT.6468	ENSDARG00000044753_idh3b	ENSG00000101365_IDH3B	-0.0454905	8.01598	0.0208379	0.885221
REACTOME_TCA_CYCLE_AND_RESPIRATORY_ELECTRON_TRANSPORT.6491	ENSDARG00000044914_suclg2	ENSG00000172340_SUCLG2	0.258969	4.91147	0.697694	0.40356
REACTOME_TCA_CYCLE_AND_RESPIRATORY_ELECTRON_TRANSPORT.6515	ENSDARG00000045051_slc16a3	ENSG00000141526_SLC16A3	-0.825288	7.98686	5.3028	0.0212911
REACTOME_TCA_CYCLE_AND_RESPIRATORY_ELECTRON_TRANSPORT.6548	ENSDARG00000045153_slc16a8	ENSG00000100156_SLC16A8	0.3717	-0.58807	2.05844	0.151365
REACTOME_TCA_CYCLE_AND_RESPIRATORY_ELECTRON_TRANSPORT.6620	ENSDARG00000045490_ndufb2	ENSG00000090266_NDUFB2	0.161144	6.87375	0.245599	0.620191
REACTOME_TCA_CYCLE_AND_RESPIRATORY_ELECTRON_TRANSPORT.6801	ENSDARG00000051756_pdhx	ENSG00000110435_PDHX	0.378959	6.78403	1.38747	0.238834
REACTOME_TCA_CYCLE_AND_RESPIRATORY_ELECTRON_TRANSPORT.6848	ENSDARG00000051986_ndufs8a	ENSG00000110717_NDUFS8	0.321057	8.83917	1.03187	0.309721
REACTOME_TCA_CYCLE_AND_RESPIRATORY_ELECTRON_TRANSPORT.6897	ENSDARG00000052304_uqcrc1	ENSG00000010256_UQCRC1	0.227685	9.2192	0.516595	0.472298
REACTOME_TCA_CYCLE_AND_RESPIRATORY_ELECTRON_TRANSPORT.7005	ENSDARG00000052712_suclg1	ENSG00000163541_SUCLG1	0.110171	8.39187	0.123876	0.724868
REACTOME_TCA_CYCLE_AND_RESPIRATORY_ELECTRON_TRANSPORT.7020	ENSDARG00000052840_ndufs4	ENSG00000164258_NDUFS4	0.13006	6.72017	0.170209	0.679926
REACTOME_TCA_CYCLE_AND_RESPIRATORY_ELECTRON_TRANSPORT.7138	ENSDARG00000053518_adhfe1	ENSG00000147576_ADHFE1	0.432148	5.11169	1.97214	0.160221
REACTOME_TCA_CYCLE_AND_RESPIRATORY_ELECTRON_TRANSPORT.7297	ENSDARG00000054588_cox6a2	ENSG00000111775_COX6A1	-0.0248386	10.0847	0.00592554	0.938641
REACTOME_TCA_CYCLE_AND_RESPIRATORY_ELECTRON_TRANSPORT.7367	ENSDARG00000054848_pdk4	ENSG00000004799_PDK4	0.238142	6.83802	0.5563	0.455755
REACTOME_TCA_CYCLE_AND_RESPIRATORY_ELECTRON_TRANSPORT.7376	ENSDARG00000054907_cox7a2l	ENSG00000115944_COX7A2L	0.169378	7.21735	0.291707	0.589129
REACTOME_TCA_CYCLE_AND_RESPIRATORY_ELECTRON_TRANSPORT.7550	ENSDARG00000055712_sdhda	ENSG00000204370_SDHD	0.0171555	1.73594	0.00148003	0.969312
REACTOME_TCA_CYCLE_AND_RESPIRATORY_ELECTRON_TRANSPORT.7632	ENSDARG00000056108_ndufa4	ENSG00000189043_NDUFA4	-0.0534223	9.94513	0.0274762	0.868346
REACTOME_TCA_CYCLE_AND_RESPIRATORY_ELECTRON_TRANSPORT.7720	ENSDARG00000056583_ndufs6	ENSG00000145494_NDUFS6	-0.0447458	7.48267	0.0195105	0.888913
REACTOME_TCA_CYCLE_AND_RESPIRATORY_ELECTRON_TRANSPORT.8021	ENSDARG00000058041_ndufa8	ENSG00000119421_NDUFA8	0.136318	7.7738	0.190886	0.66218
REACTOME_TCA_CYCLE_AND_RESPIRATORY_ELECTRON_TRANSPORT.8134	ENSDARG00000058463_ndufab1a	ENSG00000004779_NDUFAB1	0.120512	7.01973	0.148781	0.699703
REACTOME_TCA_CYCLE_AND_RESPIRATORY_ELECTRON_TRANSPORT.8154	ENSDARG00000058571_pdp2	ENSG00000172840_PDP2	-0.316671	-0.26911	2.04019	0.153191
REACTOME_TCA_CYCLE_AND_RESPIRATORY_ELECTRON_TRANSPORT.8240	ENSDARG00000059054_pdk2b	ENSG00000005882_PDK2	2.97365	9.31398	20.6626	5.47743e-06
REACTOME_TCA_CYCLE_AND_RESPIRATORY_ELECTRON_TRANSPORT.8253	ENSDARG00000059128_uqcrh	ENSG00000173660_UQCRH	0.00832785	8.07432	0.000695093	0.978967
REACTOME_TCA_CYCLE_AND_RESPIRATORY_ELECTRON_TRANSPORT.8254	ENSDARG00000059128_uqcrh	ENSG00000233954_UQCRHL	0.00832785	8.07432	0.000695093	0.978967
REACTOME_TCA_CYCLE_AND_RESPIRATORY_ELECTRON_TRANSPORT.8470	ENSDARG00000060210_d2hgdh	ENSG00000180902_D2HGDH	0.126054	2.13426	0.171603	0.678691
REACTOME_TCA_CYCLE_AND_RESPIRATORY_ELECTRON_TRANSPORT.8536	ENSDARG00000060500_l2hgdh	ENSG00000087299_L2HGDH	0.38737	3.5693	1.49626	0.221248
REACTOME_TCA_CYCLE_AND_RESPIRATORY_ELECTRON_TRANSPORT.9564	ENSDARG00000068572_slc16a1b	ENSG00000155380_SLC16A1	0.424658	6.99668	1.66378	0.197093
REACTOME_TCA_CYCLE_AND_RESPIRATORY_ELECTRON_TRANSPORT.10075	ENSDARG00000070723_ndufa9a	ENSG00000139180_NDUFA9	0.0703607	8.06586	0.0474876	0.827494
REACTOME_TCA_CYCLE_AND_RESPIRATORY_ELECTRON_TRANSPORT.10096	ENSDARG00000070824_ndufb5	ENSG00000136521_NDUFB5	0.0432406	7.89963	0.0189141	0.890613
REACTOME_TCA_CYCLE_AND_RESPIRATORY_ELECTRON_TRANSPORT.10152	ENSDARG00000071076_ldhbb	ENSG00000111716_LDHB	0.912604	2.47986	6.25985	0.0123505
REACTOME_TCA_CYCLE_AND_RESPIRATORY_ELECTRON_TRANSPORT.10271	ENSDARG00000071691_uqcrc2b	ENSG00000140740_UQCRC2	0.183288	8.87269	0.342647	0.558305
REACTOME_TCA_CYCLE_AND_RESPIRATORY_ELECTRON_TRANSPORT.10535	ENSDARG00000074552_ndufs7	ENSG00000115286_NDUFS7	0.0979661	7.897	0.097905	0.754358
REACTOME_TCA_CYCLE_AND_RESPIRATORY_ELECTRON_TRANSPORT.10708	ENSDARG00000075132_fh	ENSG00000091483_FH	-0.183019	8.74444	0.344659	0.557152
REACTOME_TCA_CYCLE_AND_RESPIRATORY_ELECTRON_TRANSPORT.10882	ENSDARG00000075709_ndufb3	ENSG00000119013_NDUFB3	0.103115	6.93704	0.110412	0.739675
REACTOME_TCA_CYCLE_AND_RESPIRATORY_ELECTRON_TRANSPORT.10899	ENSDARG00000075768_sdhb	ENSG00000117118_SDHB	-0.0687963	8.05033	0.0462783	0.829671
REACTOME_TCA_CYCLE_AND_RESPIRATORY_ELECTRON_TRANSPORT.11046	ENSDARG00000076308_pdp1	ENSG00000164951_PDP1	-0.0926613	4.91313	0.0764165	0.782214
REACTOME_TCA_CYCLE_AND_RESPIRATORY_ELECTRON_TRANSPORT.12172	ENSDARG00000087456_NDUFB1	ENSG00000183648_NDUFB1	-0.0383605	6.85721	0.0147408	0.903365
REACTOME_TCA_CYCLE_AND_RESPIRATORY_ELECTRON_TRANSPORT.12320	ENSDARG00000088383_cox5aa	ENSG00000178741_COX5A	0.165111	8.84695	0.277317	0.598465
REACTOME_TCA_CYCLE_AND_RESPIRATORY_ELECTRON_TRANSPORT.12539	ENSDARG00000090389_ndufv3	ENSG00000160194_NDUFV3	-0.22041	6.69206	0.472326	0.491919
REACTOME_TCA_CYCLE_AND_RESPIRATORY_ELECTRON_TRANSPORT.12991	ENSDARG00000094312_ndufa9b	ENSG00000139180_NDUFA9	0.730872	2.48297	3.0997	0.0783068
REACTOME_TCA_CYCLE_AND_RESPIRATORY_ELECTRON_TRANSPORT.13113	ENSDARG00000095273_cox8a	ENSG00000176340_COX8A	0.0536239	5.83794	0.0302688	0.861882
REACTOME_TCA_CYCLE_AND_RESPIRATORY_ELECTRON_TRANSPORT.13485	ENSDARG00000098584_CABZ01102240.1	ENSG00000186010_NDUFA13	0.0154358	7.38217	0.00244589	0.960556
REACTOME_TCA_CYCLE_AND_RESPIRATORY_ELECTRON_TRANSPORT.13722	ENSDARG00000099499_ndufa4l	ENSG00000189043_NDUFA4	0.248099	10.1108	0.611699	0.434149
REACTOME_TCA_CYCLE_AND_RESPIRATORY_ELECTRON_TRANSPORT.13756	ENSDARG00000099663_cox5ab	ENSG00000178741_COX5A	0.286072	7.78493	0.76147	0.382869
REACTOME_TCA_CYCLE_AND_RESPIRATORY_ELECTRON_TRANSPORT.14156	ENSDARG00000101251_ldha	ENSG00000134333_LDHA	0.22992	9.44269	0.473835	0.491228
REACTOME_TCA_CYCLE_AND_RESPIRATORY_ELECTRON_TRANSPORT.14274	ENSDARG00000101631_etfa	ENSG00000140374_ETFA	-0.177619	8.22747	0.320087	0.571556
REACTOME_TCA_CYCLE_AND_RESPIRATORY_ELECTRON_TRANSPORT.14389	ENSDARG00000102115_ndufc2	ENSG00000151366_NDUFC2	-0.0225158	7.10272	0.00516592	0.942702
REACTOME_TCA_CYCLE_AND_RESPIRATORY_ELECTRON_TRANSPORT.14681	ENSDARG00000103288_PDPR	ENSG00000090857_PDPR	0.143171	5.9334	0.206677	0.649385
REACTOME_TCA_CYCLE_AND_RESPIRATORY_ELECTRON_TRANSPORT.14694	ENSDARG00000103364_cs	ENSG00000062485_CS	-0.175113	9.71584	0.308489	0.578609
REACTOME_TCA_CYCLE_AND_RESPIRATORY_ELECTRON_TRANSPORT.14708	ENSDARG00000103428_ogdhb	ENSG00000105953_OGDH	0.157432	2.80214	0.20775	0.648537
REACTOME_TCA_CYCLE_AND_RESPIRATORY_ELECTRON_TRANSPORT.15038	ENSDARG00000104537_cox7c	ENSG00000127184_COX7C	0.0340356	8.6585	0.0116544	0.914031
REACTOME_TCA_CYCLE_AND_RESPIRATORY_ELECTRON_TRANSPORT.15312	ENSDARG00000109774_CABZ01084963.1	ENSG00000091483_FH	0.277992	6.56011	0.61789	0.431833
REACTOME_TCA_CYCLE_AND_RESPIRATORY_ELECTRON_TRANSPORT.15447	ENSDARG00000113254_CABZ01070469.1	ENSG00000135940_COX5B	0.0589331	2.49506	0.0392895	0.842876
REACTOME_ER_PHAGOSOME_PATHWAY.55	ENSDARG00000000656_psmb9a	ENSG00000240065_PSMB9	-0.760721	3.5216	2.6642	0.10263
REACTOME_ER_PHAGOSOME_PATHWAY.83	ENSDARG00000001303_psmb8a	ENSG00000204264_PSMB8	-0.675097	5.16427	1.71166	0.190771
REACTOME_ER_PHAGOSOME_PATHWAY.176	ENSDARG00000002165_psme1	ENSG00000092010_PSME1	-0.120143	6.08159	0.0862594	0.768988
REACTOME_ER_PHAGOSOME_PATHWAY.196	ENSDARG00000002240_psmb6	ENSG00000142507_PSMB6	-0.0700145	5.09796	0.0517746	0.820004
REACTOME_ER_PHAGOSOME_PATHWAY.326	ENSDARG00000003189_psmd1	ENSG00000173692_PSMD1	-0.339388	5.841	1.15658	0.282177
REACTOME_ER_PHAGOSOME_PATHWAY.373	ENSDARG00000003526_psma5	ENSG00000143106_PSMA5	-0.0411968	5.51731	0.0172835	0.895406
REACTOME_ER_PHAGOSOME_PATHWAY.675	ENSDARG00000005134_psmd11b	ENSG00000108671_PSMD11	-0.321797	4.24553	1.00645	0.315755
REACTOME_ER_PHAGOSOME_PATHWAY.759	ENSDARG00000005675_sec61a1l	ENSG00000058262_SEC61A1	-0.777989	3.60681	5.48409	0.0191903
REACTOME_ER_PHAGOSOME_PATHWAY.846	ENSDARG00000006300_psmd9	ENSG00000110801_PSMD9	0.386305	3.17356	1.6935	0.193141
REACTOME_ER_PHAGOSOME_PATHWAY.992	ENSDARG00000007141_psmc3	ENSG00000165916_PSMC3	-0.258516	5.23452	0.674325	0.411548
REACTOME_ER_PHAGOSOME_PATHWAY.1356	ENSDARG00000009640_psmb1	ENSG00000008018_PSMB1	-0.0497261	5.27574	0.0249097	0.874592
REACTOME_ER_PHAGOSOME_PATHWAY.1531	ENSDARG00000010965_psma8	ENSG00000154611_PSMA8	0.0224262	5.63522	0.00518399	0.942602
REACTOME_ER_PHAGOSOME_PATHWAY.1960	ENSDARG00000013938_psmb3	ENSG00000277791_PSMB3	-0.158314	5.05332	0.254775	0.613733
REACTOME_ER_PHAGOSOME_PATHWAY.1965	ENSDARG00000013966_psma6b	ENSG00000100902_PSMA6	-0.0980061	4.31122	0.102156	0.749258
REACTOME_ER_PHAGOSOME_PATHWAY.2170	ENSDARG00000015315_psmc5	ENSG00000087191_PSMC5	-0.0385675	6.19277	0.015554	0.900749
REACTOME_ER_PHAGOSOME_PATHWAY.2218	ENSDARG00000015628_psmd10	ENSG00000101843_PSMD10	0.215641	1.43853	0.438522	0.507837
REACTOME_ER_PHAGOSOME_PATHWAY.2324	ENSDARG00000016239_psmd13	ENSG00000185627_PSMD13	-0.356079	4.84204	1.33214	0.248425
REACTOME_ER_PHAGOSOME_PATHWAY.2640	ENSDARG00000018124_psmd3	ENSG00000108344_PSMD3	-0.25693	5.10866	0.669888	0.413091
REACTOME_ER_PHAGOSOME_PATHWAY.2705	ENSDARG00000018637_sec61g	ENSG00000132432_SEC61G	-0.146576	8.00029	0.20937	0.647262
REACTOME_ER_PHAGOSOME_PATHWAY.2720	ENSDARG00000018742_psme4b	ENSG00000068878_PSME4	0.163601	6.66648	0.27226	0.60182
REACTOME_ER_PHAGOSOME_PATHWAY.2819	ENSDARG00000019398_psma6a	ENSG00000100902_PSMA6	-0.172865	3.8772	0.313268	0.575682
REACTOME_ER_PHAGOSOME_PATHWAY.2936	ENSDARG00000020101_psmc2	ENSG00000161057_PSMC2	-0.0637283	5.53927	0.0428653	0.835979
REACTOME_ER_PHAGOSOME_PATHWAY.2991	ENSDARG00000020454_psmd8	ENSG00000099341_PSMD8	-0.0785063	4.83095	0.063365	0.801254
REACTOME_ER_PHAGOSOME_PATHWAY.3176	ENSDARG00000021669_sec61a1	ENSG00000058262_SEC61A1	-0.0231936	6.64237	0.00524377	0.942273
REACTOME_ER_PHAGOSOME_PATHWAY.3263	ENSDARG00000022652_psmf1	ENSG00000125818_PSMF1	-0.426929	4.50765	1.7344	0.187849
REACTOME_ER_PHAGOSOME_PATHWAY.3322	ENSDARG00000023279_psmd4b	ENSG00000159352_PSMD4	0.121501	4.15909	0.157256	0.691695
REACTOME_ER_PHAGOSOME_PATHWAY.3689	ENSDARG00000027099_psmc4	ENSG00000013275_PSMC4	-0.201527	5.33099	0.41347	0.520214
REACTOME_ER_PHAGOSOME_PATHWAY.4042	ENSDARG00000030537_psmc1a	ENSG00000100764_PSMC1	-0.261717	5.16374	0.719237	0.396394
REACTOME_ER_PHAGOSOME_PATHWAY.4146	ENSDARG00000031511_psmb2	ENSG00000126067_PSMB2	0.0602671	5.54605	0.0370349	0.847394
REACTOME_ER_PHAGOSOME_PATHWAY.4330	ENSDARG00000033144_psme2	ENSG00000100911_PSME2	0.0493333	5.78687	0.0147253	0.903416
REACTOME_ER_PHAGOSOME_PATHWAY.4690	ENSDARG00000035679_si:rp71-45k5.4	ENSG00000106588_PSMA2	0.0845879	4.62684	0.0762137	0.782496
REACTOME_ER_PHAGOSOME_PATHWAY.5021	ENSDARG00000037038_psmc6	ENSG00000100519_PSMC6	0.00584047	5.40461	0.000352811	0.985014
REACTOME_ER_PHAGOSOME_PATHWAY.5230	ENSDARG00000037962_psmb7	ENSG00000136930_PSMB7	0.000792624	4.81953	6.30169e-06	0.997997
REACTOME_ER_PHAGOSOME_PATHWAY.5583	ENSDARG00000040121_psma2	ENSG00000106588_PSMA2	0.23223	3.81422	0.452334	0.501229
REACTOME_ER_PHAGOSOME_PATHWAY.5787	ENSDARG00000041435_uba52	ENSG00000221983_UBA52	0.0401991	9.58557	0.0154638	0.901035
REACTOME_ER_PHAGOSOME_PATHWAY.6220	ENSDARG00000043561_psmc1b	ENSG00000100764_PSMC1	-0.103569	4.38699	0.113867	0.735784
REACTOME_ER_PHAGOSOME_PATHWAY.6259	ENSDARG00000043781_psmb10	ENSG00000205220_PSMB10	-0.16975	4.6187	0.231183	0.630648
REACTOME_ER_PHAGOSOME_PATHWAY.6741	ENSDARG00000045928_psma4	ENSG00000041357_PSMA4	0.0418609	5.24567	0.0166652	0.897284
REACTOME_ER_PHAGOSOME_PATHWAY.6918	ENSDARG00000052377_psmd12	ENSG00000197170_PSMD12	-0.226454	4.98639	0.532162	0.465699
REACTOME_ER_PHAGOSOME_PATHWAY.7305	ENSDARG00000054696_psmb4	ENSG00000159377_PSMB4	0.00834854	5.90806	0.000696457	0.978946
REACTOME_ER_PHAGOSOME_PATHWAY.8237	ENSDARG00000059046_psmd5	ENSG00000095261_PSMD5	-0.0738487	3.58082	0.0592355	0.807708
REACTOME_ER_PHAGOSOME_PATHWAY.8457	ENSDARG00000060150_psmd11a	ENSG00000108671_PSMD11	-0.184037	4.24218	0.358061	0.549585
REACTOME_ER_PHAGOSOME_PATHWAY.9255	ENSDARG00000063100_psmd14	ENSG00000115233_PSMD14	-0.207241	4.60346	0.428089	0.512928
REACTOME_ER_PHAGOSOME_PATHWAY.10065	ENSDARG00000070674_psmd6	ENSG00000163636_PSMD6	-0.098759	5.49006	0.0996198	0.752286
REACTOME_ER_PHAGOSOME_PATHWAY.10165	ENSDARG00000071168_zmp:0000001138	ENSG00000166710_B2M	-0.302023	0.377506	0.685225	0.407793
REACTOME_ER_PHAGOSOME_PATHWAY.10788	ENSDARG00000075445_psmb5	ENSG00000100804_PSMB5	-0.247183	5.77039	0.640165	0.423651
REACTOME_ER_PHAGOSOME_PATHWAY.11039	ENSDARG00000076290_calr	ENSG00000179218_CALR	0.110587	3.2054	0.113002	0.736752
REACTOME_ER_PHAGOSOME_PATHWAY.11106	ENSDARG00000076568_sec61b	ENSG00000106803_SEC61B	0.0886277	4.92341	0.0699812	0.791364
REACTOME_ER_PHAGOSOME_PATHWAY.11918	ENSDARG00000079766_tap1	ENSG00000168394_TAP1	-0.167535	2.5038	0.172677	0.677743
REACTOME_ER_PHAGOSOME_PATHWAY.12071	ENSDARG00000086618_psma3	ENSG00000100567_PSMA3	-0.00183822	5.5757	3.52114e-05	0.995265
REACTOME_ER_PHAGOSOME_PATHWAY.12238	ENSDARG00000087911_psme4a	ENSG00000068878_PSME4	-0.134084	6.01736	0.117724	0.731516
REACTOME_ER_PHAGOSOME_PATHWAY.14168	ENSDARG00000101295_psmd4a	ENSG00000159352_PSMD4	-0.202198	3.9099	0.424409	0.514745
REACTOME_ER_PHAGOSOME_PATHWAY.14255	ENSDARG00000101560_psma1	ENSG00000129084_PSMA1	0.0641466	5.1807	0.0415762	0.83843
REACTOME_ER_PHAGOSOME_PATHWAY.14478	ENSDARG00000102417_psmd7	ENSG00000103035_PSMD7	-0.337258	3.75501	1.19498	0.274326
REACTOME_ER_PHAGOSOME_PATHWAY.14540	ENSDARG00000102640_pdia3	ENSG00000167004_PDIA3	0.148312	6.55989	0.206265	0.649711
REACTOME_ER_PHAGOSOME_PATHWAY.14665	ENSDARG00000103190_psmd2	ENSG00000175166_PSMD2	-0.27977	4.75369	0.782538	0.376366
REACTOME_RESOLUTION_OF_AP_SITES_VIA_THE_MULTIPLE_NUCLEOTIDE_PATCH_REPLACEMENT_PATHWAY.399	ENSDARG00000003749_polb	ENSG00000070501_POLB	-0.232166	2.25989	0.571023	0.449853
REACTOME_RESOLUTION_OF_AP_SITES_VIA_THE_MULTIPLE_NUCLEOTIDE_PATCH_REPLACEMENT_PATHWAY.1579	ENSDARG00000011404_fen1	ENSG00000168496_FEN1	0.81882	2.35549	5.49251	0.0190981
REACTOME_RESOLUTION_OF_AP_SITES_VIA_THE_MULTIPLE_NUCLEOTIDE_PATCH_REPLACEMENT_PATHWAY.1811	ENSDARG00000013004_tdg.1	ENSG00000139372_TDG	-0.60552	1.89626	3.9815	0.0460026
REACTOME_RESOLUTION_OF_AP_SITES_VIA_THE_MULTIPLE_NUCLEOTIDE_PATCH_REPLACEMENT_PATHWAY.3744	ENSDARG00000027689_pold1	ENSG00000062822_POLD1	-0.120087	1.64548	0.159081	0.690004
REACTOME_RESOLUTION_OF_AP_SITES_VIA_THE_MULTIPLE_NUCLEOTIDE_PATCH_REPLACEMENT_PATHWAY.6077	ENSDARG00000042881_nthl1	ENSG00000065057_NTHL1	0.450924	2.4018	2.28148	0.130927
REACTOME_RESOLUTION_OF_AP_SITES_VIA_THE_MULTIPLE_NUCLEOTIDE_PATCH_REPLACEMENT_PATHWAY.6718	ENSDARG00000045843_apex1	ENSG00000100823_APEX1	0.409546	3.43028	1.50978	0.219172
REACTOME_RESOLUTION_OF_AP_SITES_VIA_THE_MULTIPLE_NUCLEOTIDE_PATCH_REPLACEMENT_PATHWAY.7225	ENSDARG00000054155_pcna	ENSG00000132646_PCNA	0.733707	4.32672	4.79708	0.028508
REACTOME_RESOLUTION_OF_AP_SITES_VIA_THE_MULTIPLE_NUCLEOTIDE_PATCH_REPLACEMENT_PATHWAY.8420	ENSDARG00000060002_ogg1	ENSG00000114026_OGG1	0.361453	1.21002	1.66456	0.196989
REACTOME_RESOLUTION_OF_AP_SITES_VIA_THE_MULTIPLE_NUCLEOTIDE_PATCH_REPLACEMENT_PATHWAY.8431	ENSDARG00000060041_lig1	ENSG00000105486_LIG1	0.398352	2.81217	1.62754	0.202043
REACTOME_RESOLUTION_OF_AP_SITES_VIA_THE_MULTIPLE_NUCLEOTIDE_PATCH_REPLACEMENT_PATHWAY.9791	ENSDARG00000069729_mpg	ENSG00000103152_MPG	0.227443	-0.282809	1.06758	0.301492
REACTOME_RESOLUTION_OF_AP_SITES_VIA_THE_MULTIPLE_NUCLEOTIDE_PATCH_REPLACEMENT_PATHWAY.10664	ENSDARG00000074889_CT025742.1	ENSG00000132781_MUTYH	0.401593	-0.56143	3.04076	0.0811981
REACTOME_RESOLUTION_OF_AP_SITES_VIA_THE_MULTIPLE_NUCLEOTIDE_PATCH_REPLACEMENT_PATHWAY.11886	ENSDARG00000079632_si:dkey-28b4.7	ENSG00000175482_POLD4	-0.304351	3.73708	0.903372	0.341879
REACTOME_RESOLUTION_OF_AP_SITES_VIA_THE_MULTIPLE_NUCLEOTIDE_PATCH_REPLACEMENT_PATHWAY.12056	ENSDARG00000086450_tdg.2	ENSG00000139372_TDG	0.131841	0.765804	0.260225	0.609966
REACTOME_RESOLUTION_OF_AP_SITES_VIA_THE_MULTIPLE_NUCLEOTIDE_PATCH_REPLACEMENT_PATHWAY.13099	ENSDARG00000095046_pold2	ENSG00000106628_POLD2	0.315682	1.0625	1.15578	0.282343
REACTOME_RESOLUTION_OF_AP_SITES_VIA_THE_MULTIPLE_NUCLEOTIDE_PATCH_REPLACEMENT_PATHWAY.14171	ENSDARG00000101308_smug1	ENSG00000123415_SMUG1	0.242434	0.495104	0.757717	0.384044
REACTOME_RESOLUTION_OF_AP_SITES_VIA_THE_MULTIPLE_NUCLEOTIDE_PATCH_REPLACEMENT_PATHWAY.15333	ENSDARG00000110298_mbd4	ENSG00000129071_MBD4	0.0410541	3.43299	0.0150197	0.90246
REACTOME_CELL_CYCLE.45	ENSDARG00000000529_ofd1	ENSG00000046651_OFD1	0.424999	2.56402	2.00534	0.156746
REACTOME_CELL_CYCLE.55	ENSDARG00000000656_psmb9a	ENSG00000240065_PSMB9	-0.760721	3.5216	2.6642	0.10263
REACTOME_CELL_CYCLE.83	ENSDARG00000001303_psmb8a	ENSG00000204264_PSMB8	-0.675097	5.16427	1.71166	0.190771
REACTOME_CELL_CYCLE.140	ENSDARG00000001889_tuba1a	ENSG00000167552_TUBA1A	-0.131236	1.62375	0.169024	0.68098
REACTOME_CELL_CYCLE.171	ENSDARG00000002077_mnat1	ENSG00000020426_MNAT1	-0.462495	1.73788	2.22663	0.135649
REACTOME_CELL_CYCLE.176	ENSDARG00000002165_psme1	ENSG00000092010_PSME1	-0.120143	6.08159	0.0862594	0.768988
REACTOME_CELL_CYCLE.196	ENSDARG00000002240_psmb6	ENSG00000142507_PSMB6	-0.0700145	5.09796	0.0517746	0.820004
REACTOME_CELL_CYCLE.206	ENSDARG00000002304_gins2	ENSG00000131153_GINS2	0.658767	-0.855437	9.33759	0.00224501
REACTOME_CELL_CYCLE.217	ENSDARG00000002385_atm	ENSG00000149311_ATM	0.149643	3.37369	0.243366	0.621786
REACTOME_CELL_CYCLE.225	ENSDARG00000002479_ercc6l	ENSG00000186871_ERCC6L	0.768875	0.0551821	6.35104	0.0117312
REACTOME_CELL_CYCLE.239	ENSDARG00000002591_ruvbl1	ENSG00000175792_RUVBL1	-0.0828845	3.37986	0.0639766	0.800318
REACTOME_CELL_CYCLE.245	ENSDARG00000002613_rpa3	ENSG00000106399_RPA3	0.162204	1.60978	0.273652	0.600892
REACTOME_CELL_CYCLE.252	ENSDARG00000002659_mapre1b	ENSG00000101367_MAPRE1	-0.123431	5.85204	0.138949	0.709328
REACTOME_CELL_CYCLE.299	ENSDARG00000002991_cep135	ENSG00000126001_CEP250	0.273583	0.7902	1.07822	0.299097
REACTOME_CELL_CYCLE.307	ENSDARG00000003058_fgfr1op	ENSG00000213066_FGFR1OP	0.178831	4.33359	0.344267	0.557377
REACTOME_CELL_CYCLE.308	ENSDARG00000003068_gorasp1a	ENSG00000114745_GORASP1	-0.260263	2.6601	0.659201	0.416842
REACTOME_CELL_CYCLE.319	ENSDARG00000003151_skp1	ENSG00000113558_SKP1	-0.1006	7.41228	0.105615	0.745192
REACTOME_CELL_CYCLE.326	ENSDARG00000003189_psmd1	ENSG00000173692_PSMD1	-0.339388	5.841	1.15658	0.282177
REACTOME_CELL_CYCLE.373	ENSDARG00000003526_psma5	ENSG00000143106_PSMA5	-0.0411968	5.51731	0.0172835	0.895406
REACTOME_CELL_CYCLE.429	ENSDARG00000003904_sycp1	ENSG00000198765_SYCP1	-0.188354	-1.37941	1.07008	0.300928
REACTOME_CELL_CYCLE.434	ENSDARG00000003938_rpa1	ENSG00000132383_RPA1	0.174232	4.98377	0.311577	0.576714
REACTOME_CELL_CYCLE.490	ENSDARG00000004251_dhfr	ENSG00000228716_DHFR	-0.112792	1.20689	0.106448	0.744225
REACTOME_CELL_CYCLE.495	ENSDARG00000004280_seh1l	ENSG00000085415_SEH1L	0.0830761	3.5096	0.0745598	0.78481
REACTOME_CELL_CYCLE.561	ENSDARG00000004576_plk4	ENSG00000142731_PLK4	0.290865	-0.434767	1.46199	0.226613
REACTOME_CELL_CYCLE.584	ENSDARG00000004713_mad2l1	ENSG00000164109_MAD2L1	0.677228	-0.783056	7.03536	0.00799159
REACTOME_CELL_CYCLE.627	ENSDARG00000004937_skp2	ENSG00000145604_SKP2	-0.120874	1.18631	0.196944	0.657199
REACTOME_CELL_CYCLE.675	ENSDARG00000005134_psmd11b	ENSG00000108671_PSMD11	-0.321797	4.24553	1.00645	0.315755
REACTOME_CELL_CYCLE.816	ENSDARG00000006092_rad21a	ENSG00000164754_RAD21	0.0585629	6.16661	0.0362339	0.849033
REACTOME_CELL_CYCLE.820	ENSDARG00000006125_csnk1db	ENSG00000141551_CSNK1D	0.502591	6.57583	2.29533	0.129764
REACTOME_CELL_CYCLE.846	ENSDARG00000006300_psmd9	ENSG00000110801_PSMD9	0.386305	3.17356	1.6935	0.193141
REACTOME_CELL_CYCLE.881	ENSDARG00000006399_ywhae1	ENSG00000108953_YWHAE	-0.0957962	7.1371	0.0957738	0.756961
REACTOME_CELL_CYCLE.934	ENSDARG00000006782_rb1	ENSG00000139687_RB1	0.149632	2.09618	0.267045	0.605321
REACTOME_CELL_CYCLE.992	ENSDARG00000007141_psmc3	ENSG00000165916_PSMC3	-0.258516	5.23452	0.674325	0.411548
REACTOME_CELL_CYCLE.1009	ENSDARG00000007241_mycb	ENSG00000136997_MYC	-0.716009	6.93475	3.16083	0.0754248
REACTOME_CELL_CYCLE.1047	ENSDARG00000007438_ube2ib	ENSG00000103275_UBE2I	-0.142917	5.0657	0.214609	0.643179
REACTOME_CELL_CYCLE.1071	ENSDARG00000007624_gins1	ENSG00000101003_GINS1	0.705928	1.97171	5.38834	0.0202717
REACTOME_CELL_CYCLE.1074	ENSDARG00000007657_ccnh	ENSG00000134480_CCNH	0.0388373	2.18948	0.0180307	0.893183
REACTOME_CELL_CYCLE.1091	ENSDARG00000007691_cul1b	ENSG00000055130_CUL1	-0.0932443	4.16338	0.0852752	0.770272
REACTOME_CELL_CYCLE.1118	ENSDARG00000007791_ppp2r1ba	ENSG00000137713_PPP2R1B	-0.0431876	6.46689	0.0191462	0.889948
REACTOME_CELL_CYCLE.1142	ENSDARG00000007971_cks1b	ENSG00000173207_CKS1B	0.963944	0.0419545	15.6966	7.43596e-05
REACTOME_CELL_CYCLE.1161	ENSDARG00000008141_rbl1	ENSG00000080839_RBL1	0.275744	2.99355	0.82272	0.364386
REACTOME_CELL_CYCLE.1188	ENSDARG00000008370_csnk1da	ENSG00000141551_CSNK1D	0.464725	6.47738	2.03013	0.154207
REACTOME_CELL_CYCLE.1209	ENSDARG00000008461_anapc5	ENSG00000089053_ANAPC5	0.264004	1.88056	0.705445	0.40096
REACTOME_CELL_CYCLE.1254	ENSDARG00000008805_orc3	ENSG00000135336_ORC3	0.0679625	0.929447	0.055771	0.813309
REACTOME_CELL_CYCLE.1342	ENSDARG00000009499_syne1a	ENSG00000131018_SYNE1	-0.34534	6.54653	1.02576	0.311157
REACTOME_CELL_CYCLE.1356	ENSDARG00000009640_psmb1	ENSG00000008018_PSMB1	-0.0497261	5.27574	0.0249097	0.874592
REACTOME_CELL_CYCLE.1397	ENSDARG00000009942_cdc6	ENSG00000094804_CDC6	-0.316735	-0.131975	1.93901	0.163776
REACTOME_CELL_CYCLE.1417	ENSDARG00000010078_nup133	ENSG00000069248_NUP133	-0.268104	3.08249	0.679132	0.409886
REACTOME_CELL_CYCLE.1448	ENSDARG00000010280_clasp1a	ENSG00000074054_CLASP1	0.237038	4.4028	0.581605	0.445684
REACTOME_CELL_CYCLE.1509	ENSDARG00000010792_cdc25b	ENSG00000164045_CDC25A	0.190601	2.20593	0.31089	0.577134
REACTOME_CELL_CYCLE.1527	ENSDARG00000010953_ndel1a	ENSG00000166579_NDEL1	0.901404	6.2902	7.16698	0.00742576
REACTOME_CELL_CYCLE.1531	ENSDARG00000010965_psma8	ENSG00000154611_PSMA8	0.0224262	5.63522	0.00518399	0.942602
REACTOME_CELL_CYCLE.1541	ENSDARG00000011094_ccna2	ENSG00000145386_CCNA2	0.659968	-0.310849	7.54976	0.00600182
REACTOME_CELL_CYCLE.1579	ENSDARG00000011404_fen1	ENSG00000168496_FEN1	0.81882	2.35549	5.49251	0.0190981
REACTOME_CELL_CYCLE.1593	ENSDARG00000011510_rcc2	ENSG00000179051_RCC2	-0.388801	3.82082	1.56175	0.21141
REACTOME_CELL_CYCLE.1615	ENSDARG00000011611_actr1	ENSG00000138107_ACTR1A	-0.348797	5.21338	1.22613	0.268161
REACTOME_CELL_CYCLE.1637	ENSDARG00000011783_stag2a	ENSG00000101972_STAG2	0.11804	5.24495	0.148424	0.700046
REACTOME_CELL_CYCLE.1828	ENSDARG00000013079_tubgcp2	ENSG00000130640_TUBGCP2	-0.0273939	3.23971	0.00775995	0.929805
REACTOME_CELL_CYCLE.1869	ENSDARG00000013415_lmna	ENSG00000160789_LMNA	-0.169364	4.56575	0.24652	0.619536
REACTOME_CELL_CYCLE.1879	ENSDARG00000013472_nedd1	ENSG00000139350_NEDD1	-0.288574	4.03339	0.863858	0.352661
REACTOME_CELL_CYCLE.1960	ENSDARG00000013938_psmb3	ENSG00000277791_PSMB3	-0.158314	5.05332	0.254775	0.613733
REACTOME_CELL_CYCLE.1965	ENSDARG00000013966_psma6b	ENSG00000100902_PSMA6	-0.0980061	4.31122	0.102156	0.749258
REACTOME_CELL_CYCLE.2014	ENSDARG00000014274_rfc2	ENSG00000049541_RFC2	0.288014	2.35714	0.91626	0.338459
REACTOME_CELL_CYCLE.2020	ENSDARG00000014329_npm1a	ENSG00000181163_NPM1	-0.153378	5.98483	0.237878	0.625743
REACTOME_CELL_CYCLE.2030	ENSDARG00000014428_ppp2r5d	ENSG00000112640_PPP2R5D	-0.184028	4.84917	0.354196	0.551747
REACTOME_CELL_CYCLE.2081	ENSDARG00000014717_dync1h1	ENSG00000197102_DYNC1H1	-0.209179	4.76004	0.405016	0.52451
REACTOME_CELL_CYCLE.2106	ENSDARG00000014943_kif23	ENSG00000137807_KIF23	-0.097663	2.96443	0.0750203	0.784163
REACTOME_CELL_CYCLE.2131	ENSDARG00000015070_pola2	ENSG00000014138_POLA2	0.397307	1.38958	1.78191	0.181915
REACTOME_CELL_CYCLE.2150	ENSDARG00000015208_rbb4l	ENSG00000102054_RBBP7	-0.088549	4.17752	0.0793511	0.778179
REACTOME_CELL_CYCLE.2170	ENSDARG00000015315_psmc5	ENSG00000087191_PSMC5	-0.0385675	6.19277	0.015554	0.900749
REACTOME_CELL_CYCLE.2184	ENSDARG00000015427_hdac1	ENSG00000116478_HDAC1	-0.100163	5.97827	0.104732	0.746224
REACTOME_CELL_CYCLE.2214	ENSDARG00000015610_tubg1	ENSG00000131462_TUBG1	-0.0184852	4.016	0.00354732	0.952507
REACTOME_CELL_CYCLE.2218	ENSDARG00000015628_psmd10	ENSG00000101843_PSMD10	0.215641	1.43853	0.438522	0.507837
REACTOME_CELL_CYCLE.2281	ENSDARG00000016010_nup107	ENSG00000111581_NUP107	0.120125	4.37853	0.145913	0.702472
REACTOME_CELL_CYCLE.2285	ENSDARG00000016044_gins4	ENSG00000147536_GINS4	0.818105	-0.303784	8.26587	0.00403973
REACTOME_CELL_CYCLE.2324	ENSDARG00000016239_psmd13	ENSG00000185627_PSMD13	-0.356079	4.84204	1.33214	0.248425
REACTOME_CELL_CYCLE.2332	ENSDARG00000016304_tfdp1b	ENSG00000198176_TFDP1	0.302563	2.78758	1.01187	0.314454
REACTOME_CELL_CYCLE.2362	ENSDARG00000016484_dkc1	ENSG00000130826_DKC1	-0.763964	3.51701	5.156	0.0231661
REACTOME_CELL_CYCLE.2422	ENSDARG00000016809_prkacab	ENSG00000072062_PRKACA	-0.262662	3.06361	0.751428	0.386025
REACTOME_CELL_CYCLE.2459	ENSDARG00000017014_ywhae2	ENSG00000108953_YWHAE	0.147099	4.87614	0.186324	0.665994
REACTOME_CELL_CYCLE.2514	ENSDARG00000017385_b9d2	ENSG00000123810_B9D2	0.0531512	0.54009	0.0417574	0.838083
REACTOME_CELL_CYCLE.2639	ENSDARG00000018121_cenpj	ENSG00000151849_CENPJ	0.333704	-0.369158	2.00672	0.156603
REACTOME_CELL_CYCLE.2640	ENSDARG00000018124_psmd3	ENSG00000108344_PSMD3	-0.25693	5.10866	0.669888	0.413091
REACTOME_CELL_CYCLE.2719	ENSDARG00000018738_zw10	ENSG00000086827_ZW10	-0.063728	3.66944	0.0391915	0.84307
REACTOME_CELL_CYCLE.2720	ENSDARG00000018742_psme4b	ENSG00000068878_PSME4	0.163601	6.66648	0.27226	0.60182
REACTOME_CELL_CYCLE.2739	ENSDARG00000018918_rad17	ENSG00000152942_RAD17	-0.105786	1.77755	0.097562	0.754775
REACTOME_CELL_CYCLE.2756	ENSDARG00000019000_smc3	ENSG00000108055_SMC3	0.0358708	5.47812	0.0130482	0.909057
REACTOME_CELL_CYCLE.2790	ENSDARG00000019239_cul1a	ENSG00000055130_CUL1	-0.00926569	5.28401	0.000858039	0.976631
REACTOME_CELL_CYCLE.2796	ENSDARG00000019293_tfdp1a	ENSG00000198176_TFDP1	-0.213813	3.81669	0.373192	0.54127
REACTOME_CELL_CYCLE.2819	ENSDARG00000019398_psma6a	ENSG00000100902_PSMA6	-0.172865	3.8772	0.313268	0.575682
REACTOME_CELL_CYCLE.2836	ENSDARG00000019507_mcm5	ENSG00000100297_MCM5	1.25735	2.39963	14.5604	0.000135741
REACTOME_CELL_CYCLE.2878	ENSDARG00000019743_dctn1a	ENSG00000204843_DCTN1	-0.276698	3.01899	0.800518	0.370939
REACTOME_CELL_CYCLE.2936	ENSDARG00000020101_psmc2	ENSG00000161057_PSMC2	-0.0637283	5.53927	0.0428653	0.835979
REACTOME_CELL_CYCLE.2991	ENSDARG00000020454_psmd8	ENSG00000099341_PSMD8	-0.0785063	4.83095	0.063365	0.801254
REACTOME_CELL_CYCLE.3040	ENSDARG00000020711_rrm2	ENSG00000171848_RRM2	1.85138	-0.2062	32.198	1.39233e-08
REACTOME_CELL_CYCLE.3058	ENSDARG00000020834_si:dkey-230p4.1	ENSG00000126001_CEP250	0.0930098	1.63066	0.0754788	0.783521
REACTOME_CELL_CYCLE.3168	ENSDARG00000021579_orc5	ENSG00000164815_ORC5	0.174943	0.453863	0.439399	0.507413
REACTOME_CELL_CYCLE.3209	ENSDARG00000021924_hsp70.3	ENSG00000126803_HSPA2	2.74229	3.04071	33.8691	5.89474e-09
REACTOME_CELL_CYCLE.3263	ENSDARG00000022652_psmf1	ENSG00000125818_PSMF1	-0.426929	4.50765	1.7344	0.187849
REACTOME_CELL_CYCLE.3322	ENSDARG00000023279_psmd4b	ENSG00000159352_PSMD4	0.121501	4.15909	0.157256	0.691695
REACTOME_CELL_CYCLE.3343	ENSDARG00000023584_cdc7	ENSG00000097046_CDC7	0.282883	-1.31975	2.2343	0.134977
REACTOME_CELL_CYCLE.3359	ENSDARG00000023814_dyrk1ab	ENSG00000157540_DYRK1A	0.254493	4.50913	0.671675	0.412468
REACTOME_CELL_CYCLE.3395	ENSDARG00000024204_mcm3	ENSG00000112118_MCM3	1.02642	1.22198	7.43128	0.00640998
REACTOME_CELL_CYCLE.3437	ENSDARG00000024681_pane1	ENSG00000100162_CENPM	0.124875	0.724322	0.188679	0.664018
REACTOME_CELL_CYCLE.3443	ENSDARG00000024746_hsp90aa1.2	ENSG00000080824_HSP90AA1	0.468852	5.95958	1.76736	0.18371
REACTOME_CELL_CYCLE.3452	ENSDARG00000024844_max	ENSG00000125952_MAX	0.146575	5.41267	0.220292	0.638818
REACTOME_CELL_CYCLE.3542	ENSDARG00000025820_chek2	ENSG00000183765_CHEK2	0.153325	0.0041041	0.429407	0.51228
REACTOME_CELL_CYCLE.3602	ENSDARG00000026454_mis12	ENSG00000167842_MIS12	0.38451	-1.18635	3.53024	0.060259
REACTOME_CELL_CYCLE.3610	ENSDARG00000026577_cdk2	ENSG00000123374_CDK2	0.380106	0.161604	1.82387	0.176853
REACTOME_CELL_CYCLE.3612	ENSDARG00000026595_pafah1b1b	ENSG00000007168_PAFAH1B1	-0.357812	6.07562	1.25635	0.262343
REACTOME_CELL_CYCLE.3670	ENSDARG00000027017_ppp2r5a	ENSG00000066027_PPP2R5A	0.476993	3.52941	2.36853	0.123804
REACTOME_CELL_CYCLE.3689	ENSDARG00000027099_psmc4	ENSG00000013275_PSMC4	-0.201527	5.33099	0.41347	0.520214
REACTOME_CELL_CYCLE.3744	ENSDARG00000027689_pold1	ENSG00000062822_POLD1	-0.120087	1.64548	0.159081	0.690004
REACTOME_CELL_CYCLE.3829	ENSDARG00000028475_lin9	ENSG00000183814_LIN9	-0.418047	1.66765	1.98344	0.159028
REACTOME_CELL_CYCLE.3872	ENSDARG00000029018_cdkn1ba	ENSG00000111276_CDKN1B	-0.436987	3.87924	1.88384	0.169898
REACTOME_CELL_CYCLE.3876	ENSDARG00000029058_rbbp4	ENSG00000162521_RBBP4	-0.0528462	4.29036	0.027807	0.867563
REACTOME_CELL_CYCLE.3886	ENSDARG00000029133_tubgcp3	ENSG00000126216_TUBGCP3	-0.355158	2.95135	1.31982	0.250625
REACTOME_CELL_CYCLE.3916	ENSDARG00000029406_h2afx	ENSG00000188486_H2AFX	-0.158506	1.31481	0.310072	0.577636
REACTOME_CELL_CYCLE.3945	ENSDARG00000029688_hsp70.1	ENSG00000126803_HSPA2	1.64357	2.22918	19.4539	1.03058e-05
REACTOME_CELL_CYCLE.4042	ENSDARG00000030537_psmc1a	ENSG00000100764_PSMC1	-0.261717	5.16374	0.719237	0.396394
REACTOME_CELL_CYCLE.4113	ENSDARG00000031164_tuba8l2	ENSG00000127824_TUBA4A	-0.339111	8.55291	1.13526	0.286656
REACTOME_CELL_CYCLE.4139	ENSDARG00000031388_dctn2	ENSG00000175203_DCTN2	-0.138128	5.43813	0.200071	0.654663
REACTOME_CELL_CYCLE.4146	ENSDARG00000031511_psmb2	ENSG00000126067_PSMB2	0.0602671	5.54605	0.0370349	0.847394
REACTOME_CELL_CYCLE.4201	ENSDARG00000032013_pafah1b1a	ENSG00000007168_PAFAH1B1	-0.200205	6.16306	0.417194	0.518341
REACTOME_CELL_CYCLE.4227	ENSDARG00000032237_anapc4	ENSG00000053900_ANAPC4	-0.0331507	2.78794	0.0116484	0.914053
REACTOME_CELL_CYCLE.4232	ENSDARG00000032264_mybl2b	ENSG00000101057_MYBL2	0.32507	-0.888756	1.89123	0.169063
REACTOME_CELL_CYCLE.4249	ENSDARG00000032430_ppp2r1bb	ENSG00000137713_PPP2R1B	0.0752873	5.11397	0.0592701	0.807653
REACTOME_CELL_CYCLE.4330	ENSDARG00000033144_psme2	ENSG00000100911_PSME2	0.0493333	5.78687	0.0147253	0.903416
REACTOME_CELL_CYCLE.4368	ENSDARG00000033443_mdm2	ENSG00000135679_MDM2	-0.0607445	4.56189	0.0387927	0.84386
REACTOME_CELL_CYCLE.4415	ENSDARG00000033852_mad1l1	ENSG00000002822_MAD1L1	0.350011	2.26125	1.33663	0.247629
REACTOME_CELL_CYCLE.4502	ENSDARG00000034624_nuf2	ENSG00000143228_NUF2	1.22816	0.28616	20.6912	5.39624e-06
REACTOME_CELL_CYCLE.4605	ENSDARG00000035333_mis18a	ENSG00000159055_MIS18A	0.442153	1.13542	2.19894	0.138106
REACTOME_CELL_CYCLE.4650	ENSDARG00000035559_tp53	ENSG00000141510_TP53	-0.582251	4.78999	3.13408	0.0766716
REACTOME_CELL_CYCLE.4674	ENSDARG00000035634_rfc5	ENSG00000111445_RFC5	0.237832	3.49575	0.585459	0.44418
REACTOME_CELL_CYCLE.4678	ENSDARG00000035655_rad21b	ENSG00000164754_RAD21	0.278856	2.32854	0.857161	0.354534
REACTOME_CELL_CYCLE.4690	ENSDARG00000035679_si:rp71-45k5.4	ENSG00000106588_PSMA2	0.0845879	4.62684	0.0762137	0.782496
REACTOME_CELL_CYCLE.4750	ENSDARG00000035957_gmnn	ENSG00000112312_GMNN	0.429385	1.39175	2.16587	0.141105
REACTOME_CELL_CYCLE.4946	ENSDARG00000036781_si:dkey-170l10.1	ENSG00000137814_HAUS2	0.371017	-0.852378	3.25252	0.0713135
REACTOME_CELL_CYCLE.5021	ENSDARG00000037038_psmc6	ENSG00000100519_PSMC6	0.00584047	5.40461	0.000352811	0.985014
REACTOME_CELL_CYCLE.5062	ENSDARG00000037188_rpa2	ENSG00000117748_RPA2	0.497896	2.65028	2.4035	0.121064
REACTOME_CELL_CYCLE.5143	ENSDARG00000037640_aurkb	ENSG00000178999_AURKB	0.668689	0.0471659	4.60665	0.0318481
REACTOME_CELL_CYCLE.5230	ENSDARG00000037962_psmb7	ENSG00000136930_PSMB7	0.000792624	4.81953	6.30169e-06	0.997997
REACTOME_CELL_CYCLE.5239	ENSDARG00000037997_tubb5	ENSG00000196230_TUBB	-0.247598	-0.0860299	0.88081	0.34798
REACTOME_CELL_CYCLE.5319	ENSDARG00000038500_cep41	ENSG00000106477_CEP41	0.0751676	0.0904712	0.106699	0.743934
REACTOME_CELL_CYCLE.5331	ENSDARG00000038576_ube2d1b	ENSG00000072401_UBE2D1	0.0355127	4.43994	0.013693	0.906846
REACTOME_CELL_CYCLE.5367	ENSDARG00000038802_cenpl	ENSG00000120334_CENPL	0.0101553	-1.29265	0.00962815	0.921835
REACTOME_CELL_CYCLE.5407	ENSDARG00000039020_fbxo5	ENSG00000112029_FBXO5	-0.0484784	-0.893724	0.0675903	0.794878
REACTOME_CELL_CYCLE.5430	ENSDARG00000039217_orc1	ENSG00000085840_ORC1	0.23775	1.5768	0.601047	0.438179
REACTOME_CELL_CYCLE.5447	ENSDARG00000039302_terfa	ENSG00000132604_TERF2	0.261394	3.96954	0.540394	0.46227
REACTOME_CELL_CYCLE.5571	ENSDARG00000040041_mcm4	ENSG00000104738_MCM4	1.4975	2.69444	13.4032	0.0002512
REACTOME_CELL_CYCLE.5583	ENSDARG00000040121_psma2	ENSG00000106588_PSMA2	0.23223	3.81422	0.452334	0.501229
REACTOME_CELL_CYCLE.5592	ENSDARG00000040163_prim1	ENSG00000198056_PRIM1	0.630989	1.17652	4.75948	0.0291374
REACTOME_CELL_CYCLE.5658	ENSDARG00000040559_rad1	ENSG00000113456_RAD1	1.14725	3.4081	13.7185	0.00021235
REACTOME_CELL_CYCLE.5761	ENSDARG00000041317_rangap1a	ENSG00000100401_RANGAP1	0.250961	5.3622	0.599105	0.43892
REACTOME_CELL_CYCLE.5767	ENSDARG00000041363_dctn3	ENSG00000137100_DCTN3	-0.0360706	4.49417	0.0133187	0.908123
REACTOME_CELL_CYCLE.5787	ENSDARG00000041435_uba52	ENSG00000221983_UBA52	0.0401991	9.58557	0.0154638	0.901035
REACTOME_CELL_CYCLE.5974	ENSDARG00000042458_rfc4	ENSG00000163918_RFC4	0.234623	1.24619	0.587096	0.443544
REACTOME_CELL_CYCLE.6015	ENSDARG00000042637_tert	ENSG00000164362_TERT	0.651383	1.48449	4.93503	0.0263176
REACTOME_CELL_CYCLE.6080	ENSDARG00000042894_tyms	ENSG00000176890_TYMS	1.25227	0.94517	12.0221	0.000525725
REACTOME_CELL_CYCLE.6086	ENSDARG00000042927_mapre1a	ENSG00000101367_MAPRE1	0.606477	2.6738	3.65778	0.0558081
REACTOME_CELL_CYCLE.6139	ENSDARG00000043137_cdca8	ENSG00000134690_CDCA8	0.822086	-0.970332	14.6502	0.000129421
REACTOME_CELL_CYCLE.6220	ENSDARG00000043561_psmc1b	ENSG00000100764_PSMC1	-0.103569	4.38699	0.113867	0.735784
REACTOME_CELL_CYCLE.6224	ENSDARG00000043571_KIF2A	ENSG00000068796_KIF2A	-0.0882355	5.27336	0.0778352	0.780253
REACTOME_CELL_CYCLE.6233	ENSDARG00000043640_cenpn	ENSG00000166451_CENPN	0.187364	-1.27408	1.09089	0.296275
REACTOME_CELL_CYCLE.6252	ENSDARG00000043720_cdc45	ENSG00000093009_CDC45	0.513217	-0.332199	3.75603	0.0526173
REACTOME_CELL_CYCLE.6259	ENSDARG00000043781_psmb10	ENSG00000205220_PSMB10	-0.16975	4.6187	0.231183	0.630648
REACTOME_CELL_CYCLE.6288	ENSDARG00000043884_nup43	ENSG00000120253_NUP43	0.131276	2.29525	0.179799	0.671546
REACTOME_CELL_CYCLE.6339	ENSDARG00000044135_cenpp	ENSG00000188312_CENPP	0.181072	0.826648	0.438135	0.508024
REACTOME_CELL_CYCLE.6367	ENSDARG00000044299_lmnb1	ENSG00000113368_LMNB1	-0.04323	3.40722	0.0158292	0.899879
REACTOME_CELL_CYCLE.6402	ENSDARG00000044484_cdc23	ENSG00000094880_CDC23	-0.576816	1.99053	3.59705	0.0578823
REACTOME_CELL_CYCLE.6405	ENSDARG00000044491_kif20a	ENSG00000112984_KIF20A	0.750988	-0.145366	8.48139	0.00358797
REACTOME_CELL_CYCLE.6547	ENSDARG00000045150_csnk1e	ENSG00000213923_CSNK1E	-0.397795	2.6377	1.54866	0.213334
REACTOME_CELL_CYCLE.6581	ENSDARG00000045308_pola1	ENSG00000101868_POLA1	0.615804	2.06403	3.15759	0.0755746
REACTOME_CELL_CYCLE.6668	ENSDARG00000045636_rbl2	ENSG00000103479_RBL2	-0.177823	3.1364	0.234998	0.627843
REACTOME_CELL_CYCLE.6682	ENSDARG00000045695_myca	ENSG00000136997_MYC	0.444078	1.3786	1.54851	0.213355
REACTOME_CELL_CYCLE.6717	ENSDARG00000045842_zgc:113263	ENSG00000092330_TINF2	0.213262	1.99371	0.544587	0.460538
REACTOME_CELL_CYCLE.6741	ENSDARG00000045928_psma4	ENSG00000041357_PSMA4	0.0418609	5.24567	0.0166652	0.897284
REACTOME_CELL_CYCLE.6790	ENSDARG00000046127_tk2	ENSG00000166548_TK2	-0.357508	1.87421	1.34032	0.246977
REACTOME_CELL_CYCLE.6799	ENSDARG00000051748_ccnd2a	ENSG00000118971_CCND2	0.168524	3.61586	0.270157	0.603227
REACTOME_CELL_CYCLE.6815	ENSDARG00000051854_cdt1	ENSG00000167513_CDT1	0.0886298	-0.36919	0.141034	0.707255
REACTOME_CELL_CYCLE.6831	ENSDARG00000051916_cdk7	ENSG00000134058_CDK7	-0.303763	3.50729	0.941204	0.331968
REACTOME_CELL_CYCLE.6834	ENSDARG00000051923_ccnb1	ENSG00000134057_CCNB1	0.711722	-0.0492811	5.433	0.0197597
REACTOME_CELL_CYCLE.6918	ENSDARG00000052377_psmd12	ENSG00000197170_PSMD12	-0.226454	4.98639	0.532162	0.465699
REACTOME_CELL_CYCLE.6953	ENSDARG00000052565_cenpi	ENSG00000102384_CENPI	0.5486	-1.04015	7.17595	0.00738875
REACTOME_CELL_CYCLE.6966	ENSDARG00000052649_ube2ia	ENSG00000103275_UBE2I	-0.162953	5.26476	0.280731	0.596222
REACTOME_CELL_CYCLE.7006	ENSDARG00000052721_prim2	ENSG00000146143_PRIM2	0.942148	1.23758	9.24552	0.00236073
REACTOME_CELL_CYCLE.7102	ENSDARG00000053404_PPP2CA	ENSG00000113575_PPP2CA	0.350505	6.42	1.25856	0.261924
REACTOME_CELL_CYCLE.7103	ENSDARG00000053404_PPP2CA	ENSG00000104695_PPP2CB	0.350505	6.42	1.25856	0.261924
REACTOME_CELL_CYCLE.7129	ENSDARG00000053484_syne2b	ENSG00000054654_SYNE2	0.263537	7.3593	0.620172	0.430983
REACTOME_CELL_CYCLE.7166	ENSDARG00000053668_stag2b	ENSG00000101972_STAG2	0.0634441	5.16672	0.0423044	0.837041
REACTOME_CELL_CYCLE.7199	ENSDARG00000053950_lin37	ENSG00000267796_LIN37	0.139508	3.18955	0.213083	0.644361
REACTOME_CELL_CYCLE.7225	ENSDARG00000054155_pcna	ENSG00000132646_PCNA	0.733707	4.32672	4.79708	0.028508
REACTOME_CELL_CYCLE.7248	ENSDARG00000054271_cdkn1bb	ENSG00000111276_CDKN1B	0.271808	4.90337	0.574071	0.448646
REACTOME_CELL_CYCLE.7282	ENSDARG00000054473_tinf2	ENSG00000092330_TINF2	-0.330634	1.73	1.24903	0.263739
REACTOME_CELL_CYCLE.7305	ENSDARG00000054696_psmb4	ENSG00000159377_PSMB4	0.00834854	5.90806	0.000696457	0.978946
REACTOME_CELL_CYCLE.7337	ENSDARG00000054807_sec13	ENSG00000157020_SEC13	-0.37059	4.34291	1.3857	0.239132
REACTOME_CELL_CYCLE.7503	ENSDARG00000055470_cdc16	ENSG00000130177_CDC16	-0.291623	2.62674	0.92419	0.336377
REACTOME_CELL_CYCLE.7537	ENSDARG00000055639_ruvbl2	ENSG00000183207_RUVBL2	0.154456	2.29729	0.238244	0.625477
REACTOME_CELL_CYCLE.7554	ENSDARG00000055723_hsp70l	ENSG00000126803_HSPA2	0.7689	4.51321	3.67778	0.0551422
REACTOME_CELL_CYCLE.7602	ENSDARG00000055969_rfc3	ENSG00000133119_RFC3	0.205736	1.40661	0.568648	0.450797
REACTOME_CELL_CYCLE.7621	ENSDARG00000056059_rangap1b	ENSG00000100401_RANGAP1	-0.493613	1.65431	2.70885	0.099793
REACTOME_CELL_CYCLE.7657	ENSDARG00000056210_si:ch211-199o1.2	ENSG00000126803_HSPA2	0.393122	2.49321	1.25028	0.263498
REACTOME_CELL_CYCLE.7665	ENSDARG00000056258_cdc27	ENSG00000004897_CDC27	-0.634616	4.3476	4.019	0.0449904
REACTOME_CELL_CYCLE.7791	ENSDARG00000056862_cep63	ENSG00000182923_CEP63	0.0865508	3.5816	0.0775883	0.780593
REACTOME_CELL_CYCLE.7816	ENSDARG00000056984_rad9a	ENSG00000172613_RAD9A	-0.13076	0.153779	0.265098	0.606639
REACTOME_CELL_CYCLE.7825	ENSDARG00000057016_cdc14ab	ENSG00000079335_CDC14A	-0.433981	4.943	1.25412	0.262767
REACTOME_CELL_CYCLE.7845	ENSDARG00000057100_zwilch	ENSG00000174442_ZWILCH	0.591982	-1.2923	9.38186	0.00219144
REACTOME_CELL_CYCLE.7916	ENSDARG00000057610_cdkn2c	ENSG00000123080_CDKN2C	-0.0225925	-1.1359	0.0205425	0.886032
REACTOME_CELL_CYCLE.7957	ENSDARG00000057683_mcm6	ENSG00000076003_MCM6	1.44727	1.86841	10.1832	0.00141724
REACTOME_CELL_CYCLE.8000	ENSDARG00000057940_dido1	ENSG00000101191_DIDO1	-0.357177	5.95503	1.2431	0.264875
REACTOME_CELL_CYCLE.8044	ENSDARG00000058203_smc1al	ENSG00000072501_SMC1A	0.159851	6.05429	0.261289	0.609236
REACTOME_CELL_CYCLE.8104	ENSDARG00000058319_cep76	ENSG00000101624_CEP76	0.319814	0.79777	0.861215	0.353399
REACTOME_CELL_CYCLE.8132	ENSDARG00000058454_dynll1	ENSG00000088986_DYNLL1	-0.0400978	5.0087	0.0142075	0.905121
REACTOME_CELL_CYCLE.8143	ENSDARG00000058533_pole	ENSG00000177084_POLE	0.920763	0.985971	5.40971	0.020025
REACTOME_CELL_CYCLE.8181	ENSDARG00000058710_terf1	ENSG00000147601_TERF1	0.537735	-0.461889	5.31042	0.0211983
REACTOME_CELL_CYCLE.8237	ENSDARG00000059046_psmd5	ENSG00000095261_PSMD5	-0.0738487	3.58082	0.0592355	0.807708
REACTOME_CELL_CYCLE.8431	ENSDARG00000060041_lig1	ENSG00000105486_LIG1	0.398352	2.81217	1.62754	0.202043
REACTOME_CELL_CYCLE.8457	ENSDARG00000060150_psmd11a	ENSG00000108671_PSMD11	-0.184037	4.24218	0.358061	0.549585
REACTOME_CELL_CYCLE.8494	ENSDARG00000060312_wdr62	ENSG00000139350_NEDD1	-0.572585	3.7037	3.19953	0.0736592
REACTOME_CELL_CYCLE.8695	ENSDARG00000061205_stag1a	ENSG00000118007_STAG1	-0.257145	4.18266	0.688459	0.406689
REACTOME_CELL_CYCLE.9020	ENSDARG00000062137_stag1b	ENSG00000118007_STAG1	-0.309739	4.00534	0.958164	0.32765
REACTOME_CELL_CYCLE.9041	ENSDARG00000062198_pcm1	ENSG00000078674_PCM1	-0.249941	5.19007	0.627838	0.428149
REACTOME_CELL_CYCLE.9162	ENSDARG00000062727_cep290	ENSG00000198707_CEP290	0.0253182	3.76759	0.00691409	0.933731
REACTOME_CELL_CYCLE.9233	ENSDARG00000063005_anapc7	ENSG00000196510_ANAPC7	0.0477485	3.27157	0.0249459	0.874502
REACTOME_CELL_CYCLE.9248	ENSDARG00000063068_syne1b	ENSG00000131018_SYNE1	-0.207799	4.22163	0.376782	0.539331
REACTOME_CELL_CYCLE.9255	ENSDARG00000063100_psmd14	ENSG00000115233_PSMD14	-0.207241	4.60346	0.428089	0.512928
REACTOME_CELL_CYCLE.9274	ENSDARG00000063194_lin54	ENSG00000189308_LIN54	-0.0815093	3.23726	0.0701967	0.791051
REACTOME_CELL_CYCLE.9300	ENSDARG00000063229_xpo1b	ENSG00000082898_XPO1	0.265225	4.81995	0.652505	0.419218
REACTOME_CELL_CYCLE.9364	ENSDARG00000063570_dyrk1aa	ENSG00000157540_DYRK1A	0.0320356	4.75493	0.0107235	0.917523
REACTOME_CELL_CYCLE.9435	ENSDARG00000067626_ywhag1	ENSG00000170027_YWHAG	0.880934	2.30676	6.31365	0.0119812
REACTOME_CELL_CYCLE.9438	ENSDARG00000067668_cep57	ENSG00000166037_CEP57	-0.157734	0.332851	0.389137	0.532753
REACTOME_CELL_CYCLE.9575	ENSDARG00000068640_rsf1b.1	ENSG00000048649_RSF1	-0.338505	3.54831	1.16039	0.281385
REACTOME_CELL_CYCLE.9611	ENSDARG00000068876_zgc:153031	ENSG00000228716_DHFR	2.63703	1.20183	74.3991	6.38167e-18
REACTOME_CELL_CYCLE.9629	ENSDARG00000068996_hist2h2l	ENSG00000146047_HIST1H2BA	-0.298272	5.32946	0.756041	0.38457
REACTOME_CELL_CYCLE.9663	ENSDARG00000069118_ppp2r5eb	ENSG00000154001_PPP2R5E	0.290487	6.35219	0.843087	0.358515
REACTOME_CELL_CYCLE.9731	ENSDARG00000069422_nhp2	ENSG00000145912_NHP2	-0.333817	3.38158	1.19385	0.274554
REACTOME_CELL_CYCLE.9774	ENSDARG00000069603_taok1a	ENSG00000160551_TAOK1	-0.24056	5.12781	0.54923	0.458633
REACTOME_CELL_CYCLE.9938	ENSDARG00000070228_cdk6	ENSG00000105810_CDK6	-0.979144	0.392281	13.0516	0.000303027
REACTOME_CELL_CYCLE.9967	ENSDARG00000070408_ccnd2b	ENSG00000118971_CCND2	-0.560692	0.266784	4.02741	0.0447667
REACTOME_CELL_CYCLE.9989	ENSDARG00000070463_e2f3	ENSG00000112242_E2F3	-0.335533	1.4539	1.05567	0.304205
REACTOME_CELL_CYCLE.10065	ENSDARG00000070674_psmd6	ENSG00000163636_PSMD6	-0.098759	5.49006	0.0996198	0.752286
REACTOME_CELL_CYCLE.10101	ENSDARG00000070833_lin52	ENSG00000205659_LIN52	0.173553	1.59169	0.371435	0.542223
REACTOME_CELL_CYCLE.10263	ENSDARG00000071658_ywhag2	ENSG00000170027_YWHAG	-1.1807	2.56238	9.66605	0.00187704
REACTOME_CELL_CYCLE.10273	ENSDARG00000071694_ndc80	ENSG00000080986_NDC80	0.788988	0.134604	7.58205	0.00589522
REACTOME_CELL_CYCLE.10592	ENSDARG00000074730_pkmyt1	ENSG00000127564_PKMYT1	0.141237	3.32933	0.210725	0.6462
REACTOME_CELL_CYCLE.10640	ENSDARG00000074779_alms1	ENSG00000116127_ALMS1	0.323641	3.77925	1.08782	0.296954
REACTOME_CELL_CYCLE.10645	ENSDARG00000074796_dbf4	ENSG00000006634_DBF4	0.366189	-0.838476	3.40587	0.0649649
REACTOME_CELL_CYCLE.10788	ENSDARG00000075445_psmb5	ENSG00000100804_PSMB5	-0.247183	5.77039	0.640165	0.423651
REACTOME_CELL_CYCLE.10860	ENSDARG00000075619_cenpo	ENSG00000138092_CENPO	-1.29617	0.299039	24.71	6.66371e-07
REACTOME_CELL_CYCLE.10861	ENSDARG00000075621_birc5a	ENSG00000089685_BIRC5	0.254635	-1.29041	1.15812	0.281856
REACTOME_CELL_CYCLE.10876	ENSDARG00000075682_orc6	ENSG00000091651_ORC6	2.7444	4.65843	45.8232	1.2942e-11
REACTOME_CELL_CYCLE.10877	ENSDARG00000075687_anapc1	ENSG00000153107_ANAPC1	-0.0677151	2.47086	0.0513961	0.820651
REACTOME_CELL_CYCLE.10930	ENSDARG00000075883_bub3	ENSG00000154473_BUB3	-0.0695897	2.29878	0.0536142	0.81689
REACTOME_CELL_CYCLE.11103	ENSDARG00000076554_cdkn1a	ENSG00000124762_CDKN1A	0.543962	2.2635	3.13124	0.0768054
REACTOME_CELL_CYCLE.11205	ENSDARG00000076965_cep70	ENSG00000114107_CEP70	0.10073	-0.110275	0.18441	0.66761
REACTOME_CELL_CYCLE.11222	ENSDARG00000077029_bub1	ENSG00000169679_BUB1	0.933059	-0.530377	11.6984	0.000625531
REACTOME_CELL_CYCLE.11332	ENSDARG00000077442_tubgcp5	ENSG00000275835_TUBGCP5	-0.296	3.45934	0.811698	0.367619
REACTOME_CELL_CYCLE.11358	ENSDARG00000077530_ahctf1	ENSG00000153207_AHCTF1	-0.0695455	4.92542	0.0488413	0.825092
REACTOME_CELL_CYCLE.11418	ENSDARG00000077815_cdc26	ENSG00000176386_CDC26	0.0266387	3.95351	0.00691824	0.933712
REACTOME_CELL_CYCLE.11420	ENSDARG00000077822_si:dkey-6i22.5	ENSG00000160783_PMF1	0.522869	-1.07145	6.63274	0.0100121
REACTOME_CELL_CYCLE.11485	ENSDARG00000078055_acd	ENSG00000102977_ACD	-0.105835	1.22767	0.132137	0.716226
REACTOME_CELL_CYCLE.11492	ENSDARG00000078069_rrm2	ENSG00000171848_RRM2	0.0977649	2.05749	0.0924695	0.761061
REACTOME_CELL_CYCLE.11571	ENSDARG00000078386_dync1i2a	ENSG00000077380_DYNC1I2	0.202484	4.69993	0.420497	0.516689
REACTOME_CELL_CYCLE.11584	ENSDARG00000078433_spc25	ENSG00000152253_SPC25	0.899197	-0.682129	15.2775	9.28151e-05
REACTOME_CELL_CYCLE.11657	ENSDARG00000078722_clip1a	ENSG00000130779_CLIP1	-0.264797	5.44931	0.672161	0.412299
REACTOME_CELL_CYCLE.11689	ENSDARG00000078825_bub1ba	ENSG00000156970_BUB1B	1.16917	-0.0457228	20.2072	6.94908e-06
REACTOME_CELL_CYCLE.11854	ENSDARG00000079483_CABZ01072096.1	ENSG00000130779_CLIP1	-0.136046	-0.397248	0.407853	0.523061
REACTOME_CELL_CYCLE.11874	ENSDARG00000079610_akap9	ENSG00000127914_AKAP9	-0.197438	4.43613	0.383062	0.535969
REACTOME_CELL_CYCLE.11882	ENSDARG00000079625_atr	ENSG00000175054_ATR	0.343637	3.06754	1.12583	0.288667
REACTOME_CELL_CYCLE.11886	ENSDARG00000079632_si:dkey-28b4.7	ENSG00000175482_POLD4	-0.304351	3.73708	0.903372	0.341879
REACTOME_CELL_CYCLE.11946	ENSDARG00000079915_pot1	ENSG00000128513_POT1	0.333141	0.119023	1.48476	0.223031
REACTOME_CELL_CYCLE.12022	ENSDARG00000086150_wrap53	ENSG00000141499_WRAP53	0.0514793	2.34334	0.0288007	0.86524
REACTOME_CELL_CYCLE.12064	ENSDARG00000086490_si:dkey-92f12.2	ENSG00000100242_SUN2	0.256326	1.24848	0.546696	0.459671
REACTOME_CELL_CYCLE.12071	ENSDARG00000086618_psma3	ENSG00000100567_PSMA3	-0.00183822	5.5757	3.52114e-05	0.995265
REACTOME_CELL_CYCLE.12180	ENSDARG00000087554_cdk1	ENSG00000170312_CDK1	1.02851	0.665455	9.29222	0.00230129
REACTOME_CELL_CYCLE.12238	ENSDARG00000087911_psme4a	ENSG00000068878_PSME4	-0.134084	6.01736	0.117724	0.731516
REACTOME_CELL_CYCLE.12241	ENSDARG00000087937_cdk4	ENSG00000135446_CDK4	-0.136828	3.03193	0.16893	0.681065
REACTOME_CELL_CYCLE.12327	ENSDARG00000088492_cntrl	ENSG00000119397_CNTRL	0.37956	4.12321	1.48357	0.223217
REACTOME_CELL_CYCLE.12501	ENSDARG00000089922_dsn1	ENSG00000149636_DSN1	0.315381	-1.30357	2.65892	0.102971
REACTOME_CELL_CYCLE.12519	ENSDARG00000090152_anapc10	ENSG00000164162_ANAPC10	0.0908538	1.67899	0.091101	0.762782
REACTOME_CELL_CYCLE.12777	ENSDARG00000091728_zgc:114046	ENSG00000274641_HIST1H2BO	-0.160699	4.07646	0.180913	0.67059
REACTOME_CELL_CYCLE.12778	ENSDARG00000091728_zgc:114046	ENSG00000196890_HIST3H2BB	-0.160699	4.07646	0.180913	0.67059
REACTOME_CELL_CYCLE.12846	ENSDARG00000092362_hsp70.2	ENSG00000126803_HSPA2	1.94413	3.97683	17.2442	3.28704e-05
REACTOME_CELL_CYCLE.12891	ENSDARG00000093022_selenoh	ENSG00000115163_CENPA	0.468304	2.97387	2.0173	0.155516
REACTOME_CELL_CYCLE.12919	ENSDARG00000093125_RANBP2	ENSG00000153201_RANBP2	-0.475533	5.20031	2.02084	0.155153
REACTOME_CELL_CYCLE.12956	ENSDARG00000093622_spc24	ENSG00000161888_SPC24	0.793961	-0.992735	13.6861	0.000216045
REACTOME_CELL_CYCLE.12970	ENSDARG00000093864_wee1	ENSG00000166483_WEE1	0.478778	1.64534	2.60725	0.106376
REACTOME_CELL_CYCLE.12985	ENSDARG00000094191_nup37	ENSG00000075188_NUP37	0.340713	1.91298	1.12791	0.288222
REACTOME_CELL_CYCLE.13084	ENSDARG00000094892_cenph	ENSG00000153044_CENPH	0.795126	-1.3598	15.0777	0.000103172
REACTOME_CELL_CYCLE.13099	ENSDARG00000095046_pold2	ENSG00000106628_POLD2	0.315682	1.0625	1.15578	0.282343
REACTOME_CELL_CYCLE.13396	ENSDARG00000098304_taok1b	ENSG00000160551_TAOK1	0.720385	5.62282	4.16126	0.0413585
REACTOME_CELL_CYCLE.13437	ENSDARG00000098414_ninl	ENSG00000101004_NINL	0.103181	1.42686	0.108577	0.74177
REACTOME_CELL_CYCLE.13495	ENSDARG00000098622_ccne1	ENSG00000105173_CCNE1	-0.0338452	-0.750718	0.0270088	0.869461
REACTOME_CELL_CYCLE.13511	ENSDARG00000098679_nup85	ENSG00000125450_NUP85	-0.356954	1.58769	1.60413	0.205318
REACTOME_CELL_CYCLE.13533	ENSDARG00000098739_h2af1al	ENSG00000184260_HIST2H2AC	0.447631	-0.25153	2.21972	0.136258
REACTOME_CELL_CYCLE.13652	ENSDARG00000099194_CABZ01058261.1	ENSG00000149503_INCENP	0.479564	0.600859	2.03964	0.153246
REACTOME_CELL_CYCLE.13657	ENSDARG00000099226_CABZ01076667.1	ENSG00000186298_PPP1CC	0.0302503	5.09473	0.00934481	0.92299
REACTOME_CELL_CYCLE.13864	ENSDARG00000100028_pole2	ENSG00000100479_POLE2	0.221903	-0.358513	1.12827	0.288145
REACTOME_CELL_CYCLE.13885	ENSDARG00000100151_appl2	ENSG00000128159_TUBGCP6	-0.257405	3.51387	0.713649	0.398235
REACTOME_CELL_CYCLE.14028	ENSDARG00000100741_cdc20	ENSG00000117399_CDC20	0.942631	-0.405761	11.6139	0.000654595
REACTOME_CELL_CYCLE.14139	ENSDARG00000101161_orc4	ENSG00000115947_ORC4	0.821132	1.36809	7.56322	0.00595714
REACTOME_CELL_CYCLE.14143	ENSDARG00000101180_mcm7	ENSG00000166508_MCM7	0.162783	2.82464	0.250201	0.616934
REACTOME_CELL_CYCLE.14168	ENSDARG00000101295_psmd4a	ENSG00000159352_PSMD4	-0.202198	3.9099	0.424409	0.514745
REACTOME_CELL_CYCLE.14212	ENSDARG00000101465_orc2	ENSG00000115942_ORC2	0.310226	1.16181	1.08734	0.297061
REACTOME_CELL_CYCLE.14255	ENSDARG00000101560_psma1	ENSG00000129084_PSMA1	0.0641466	5.1807	0.0415762	0.83843
REACTOME_CELL_CYCLE.14261	ENSDARG00000101578_e2f4	ENSG00000205250_E2F4	-0.682811	2.42273	4.29106	0.0383134
REACTOME_CELL_CYCLE.14265	ENSDARG00000101611_HUS1B	ENSG00000136273_HUS1	0.85747	0.976907	9.29634	0.00229612
REACTOME_CELL_CYCLE.14276	ENSDARG00000101637_ccnd1	ENSG00000110092_CCND1	-0.282286	3.25859	0.796786	0.372056
REACTOME_CELL_CYCLE.14284	ENSDARG00000101670_kntc1	ENSG00000184445_KNTC1	0.810977	0.391675	8.31333	0.00393551
REACTOME_CELL_CYCLE.14478	ENSDARG00000102417_psmd7	ENSG00000103035_PSMD7	-0.337258	3.75501	1.19498	0.274326
REACTOME_CELL_CYCLE.14497	ENSDARG00000102483_numa1	ENSG00000137497_NUMA1	0.713666	0.8317	5.73668	0.0166142
REACTOME_CELL_CYCLE.14544	ENSDARG00000102674_ckap5	ENSG00000175216_CKAP5	-0.0476707	5.87639	0.0227871	0.880012
REACTOME_CELL_CYCLE.14574	ENSDARG00000102798_mcm2	ENSG00000073111_MCM2	1.01524	1.86364	8.88551	0.00287443
REACTOME_CELL_CYCLE.14665	ENSDARG00000103190_psmd2	ENSG00000175166_PSMD2	-0.27977	4.75369	0.782538	0.376366
REACTOME_CELL_CYCLE.14666	ENSDARG00000103195_dync1i2b	ENSG00000077380_DYNC1I2	-0.497294	3.71578	2.22941	0.135406
REACTOME_CELL_CYCLE.14814	ENSDARG00000103746_mapkbp1	ENSG00000139350_NEDD1	-0.93415	1.92427	7.65475	0.00566229
REACTOME_CELL_CYCLE.14870	ENSDARG00000103977_terf2ip	ENSG00000166848_TERF2IP	0.0211749	2.447	0.00513023	0.9429
REACTOME_CELL_CYCLE.14943	ENSDARG00000104225_ndel1b	ENSG00000166579_NDEL1	0.885785	4.53502	7.61379	0.00579236
REACTOME_CELL_CYCLE.15103	ENSDARG00000104831_cep192	ENSG00000101639_CEP192	-0.443196	2.48618	1.53029	0.216069
REACTOME_CELL_CYCLE.15108	ENSDARG00000104837_nudc	ENSG00000090273_NUDC	-0.438013	4.25361	1.82529	0.176685
REACTOME_CELL_CYCLE.15171	ENSDARG00000105035_anapc2	ENSG00000176248_ANAPC2	0.0677986	1.84725	0.0522127	0.819257
REACTOME_CELL_CYCLE.15211	ENSDARG00000105258_cep72	ENSG00000112877_CEP72	0.480609	-1.30224	8.09954	0.00442766
REACTOME_CELL_CYCLE.15230	ENSDARG00000105384_si:dkey-23a13.22	ENSG00000274641_HIST1H2BO	0.630826	-1.24081	13.8637	0.000196563
REACTOME_CELL_CYCLE.15231	ENSDARG00000105384_si:dkey-23a13.22	ENSG00000196890_HIST3H2BB	0.630826	-1.24081	13.8637	0.000196563
REACTOME_CELL_CYCLE.15295	ENSDARG00000109370_hist1h2ba	ENSG00000274641_HIST1H2BO	-0.887261	-0.551254	4.19731	0.0404881
REACTOME_CELL_CYCLE.15296	ENSDARG00000109370_hist1h2ba	ENSG00000196890_HIST3H2BB	-0.887261	-0.551254	4.19731	0.0404881
REACTOME_CELL_CYCLE.15311	ENSDARG00000109770_CABZ01117348.1	ENSG00000068796_KIF2A	0.120686	-0.321407	0.293732	0.587839
REACTOME_CELL_CYCLE.15396	ENSDARG00000111934_zgc:112234	ENSG00000196890_HIST3H2BB	0.982444	0.840952	10.0847	0.00149507
REACTOME_CELL_CYCLE.15397	ENSDARG00000111934_zgc:112234	ENSG00000274641_HIST1H2BO	0.982444	0.840952	10.0847	0.00149507
REACTOME_CELL_CYCLE.15399	ENSDARG00000111964_zgc:171759	ENSG00000196890_HIST3H2BB	0.81104	-0.231408	6.03729	0.0140068
REACTOME_CELL_CYCLE.15400	ENSDARG00000111964_zgc:171759	ENSG00000274641_HIST1H2BO	0.81104	-0.231408	6.03729	0.0140068
REACTOME_CELL_CYCLE.15401	ENSDARG00000112002_NUP85(1ofmany)	ENSG00000125450_NUP85	-0.054495	0.749464	0.0444115	0.83309
REACTOME_CELL_CYCLE.15445	ENSDARG00000113205_zgc:163040	ENSG00000158406_HIST1H4H	0.465875	-0.825525	4.96207	0.0259092
REACTOME_CELL_CYCLE.15472	ENSDARG00000114038_ska2	ENSG00000182628_SKA2	-0.310637	4.56325	1.00819	0.315336
REACTOME_CELL_CYCLE.15480	ENSDARG00000114405_zgc:194989	ENSG00000274641_HIST1H2BO	1.66673	-0.192318	44.4316	2.63403e-11
REACTOME_CELL_CYCLE.15481	ENSDARG00000114405_zgc:194989	ENSG00000196890_HIST3H2BB	1.66673	-0.192318	44.4316	2.63403e-11
REACTOME_CELL_CYCLE.15493	ENSDARG00000114670_ube2c	ENSG00000175063_UBE2C	0.55183	-0.531083	4.32976	0.0374516
REACTOME_SULFUR_AMINO_ACID_METABOLISM.317	ENSDARG00000003132_apip	ENSG00000149089_APIP	0.0129216	4.2249	0.00160158	0.968077
REACTOME_SULFUR_AMINO_ACID_METABOLISM.432	ENSDARG00000003931_cndp2	ENSG00000133313_CNDP2	0.842922	3.96463	5.64249	0.0175303
REACTOME_SULFUR_AMINO_ACID_METABOLISM.684	ENSDARG00000005191_ahcy	ENSG00000101444_AHCY	0.320948	4.77998	1.00752	0.315497
REACTOME_SULFUR_AMINO_ACID_METABOLISM.766	ENSDARG00000005713_ethe1	ENSG00000105755_ETHE1	0.0873022	4.03214	0.0802722	0.776929
REACTOME_SULFUR_AMINO_ACID_METABOLISM.1525	ENSDARG00000010946_cbsb	ENSG00000160200_CBS	-0.285062	-0.176773	0.990178	0.319699
REACTOME_SULFUR_AMINO_ACID_METABOLISM.1800	ENSDARG00000012932_mat2b	ENSG00000038274_MAT2B	0.0692661	4.31621	0.05097	0.821384
REACTOME_SULFUR_AMINO_ACID_METABOLISM.1831	ENSDARG00000013095_gclc	ENSG00000001084_GCLC	0.0918445	3.8345	0.0887921	0.765718
REACTOME_SULFUR_AMINO_ACID_METABOLISM.1872	ENSDARG00000013430_bhmt	ENSG00000145692_BHMT	0.0860354	2.8708	0.0618276	0.80363
REACTOME_SULFUR_AMINO_ACID_METABOLISM.2743	ENSDARG00000018953_gclm	ENSG00000023909_GCLM	-0.283193	2.87309	0.822825	0.364355
REACTOME_SULFUR_AMINO_ACID_METABOLISM.2989	ENSDARG00000020448_adi1	ENSG00000182551_ADI1	0.140404	2.93386	0.217337	0.641076
REACTOME_SULFUR_AMINO_ACID_METABOLISM.3474	ENSDARG00000025074_slc25a10	ENSG00000183048_SLC25A10	-1.24225	5.12813	10.5608	0.00115509
REACTOME_SULFUR_AMINO_ACID_METABOLISM.3587	ENSDARG00000026198_enoph1	ENSG00000145293_ENOPH1	-0.28435	2.80346	0.929711	0.334938
REACTOME_SULFUR_AMINO_ACID_METABOLISM.4223	ENSDARG00000032206_cthl	ENSG00000116761_CTH	1.92908	5.62193	31.2033	2.32376e-08
REACTOME_SULFUR_AMINO_ACID_METABOLISM.5052	ENSDARG00000037121_mat2ab	ENSG00000168906_MAT2A	0.57841	2.72231	1.96428	0.161056
REACTOME_SULFUR_AMINO_ACID_METABOLISM.5072	ENSDARG00000037261_mtap	ENSG00000099810_MTAP	0.26406	3.97023	0.764202	0.382017
REACTOME_SULFUR_AMINO_ACID_METABOLISM.5414	ENSDARG00000039093_got1	ENSG00000120053_GOT1	0.192942	9.51004	0.333421	0.563652
REACTOME_SULFUR_AMINO_ACID_METABOLISM.5499	ENSDARG00000039605_mat1a	ENSG00000151224_MAT1A	-0.11694	2.31563	0.120153	0.728869
REACTOME_SULFUR_AMINO_ACID_METABOLISM.5624	ENSDARG00000040334_mat2aa	ENSG00000168906_MAT2A	-0.413625	5.77019	1.63035	0.201654
REACTOME_SULFUR_AMINO_ACID_METABOLISM.7133	ENSDARG00000053500_cbsa	ENSG00000160200_CBS	0.588373	0.12767	4.80814	0.0283256
REACTOME_SULFUR_AMINO_ACID_METABOLISM.10438	ENSDARG00000074301_cth	ENSG00000116761_CTH	-0.567587	3.48956	2.94747	0.0860119
REACTOME_SULFUR_AMINO_ACID_METABOLISM.10896	ENSDARG00000075754_mri1	ENSG00000037757_MRI1	-0.536387	1.02246	2.4914	0.11447
REACTOME_SULFUR_AMINO_ACID_METABOLISM.12743	ENSDARG00000091574_suox	ENSG00000139531_SUOX	0.0950508	2.62597	0.0953959	0.757426
REACTOME_SULFUR_AMINO_ACID_METABOLISM.12925	ENSDARG00000093235_TST	ENSG00000128311_TST	0.281805	5.47504	0.833714	0.361201
REACTOME_SULFUR_AMINO_ACID_METABOLISM.13329	ENSDARG00000097890_si:ch1073-100f3.2	ENSG00000183048_SLC25A10	1.21902	-0.0482685	25.5128	4.39462e-07
REACTOME_SULFUR_AMINO_ACID_METABOLISM.13696	ENSDARG00000099389_cdo1	ENSG00000129596_CDO1	0.508509	7.93815	1.47656	0.224313
REACTOME_SULFUR_AMINO_ACID_METABOLISM.15126	ENSDARG00000104906_mtr	ENSG00000116984_MTR	0.256071	2.70767	0.695403	0.404333
REACTOME_SRP_DEPENDENT_COTRANSLATIONAL_PROTEIN_TARGETING_TO_MEMBRANE.382	ENSDARG00000003599_rpl3	ENSG00000100316_RPL3	-0.055179	10.723	0.0302964	0.861819
REACTOME_SRP_DEPENDENT_COTRANSLATIONAL_PROTEIN_TARGETING_TO_MEMBRANE.687	ENSDARG00000005230_ssr2	ENSG00000163479_SSR2	0.00075272	5.37907	5.6975e-06	0.998095
REACTOME_SRP_DEPENDENT_COTRANSLATIONAL_PROTEIN_TARGETING_TO_MEMBRANE.759	ENSDARG00000005675_sec61a1l	ENSG00000058262_SEC61A1	-0.777989	3.60681	5.48409	0.0191903
REACTOME_SRP_DEPENDENT_COTRANSLATIONAL_PROTEIN_TARGETING_TO_MEMBRANE.774	ENSDARG00000005791_rpl28	ENSG00000108107_RPL28	0.0346568	8.99441	0.0115449	0.914434
REACTOME_SRP_DEPENDENT_COTRANSLATIONAL_PROTEIN_TARGETING_TO_MEMBRANE.850	ENSDARG00000006316_rpl23a	ENSG00000198242_RPL23A	0.0219953	9.41015	0.00483695	0.944553
REACTOME_SRP_DEPENDENT_COTRANSLATIONAL_PROTEIN_TARGETING_TO_MEMBRANE.883	ENSDARG00000006413_rpl38	ENSG00000172809_RPL38	-0.054954	8.57371	0.0296136	0.86337
REACTOME_SRP_DEPENDENT_COTRANSLATIONAL_PROTEIN_TARGETING_TO_MEMBRANE.924	ENSDARG00000006691_rpl12	ENSG00000197958_RPL12	0.291945	9.51028	0.796532	0.372132
REACTOME_SRP_DEPENDENT_COTRANSLATIONAL_PROTEIN_TARGETING_TO_MEMBRANE.1020	ENSDARG00000007320_rpl7	ENSG00000147604_RPL7	-0.0370965	9.88977	0.0136467	0.907003
REACTOME_SRP_DEPENDENT_COTRANSLATIONAL_PROTEIN_TARGETING_TO_MEMBRANE.1271	ENSDARG00000008936_sec11a	ENSG00000140612_SEC11A	-0.215746	3.67327	0.480457	0.488215
REACTOME_SRP_DEPENDENT_COTRANSLATIONAL_PROTEIN_TARGETING_TO_MEMBRANE.1319	ENSDARG00000009285_rpl15	ENSG00000174748_RPL15	0.0273891	9.13584	0.00736684	0.931601
REACTOME_SRP_DEPENDENT_COTRANSLATIONAL_PROTEIN_TARGETING_TO_MEMBRANE.1363	ENSDARG00000009724_rpn2	ENSG00000118705_RPN2	0.284063	4.64713	0.772224	0.37953
REACTOME_SRP_DEPENDENT_COTRANSLATIONAL_PROTEIN_TARGETING_TO_MEMBRANE.1431	ENSDARG00000010160_rps15a	ENSG00000134419_RPS15A	0.138289	8.67257	0.190726	0.662313
REACTOME_SRP_DEPENDENT_COTRANSLATIONAL_PROTEIN_TARGETING_TO_MEMBRANE.1469	ENSDARG00000010516_rpl21	ENSG00000122026_RPL21	0.0776896	9.36507	0.0576878	0.810189
REACTOME_SRP_DEPENDENT_COTRANSLATIONAL_PROTEIN_TARGETING_TO_MEMBRANE.1561	ENSDARG00000011201_rplp2l	ENSG00000177600_RPLP2	0.0373184	7.79671	0.0136929	0.906847
REACTOME_SRP_DEPENDENT_COTRANSLATIONAL_PROTEIN_TARGETING_TO_MEMBRANE.1580	ENSDARG00000011405_rps9	ENSG00000170889_RPS9	0.0935049	9.73559	0.0842189	0.771659
REACTOME_SRP_DEPENDENT_COTRANSLATIONAL_PROTEIN_TARGETING_TO_MEMBRANE.1852	ENSDARG00000013307_rpl19	ENSG00000108298_RPL19	0.118587	9.51827	0.139289	0.708988
REACTOME_SRP_DEPENDENT_COTRANSLATIONAL_PROTEIN_TARGETING_TO_MEMBRANE.1994	ENSDARG00000014139_srp72	ENSG00000174780_SRP72	-0.0655953	4.82799	0.0434403	0.834898
REACTOME_SRP_DEPENDENT_COTRANSLATIONAL_PROTEIN_TARGETING_TO_MEMBRANE.1999	ENSDARG00000014165_ssr3	ENSG00000114850_SSR3	-0.214773	4.56757	0.48611	0.485668
REACTOME_SRP_DEPENDENT_COTRANSLATIONAL_PROTEIN_TARGETING_TO_MEMBRANE.2076	ENSDARG00000014690_rps4x	ENSG00000198034_RPS4X	0.012517	10.2888	0.00154443	0.968652
REACTOME_SRP_DEPENDENT_COTRANSLATIONAL_PROTEIN_TARGETING_TO_MEMBRANE.2078	ENSDARG00000014690_rps4x	ENSG00000129824_RPS4Y1	0.012517	10.2888	0.00154443	0.968652
REACTOME_SRP_DEPENDENT_COTRANSLATIONAL_PROTEIN_TARGETING_TO_MEMBRANE.2097	ENSDARG00000014867_rpl8	ENSG00000161016_RPL8	0.032427	9.76685	0.0105339	0.918253
REACTOME_SRP_DEPENDENT_COTRANSLATIONAL_PROTEIN_TARGETING_TO_MEMBRANE.2138	ENSDARG00000015128_rpl27	ENSG00000131469_RPL27	0.0357312	8.92336	0.0125122	0.910936
REACTOME_SRP_DEPENDENT_COTRANSLATIONAL_PROTEIN_TARGETING_TO_MEMBRANE.2245	ENSDARG00000015862_rpl5b	ENSG00000122406_RPL5	-0.0415256	9.67025	0.0166528	0.897322
REACTOME_SRP_DEPENDENT_COTRANSLATIONAL_PROTEIN_TARGETING_TO_MEMBRANE.2668	ENSDARG00000018334_rpl35	ENSG00000136942_RPL35	0.0141909	9.63247	0.00196089	0.96468
REACTOME_SRP_DEPENDENT_COTRANSLATIONAL_PROTEIN_TARGETING_TO_MEMBRANE.2705	ENSDARG00000018637_sec61g	ENSG00000132432_SEC61G	-0.146576	8.00029	0.20937	0.647262
REACTOME_SRP_DEPENDENT_COTRANSLATIONAL_PROTEIN_TARGETING_TO_MEMBRANE.2774	ENSDARG00000019137_tram1	ENSG00000067167_TRAM1	0.0908604	4.02615	0.0870868	0.767914
REACTOME_SRP_DEPENDENT_COTRANSLATIONAL_PROTEIN_TARGETING_TO_MEMBRANE.2778	ENSDARG00000019181_rpsa	ENSG00000168028_RPSA	0.0605771	10.6909	0.0348398	0.851932
REACTOME_SRP_DEPENDENT_COTRANSLATIONAL_PROTEIN_TARGETING_TO_MEMBRANE.2827	ENSDARG00000019444_ssr4	ENSG00000180879_SSR4	-0.122973	5.79919	0.151346	0.697252
REACTOME_SRP_DEPENDENT_COTRANSLATIONAL_PROTEIN_TARGETING_TO_MEMBRANE.2883	ENSDARG00000019778_rps6	ENSG00000137154_RPS6	0.0338423	9.89882	0.0112717	0.915449
REACTOME_SRP_DEPENDENT_COTRANSLATIONAL_PROTEIN_TARGETING_TO_MEMBRANE.2951	ENSDARG00000020197_rpl5a	ENSG00000122406_RPL5	-0.0334489	9.4001	0.0109714	0.916579
REACTOME_SRP_DEPENDENT_COTRANSLATIONAL_PROTEIN_TARGETING_TO_MEMBRANE.3056	ENSDARG00000020820_srp68	ENSG00000167881_SRP68	-0.289282	4.64934	0.805955	0.369319
REACTOME_SRP_DEPENDENT_COTRANSLATIONAL_PROTEIN_TARGETING_TO_MEMBRANE.3176	ENSDARG00000021669_sec61a1	ENSG00000058262_SEC61A1	-0.0231936	6.64237	0.00524377	0.942273
REACTOME_SRP_DEPENDENT_COTRANSLATIONAL_PROTEIN_TARGETING_TO_MEMBRANE.3191	ENSDARG00000021838_rps23	ENSG00000186468_RPS23	-0.0261091	8.63972	0.00645453	0.935967
REACTOME_SRP_DEPENDENT_COTRANSLATIONAL_PROTEIN_TARGETING_TO_MEMBRANE.3196	ENSDARG00000021864_rplp1	ENSG00000137818_RPLP1	-0.0407827	10.1132	0.0157289	0.900195
REACTOME_SRP_DEPENDENT_COTRANSLATIONAL_PROTEIN_TARGETING_TO_MEMBRANE.3472	ENSDARG00000025073_rpl18a	ENSG00000105640_RPL18A	0.0749271	9.16538	0.0535168	0.817053
REACTOME_SRP_DEPENDENT_COTRANSLATIONAL_PROTEIN_TARGETING_TO_MEMBRANE.3521	ENSDARG00000025581_rpl10	ENSG00000147403_RPL10	0.0675536	9.27052	0.0452202	0.8316
REACTOME_SRP_DEPENDENT_COTRANSLATIONAL_PROTEIN_TARGETING_TO_MEMBRANE.3545	ENSDARG00000025850_rps21	ENSG00000171858_RPS21	-0.00701987	8.58108	0.000495643	0.982238
REACTOME_SRP_DEPENDENT_COTRANSLATIONAL_PROTEIN_TARGETING_TO_MEMBRANE.3928	ENSDARG00000029500_rpl34	ENSG00000109475_RPL34	0.0163016	9.07422	0.00259049	0.959408
REACTOME_SRP_DEPENDENT_COTRANSLATIONAL_PROTEIN_TARGETING_TO_MEMBRANE.3933	ENSDARG00000029533_rpl18	ENSG00000063177_RPL18	0.0597632	9.46044	0.0348175	0.851979
REACTOME_SRP_DEPENDENT_COTRANSLATIONAL_PROTEIN_TARGETING_TO_MEMBRANE.4023	ENSDARG00000030408_rps26l	ENSG00000197728_RPS26	0.0448465	8.2331	0.0193473	0.889376
REACTOME_SRP_DEPENDENT_COTRANSLATIONAL_PROTEIN_TARGETING_TO_MEMBRANE.4049	ENSDARG00000030602_rps19	ENSG00000105372_RPS19	0.0472065	8.85281	0.0216285	0.88308
REACTOME_SRP_DEPENDENT_COTRANSLATIONAL_PROTEIN_TARGETING_TO_MEMBRANE.4457	ENSDARG00000034291_rpl37	ENSG00000145592_RPL37	0.0201198	8.75663	0.00385452	0.950495
REACTOME_SRP_DEPENDENT_COTRANSLATIONAL_PROTEIN_TARGETING_TO_MEMBRANE.4538	ENSDARG00000034897_rps10	ENSG00000124614_RPS10	0.0129076	8.9944	0.0016135	0.967959
REACTOME_SRP_DEPENDENT_COTRANSLATIONAL_PROTEIN_TARGETING_TO_MEMBRANE.4693	ENSDARG00000035692_rps3a	ENSG00000145425_RPS3A	0.0415185	10.3559	0.0170273	0.89618
REACTOME_SRP_DEPENDENT_COTRANSLATIONAL_PROTEIN_TARGETING_TO_MEMBRANE.4694	ENSDARG00000035699_srp19	ENSG00000153037_SRP19	-0.516401	4.33902	2.58286	0.108027
REACTOME_SRP_DEPENDENT_COTRANSLATIONAL_PROTEIN_TARGETING_TO_MEMBRANE.4727	ENSDARG00000035860_rps28	ENSG00000233927_RPS28	-0.0745857	9.26536	0.0553979	0.813923
REACTOME_SRP_DEPENDENT_COTRANSLATIONAL_PROTEIN_TARGETING_TO_MEMBRANE.4825	ENSDARG00000036298_rps13	ENSG00000110700_RPS13	-0.0207301	9.01427	0.00420953	0.948269
REACTOME_SRP_DEPENDENT_COTRANSLATIONAL_PROTEIN_TARGETING_TO_MEMBRANE.4829	ENSDARG00000036316_rpl39	ENSG00000198918_RPL39	0.079685	8.92846	0.0632972	0.801358
REACTOME_SRP_DEPENDENT_COTRANSLATIONAL_PROTEIN_TARGETING_TO_MEMBRANE.4923	ENSDARG00000036629_rps14	ENSG00000164587_RPS14	-0.00844375	9.52973	0.000698391	0.978917
REACTOME_SRP_DEPENDENT_COTRANSLATIONAL_PROTEIN_TARGETING_TO_MEMBRANE.4987	ENSDARG00000036875_rps12	ENSG00000112306_RPS12	0.0476699	8.50984	0.0218908	0.882378
REACTOME_SRP_DEPENDENT_COTRANSLATIONAL_PROTEIN_TARGETING_TO_MEMBRANE.5038	ENSDARG00000037071_rps26	ENSG00000197728_RPS26	0.215378	7.81125	0.450125	0.502276
REACTOME_SRP_DEPENDENT_COTRANSLATIONAL_PROTEIN_TARGETING_TO_MEMBRANE.5080	ENSDARG00000037318_ddost	ENSG00000244038_DDOST	-0.0940453	4.97217	0.0852586	0.770294
REACTOME_SRP_DEPENDENT_COTRANSLATIONAL_PROTEIN_TARGETING_TO_MEMBRANE.5084	ENSDARG00000037350_rpl9	ENSG00000163682_RPL9	-0.436429	3.03365	2.0669	0.150527
REACTOME_SRP_DEPENDENT_COTRANSLATIONAL_PROTEIN_TARGETING_TO_MEMBRANE.5459	ENSDARG00000039347_rps24	ENSG00000138326_RPS24	0.073617	9.53313	0.0523749	0.818981
REACTOME_SRP_DEPENDENT_COTRANSLATIONAL_PROTEIN_TARGETING_TO_MEMBRANE.5748	ENSDARG00000041182_rpl4	ENSG00000174444_RPL4	-0.0200452	10.4162	0.00407828	0.949081
REACTOME_SRP_DEPENDENT_COTRANSLATIONAL_PROTEIN_TARGETING_TO_MEMBRANE.5787	ENSDARG00000041435_uba52	ENSG00000221983_UBA52	0.0401991	9.58557	0.0154638	0.901035
REACTOME_SRP_DEPENDENT_COTRANSLATIONAL_PROTEIN_TARGETING_TO_MEMBRANE.5861	ENSDARG00000041811_rps25	ENSG00000118181_RPS25	0.0393461	9.39161	0.0151317	0.902098
REACTOME_SRP_DEPENDENT_COTRANSLATIONAL_PROTEIN_TARGETING_TO_MEMBRANE.6004	ENSDARG00000042566_rps7	ENSG00000171863_RPS7	0.0513491	9.7737	0.0261284	0.871587
REACTOME_SRP_DEPENDENT_COTRANSLATIONAL_PROTEIN_TARGETING_TO_MEMBRANE.6057	ENSDARG00000042823_spcs2	ENSG00000118363_SPCS2	0.109442	3.96758	0.127082	0.721477
REACTOME_SRP_DEPENDENT_COTRANSLATIONAL_PROTEIN_TARGETING_TO_MEMBRANE.6067	ENSDARG00000042851_srp9	ENSG00000143742_SRP9	-0.331656	3.39476	1.02339	0.311716
REACTOME_SRP_DEPENDENT_COTRANSLATIONAL_PROTEIN_TARGETING_TO_MEMBRANE.6083	ENSDARG00000042905_rpl10a	ENSG00000198755_RPL10A	0.167063	9.33038	0.269458	0.603695
REACTOME_SRP_DEPENDENT_COTRANSLATIONAL_PROTEIN_TARGETING_TO_MEMBRANE.6199	ENSDARG00000043453_rps5	ENSG00000083845_RPS5	0.0735691	9.36186	0.0530534	0.817833
REACTOME_SRP_DEPENDENT_COTRANSLATIONAL_PROTEIN_TARGETING_TO_MEMBRANE.6210	ENSDARG00000043509_rpl11	ENSG00000142676_RPL11	0.0767499	8.87515	0.0554979	0.813759
REACTOME_SRP_DEPENDENT_COTRANSLATIONAL_PROTEIN_TARGETING_TO_MEMBRANE.6241	ENSDARG00000043663_faub	ENSG00000149806_FAU	-0.676617	3.8682	4.44561	0.0349911
REACTOME_SRP_DEPENDENT_COTRANSLATIONAL_PROTEIN_TARGETING_TO_MEMBRANE.6332	ENSDARG00000044093_rpl13a	ENSG00000142541_RPL13A	-0.0118366	9.59472	0.00137742	0.970394
REACTOME_SRP_DEPENDENT_COTRANSLATIONAL_PROTEIN_TARGETING_TO_MEMBRANE.6619	ENSDARG00000045487_rps16	ENSG00000105193_RPS16	0.0673553	8.53481	0.0452948	0.831463
REACTOME_SRP_DEPENDENT_COTRANSLATIONAL_PROTEIN_TARGETING_TO_MEMBRANE.6796	ENSDARG00000046157_RPS17	ENSG00000182774_RPS17	0.046787	9.02868	0.0212812	0.884015
REACTOME_SRP_DEPENDENT_COTRANSLATIONAL_PROTEIN_TARGETING_TO_MEMBRANE.6806	ENSDARG00000051783_rplp0	ENSG00000089157_RPLP0	0.0256628	10.9212	0.0063479	0.936497
REACTOME_SRP_DEPENDENT_COTRANSLATIONAL_PROTEIN_TARGETING_TO_MEMBRANE.7053	ENSDARG00000053058_rps11	ENSG00000142534_RPS11	0.0108933	9.59919	0.00117128	0.972699
REACTOME_SRP_DEPENDENT_COTRANSLATIONAL_PROTEIN_TARGETING_TO_MEMBRANE.7095	ENSDARG00000053365_rpl31	ENSG00000071082_RPL31	0.0686417	8.78327	0.0444075	0.833097
REACTOME_SRP_DEPENDENT_COTRANSLATIONAL_PROTEIN_TARGETING_TO_MEMBRANE.7112	ENSDARG00000053457_rpl23	ENSG00000125691_RPL23	0.0459341	9.13187	0.0208728	0.885126
REACTOME_SRP_DEPENDENT_COTRANSLATIONAL_PROTEIN_TARGETING_TO_MEMBRANE.7608	ENSDARG00000055996_rps8a	ENSG00000142937_RPS8	0.0135431	8.79394	0.00179642	0.966192
REACTOME_SRP_DEPENDENT_COTRANSLATIONAL_PROTEIN_TARGETING_TO_MEMBRANE.7886	ENSDARG00000057368_rps8b	ENSG00000142937_RPS8	0.117291	4.0817	0.129013	0.719458
REACTOME_SRP_DEPENDENT_COTRANSLATIONAL_PROTEIN_TARGETING_TO_MEMBRANE.7907	ENSDARG00000057556_rpl17	ENSG00000265681_RPL17	0.104429	9.70601	0.106324	0.744368
REACTOME_SRP_DEPENDENT_COTRANSLATIONAL_PROTEIN_TARGETING_TO_MEMBRANE.8131	ENSDARG00000058451_rpl6	ENSG00000089009_RPL6	0.0492494	10.3651	0.0229976	0.879463
REACTOME_SRP_DEPENDENT_COTRANSLATIONAL_PROTEIN_TARGETING_TO_MEMBRANE.8272	ENSDARG00000059298_spcs1	ENSG00000114902_SPCS1	0.118602	3.61636	0.150989	0.697592
REACTOME_SRP_DEPENDENT_COTRANSLATIONAL_PROTEIN_TARGETING_TO_MEMBRANE.8280	ENSDARG00000059323_rpn1	ENSG00000163902_RPN1	-0.330392	5.24295	1.12173	0.289547
REACTOME_SRP_DEPENDENT_COTRANSLATIONAL_PROTEIN_TARGETING_TO_MEMBRANE.9975	ENSDARG00000070437_rpl22	ENSG00000116251_RPL22	0.0571195	9.23212	0.031361	0.859437
REACTOME_SRP_DEPENDENT_COTRANSLATIONAL_PROTEIN_TARGETING_TO_MEMBRANE.10109	ENSDARG00000070849_rps15	ENSG00000115268_RPS15	-0.00265066	8.9013	6.84016e-05	0.993401
REACTOME_SRP_DEPENDENT_COTRANSLATIONAL_PROTEIN_TARGETING_TO_MEMBRANE.11106	ENSDARG00000076568_sec61b	ENSG00000106803_SEC61B	0.0886277	4.92341	0.0699812	0.791364
REACTOME_SRP_DEPENDENT_COTRANSLATIONAL_PROTEIN_TARGETING_TO_MEMBRANE.11286	ENSDARG00000077291_rps2	ENSG00000140988_RPS2	0.00592553	10.8697	0.00032047	0.985717
REACTOME_SRP_DEPENDENT_COTRANSLATIONAL_PROTEIN_TARGETING_TO_MEMBRANE.11397	ENSDARG00000077717_rpl29	ENSG00000162244_RPL29	0.0180507	8.5475	0.0030869	0.955692
REACTOME_SRP_DEPENDENT_COTRANSLATIONAL_PROTEIN_TARGETING_TO_MEMBRANE.12274	ENSDARG00000088030_rpl35a	ENSG00000182899_RPL35A	0.0422823	9.16862	0.0174121	0.89502
REACTOME_SRP_DEPENDENT_COTRANSLATIONAL_PROTEIN_TARGETING_TO_MEMBRANE.12505	ENSDARG00000089976_spcs3	ENSG00000129128_SPCS3	0.0283207	4.5407	0.00864365	0.925926
REACTOME_SRP_DEPENDENT_COTRANSLATIONAL_PROTEIN_TARGETING_TO_MEMBRANE.12955	ENSDARG00000093606_si:dkey-159f12.2	ENSG00000142534_RPS11	0.0626831	-0.465032	0.0730624	0.786929
REACTOME_SRP_DEPENDENT_COTRANSLATIONAL_PROTEIN_TARGETING_TO_MEMBRANE.13413	ENSDARG00000098367_srp54	ENSG00000100883_SRP54	0.0180439	5.52847	0.00340572	0.953463
REACTOME_SRP_DEPENDENT_COTRANSLATIONAL_PROTEIN_TARGETING_TO_MEMBRANE.13613	ENSDARG00000099022_faua	ENSG00000149806_FAU	0.0836242	8.41631	0.0690066	0.792789
REACTOME_SRP_DEPENDENT_COTRANSLATIONAL_PROTEIN_TARGETING_TO_MEMBRANE.13628	ENSDARG00000099104_rpl24	ENSG00000114391_RPL24	-0.106379	9.49106	0.109581	0.740622
REACTOME_SRP_DEPENDENT_COTRANSLATIONAL_PROTEIN_TARGETING_TO_MEMBRANE.13691	ENSDARG00000099380_rpl13	ENSG00000167526_RPL13	-0.0117127	9.73043	0.00133662	0.970836
REACTOME_SRP_DEPENDENT_COTRANSLATIONAL_PROTEIN_TARGETING_TO_MEMBRANE.13953	ENSDARG00000100392_rps18	ENSG00000231500_RPS18	0.0189466	9.58106	0.00346543	0.953057
REACTOME_SRP_DEPENDENT_COTRANSLATIONAL_PROTEIN_TARGETING_TO_MEMBRANE.14002	ENSDARG00000100588_rpl36	ENSG00000130255_RPL36	0.011964	9.09905	0.00138379	0.970326
REACTOME_SRP_DEPENDENT_COTRANSLATIONAL_PROTEIN_TARGETING_TO_MEMBRANE.14272	ENSDARG00000101627_ssr1	ENSG00000124783_SSR1	0.200346	5.50797	0.405568	0.524228
REACTOME_SRP_DEPENDENT_COTRANSLATIONAL_PROTEIN_TARGETING_TO_MEMBRANE.14710	ENSDARG00000103433_rpl14	ENSG00000188846_RPL14	-0.0843666	9.0959	0.0688714	0.792987
REACTOME_SRP_DEPENDENT_COTRANSLATIONAL_PROTEIN_TARGETING_TO_MEMBRANE.14887	ENSDARG00000104011_rps17	ENSG00000182774_RPS17	-0.208649	8.21714	0.43299	0.510525
REACTOME_SRP_DEPENDENT_COTRANSLATIONAL_PROTEIN_TARGETING_TO_MEMBRANE.15520	ENSDARG00000115271_RPL37A	ENSG00000197756_RPL37A	-0.011921	8.96752	0.00135934	0.970589
REACTOME_SRP_DEPENDENT_COTRANSLATIONAL_PROTEIN_TARGETING_TO_MEMBRANE.15553	ENSDARG00000115987_srp14	ENSG00000140319_SRP14	-0.23228	3.61714	0.507637	0.476164
REACTOME_GLYCOSPHINGOLIPID_METABOLISM.1259	ENSDARG00000008832_neu1	ENSG00000204386_NEU1	0.568519	2.9126	3.57002	0.0588315
REACTOME_GLYCOSPHINGOLIPID_METABOLISM.1412	ENSDARG00000010047_neu3.2	ENSG00000162139_NEU3	0.520834	0.841117	3.53821	0.0599702
REACTOME_GLYCOSPHINGOLIPID_METABOLISM.1783	ENSDARG00000012829_asah2	ENSG00000188611_ASAH2	-0.231183	-0.575243	0.554426	0.456515
REACTOME_GLYCOSPHINGOLIPID_METABOLISM.1966	ENSDARG00000013968_psap	ENSG00000197746_PSAP	0.35192	8.29441	1.22998	0.267412
REACTOME_GLYCOSPHINGOLIPID_METABOLISM.2358	ENSDARG00000016474_galcb	ENSG00000054983_GALC	0.625346	3.10193	4.47986	0.0342965
REACTOME_GLYCOSPHINGOLIPID_METABOLISM.2674	ENSDARG00000018423_sulf2a	ENSG00000062096_ARSF	-0.441866	1.49897	0.808412	0.36859
REACTOME_GLYCOSPHINGOLIPID_METABOLISM.2675	ENSDARG00000018423_sulf2a	ENSG00000157399_ARSE	-0.441866	1.49897	0.808412	0.36859
REACTOME_GLYCOSPHINGOLIPID_METABOLISM.2676	ENSDARG00000018423_sulf2a	ENSG00000205667_ARSH	-0.441866	1.49897	0.808412	0.36859
REACTOME_GLYCOSPHINGOLIPID_METABOLISM.3041	ENSDARG00000020730_smpd4	ENSG00000136699_SMPD4	-0.125841	2.12292	0.184956	0.667148
REACTOME_GLYCOSPHINGOLIPID_METABOLISM.4112	ENSDARG00000031150_gba3	ENSG00000249948_GBA3	0.820186	-1.11121	23.8969	1.01636e-06
REACTOME_GLYCOSPHINGOLIPID_METABOLISM.4465	ENSDARG00000034368_hexb	ENSG00000049860_HEXB	1.72465	5.79757	29.0309	7.12334e-08
REACTOME_GLYCOSPHINGOLIPID_METABOLISM.4525	ENSDARG00000034817_asah1b	ENSG00000104763_ASAH1	1.20265	5.18729	12.3679	0.000436778
REACTOME_GLYCOSPHINGOLIPID_METABOLISM.4799	ENSDARG00000036155_gla	ENSG00000102393_GLA	1.43358	0.779108	24.3734	7.93568e-07
REACTOME_GLYCOSPHINGOLIPID_METABOLISM.4846	ENSDARG00000036415_glb1	ENSG00000170266_GLB1	-0.0720758	2.84635	0.0495747	0.823805
REACTOME_GLYCOSPHINGOLIPID_METABOLISM.5032	ENSDARG00000037064_galca	ENSG00000054983_GALC	1.01717	2.88664	6.99692	0.00816499
REACTOME_GLYCOSPHINGOLIPID_METABOLISM.5042	ENSDARG00000037091_asah1a	ENSG00000104763_ASAH1	0.485843	2.34049	2.53811	0.111128
REACTOME_GLYCOSPHINGOLIPID_METABOLISM.5650	ENSDARG00000040523_smpd2a	ENSG00000135587_SMPD2	0.433389	1.8179	2.20535	0.137533
REACTOME_GLYCOSPHINGOLIPID_METABOLISM.5954	ENSDARG00000042270_arsa	ENSG00000100299_ARSA	0.59502	2.28071	3.767	0.0522734
REACTOME_GLYCOSPHINGOLIPID_METABOLISM.6353	ENSDARG00000044203_sumf1	ENSG00000144455_SUMF1	0.254007	2.48365	0.630246	0.427265
REACTOME_GLYCOSPHINGOLIPID_METABOLISM.6871	ENSDARG00000052113_hexa	ENSG00000213614_HEXA	1.84802	3.80864	27.3526	1.6954e-07
REACTOME_GLYCOSPHINGOLIPID_METABOLISM.7000	ENSDARG00000052701_smpd2b	ENSG00000135587_SMPD2	-0.258122	1.94272	0.74585	0.387793
REACTOME_GLYCOSPHINGOLIPID_METABOLISM.7087	ENSDARG00000053241_sts	ENSG00000101846_STS	3.12444	1.94001	81.3148	1.92476e-19
REACTOME_GLYCOSPHINGOLIPID_METABOLISM.8086	ENSDARG00000058221_ugcg	ENSG00000148154_UGCG	-0.210408	2.6991	0.474475	0.490936
REACTOME_GLYCOSPHINGOLIPID_METABOLISM.8355	ENSDARG00000059714_arsk	ENSG00000164291_ARSK	0.602868	0.587331	2.2984	0.129508
REACTOME_GLYCOSPHINGOLIPID_METABOLISM.8834	ENSDARG00000061472_gba2	ENSG00000070610_GBA2	-0.152931	2.30615	0.230077	0.631467
REACTOME_GLYCOSPHINGOLIPID_METABOLISM.9676	ENSDARG00000069169_cerk	ENSG00000100422_CERK	0.608528	2.75648	4.27639	0.0386454
REACTOME_GLYCOSPHINGOLIPID_METABOLISM.10998	ENSDARG00000076058_gba	ENSG00000177628_GBA	0.737358	3.19481	5.87118	0.0153907
REACTOME_GLYCOSPHINGOLIPID_METABOLISM.11015	ENSDARG00000076121_smpd1	ENSG00000166311_SMPD1	0.406011	3.42059	1.61033	0.204445
REACTOME_GLYCOSPHINGOLIPID_METABOLISM.12323	ENSDARG00000088439_gm2a	ENSG00000196743_GM2A	0.587929	3.93666	3.22041	0.0727253
REACTOME_GLYCOSPHINGOLIPID_METABOLISM.13183	ENSDARG00000096368_neu3.5	ENSG00000162139_NEU3	-0.322544	0.423162	1.41687	0.233919
REACTOME_GLYCOSPHINGOLIPID_METABOLISM.13184	ENSDARG00000096382_neu3.1	ENSG00000162139_NEU3	-0.136948	-0.311051	0.372456	0.541669
REACTOME_GLYCOSPHINGOLIPID_METABOLISM.13351	ENSDARG00000098114_ctsa	ENSG00000064601_CTSA	0.473218	5.23134	2.22342	0.135931
REACTOME_GLYCOSPHINGOLIPID_METABOLISM.13376	ENSDARG00000098226_smpd3	ENSG00000103056_SMPD3	0.185745	-1.30714	0.734098	0.391558
REACTOME_GLYCOSPHINGOLIPID_METABOLISM.13393	ENSDARG00000098296_gnsb	ENSG00000157399_ARSE	0.872035	2.49199	6.984	0.00822414
REACTOME_GLYCOSPHINGOLIPID_METABOLISM.13394	ENSDARG00000098296_gnsb	ENSG00000062096_ARSF	0.872035	2.49199	6.984	0.00822414
REACTOME_GLYCOSPHINGOLIPID_METABOLISM.13395	ENSDARG00000098296_gnsb	ENSG00000205667_ARSH	0.872035	2.49199	6.984	0.00822414
REACTOME_GLYCOSPHINGOLIPID_METABOLISM.15275	ENSDARG00000108788_ARSB	ENSG00000113273_ARSB	0.0509738	2.5096	0.0277681	0.867655
REACTOME_GLYCOSPHINGOLIPID_METABOLISM.15604	ENSDARG00000117075_arsib	ENSG00000205667_ARSH	-0.455576	-0.702708	4.72301	0.0297615
REACTOME_GLYCOSPHINGOLIPID_METABOLISM.15605	ENSDARG00000117075_arsib	ENSG00000157399_ARSE	-0.455576	-0.702708	4.72301	0.0297615
REACTOME_GLYCOSPHINGOLIPID_METABOLISM.15606	ENSDARG00000117075_arsib	ENSG00000062096_ARSF	-0.455576	-0.702708	4.72301	0.0297615
REACTOME_ACTIVATION_OF_NF_KAPPAB_IN_B_CELLS.55	ENSDARG00000000656_psmb9a	ENSG00000240065_PSMB9	-0.760721	3.5216	2.6642	0.10263
REACTOME_ACTIVATION_OF_NF_KAPPAB_IN_B_CELLS.83	ENSDARG00000001303_psmb8a	ENSG00000204264_PSMB8	-0.675097	5.16427	1.71166	0.190771
REACTOME_ACTIVATION_OF_NF_KAPPAB_IN_B_CELLS.176	ENSDARG00000002165_psme1	ENSG00000092010_PSME1	-0.120143	6.08159	0.0862594	0.768988
REACTOME_ACTIVATION_OF_NF_KAPPAB_IN_B_CELLS.196	ENSDARG00000002240_psmb6	ENSG00000142507_PSMB6	-0.0700145	5.09796	0.0517746	0.820004
REACTOME_ACTIVATION_OF_NF_KAPPAB_IN_B_CELLS.319	ENSDARG00000003151_skp1	ENSG00000113558_SKP1	-0.1006	7.41228	0.105615	0.745192
REACTOME_ACTIVATION_OF_NF_KAPPAB_IN_B_CELLS.326	ENSDARG00000003189_psmd1	ENSG00000173692_PSMD1	-0.339388	5.841	1.15658	0.282177
REACTOME_ACTIVATION_OF_NF_KAPPAB_IN_B_CELLS.373	ENSDARG00000003526_psma5	ENSG00000143106_PSMA5	-0.0411968	5.51731	0.0172835	0.895406
REACTOME_ACTIVATION_OF_NF_KAPPAB_IN_B_CELLS.675	ENSDARG00000005134_psmd11b	ENSG00000108671_PSMD11	-0.321797	4.24553	1.00645	0.315755
REACTOME_ACTIVATION_OF_NF_KAPPAB_IN_B_CELLS.812	ENSDARG00000006052_malt2	ENSG00000172175_MALT1	0.0360179	2.02393	0.0127177	0.910211
REACTOME_ACTIVATION_OF_NF_KAPPAB_IN_B_CELLS.846	ENSDARG00000006300_psmd9	ENSG00000110801_PSMD9	0.386305	3.17356	1.6935	0.193141
REACTOME_ACTIVATION_OF_NF_KAPPAB_IN_B_CELLS.992	ENSDARG00000007141_psmc3	ENSG00000165916_PSMC3	-0.258516	5.23452	0.674325	0.411548
REACTOME_ACTIVATION_OF_NF_KAPPAB_IN_B_CELLS.1091	ENSDARG00000007691_cul1b	ENSG00000055130_CUL1	-0.0932443	4.16338	0.0852752	0.770272
REACTOME_ACTIVATION_OF_NF_KAPPAB_IN_B_CELLS.1234	ENSDARG00000008723_prkcba	ENSG00000166501_PRKCB	0.0629824	1.44912	0.0410609	0.83942
REACTOME_ACTIVATION_OF_NF_KAPPAB_IN_B_CELLS.1356	ENSDARG00000009640_psmb1	ENSG00000008018_PSMB1	-0.0497261	5.27574	0.0249097	0.874592
REACTOME_ACTIVATION_OF_NF_KAPPAB_IN_B_CELLS.1531	ENSDARG00000010965_psma8	ENSG00000154611_PSMA8	0.0224262	5.63522	0.00518399	0.942602
REACTOME_ACTIVATION_OF_NF_KAPPAB_IN_B_CELLS.1621	ENSDARG00000011662_chuk	ENSG00000213341_CHUK	-0.166752	5.25688	0.288157	0.591404
REACTOME_ACTIVATION_OF_NF_KAPPAB_IN_B_CELLS.1960	ENSDARG00000013938_psmb3	ENSG00000277791_PSMB3	-0.158314	5.05332	0.254775	0.613733
REACTOME_ACTIVATION_OF_NF_KAPPAB_IN_B_CELLS.1965	ENSDARG00000013966_psma6b	ENSG00000100902_PSMA6	-0.0980061	4.31122	0.102156	0.749258
REACTOME_ACTIVATION_OF_NF_KAPPAB_IN_B_CELLS.2170	ENSDARG00000015315_psmc5	ENSG00000087191_PSMC5	-0.0385675	6.19277	0.015554	0.900749
REACTOME_ACTIVATION_OF_NF_KAPPAB_IN_B_CELLS.2218	ENSDARG00000015628_psmd10	ENSG00000101843_PSMD10	0.215641	1.43853	0.438522	0.507837
REACTOME_ACTIVATION_OF_NF_KAPPAB_IN_B_CELLS.2324	ENSDARG00000016239_psmd13	ENSG00000185627_PSMD13	-0.356079	4.84204	1.33214	0.248425
REACTOME_ACTIVATION_OF_NF_KAPPAB_IN_B_CELLS.2462	ENSDARG00000017037_ikbkg	ENSG00000269335_IKBKG	-0.0468484	4.67943	0.0235332	0.878079
REACTOME_ACTIVATION_OF_NF_KAPPAB_IN_B_CELLS.2487	ENSDARG00000017230_fbxw11b	ENSG00000072803_FBXW11	0.0335599	4.52103	0.0107221	0.917529
REACTOME_ACTIVATION_OF_NF_KAPPAB_IN_B_CELLS.2640	ENSDARG00000018124_psmd3	ENSG00000108344_PSMD3	-0.25693	5.10866	0.669888	0.413091
REACTOME_ACTIVATION_OF_NF_KAPPAB_IN_B_CELLS.2720	ENSDARG00000018742_psme4b	ENSG00000068878_PSME4	0.163601	6.66648	0.27226	0.60182
REACTOME_ACTIVATION_OF_NF_KAPPAB_IN_B_CELLS.2790	ENSDARG00000019239_cul1a	ENSG00000055130_CUL1	-0.00926569	5.28401	0.000858039	0.976631
REACTOME_ACTIVATION_OF_NF_KAPPAB_IN_B_CELLS.2819	ENSDARG00000019398_psma6a	ENSG00000100902_PSMA6	-0.172865	3.8772	0.313268	0.575682
REACTOME_ACTIVATION_OF_NF_KAPPAB_IN_B_CELLS.2936	ENSDARG00000020101_psmc2	ENSG00000161057_PSMC2	-0.0637283	5.53927	0.0428653	0.835979
REACTOME_ACTIVATION_OF_NF_KAPPAB_IN_B_CELLS.2991	ENSDARG00000020454_psmd8	ENSG00000099341_PSMD8	-0.0785063	4.83095	0.063365	0.801254
REACTOME_ACTIVATION_OF_NF_KAPPAB_IN_B_CELLS.2994	ENSDARG00000020469_map3k7	ENSG00000135341_MAP3K7	0.0121295	5.2791	0.00156533	0.968441
REACTOME_ACTIVATION_OF_NF_KAPPAB_IN_B_CELLS.3232	ENSDARG00000022254_prkcbb	ENSG00000166501_PRKCB	0.401442	2.1049	0.801093	0.370767
REACTOME_ACTIVATION_OF_NF_KAPPAB_IN_B_CELLS.3263	ENSDARG00000022652_psmf1	ENSG00000125818_PSMF1	-0.426929	4.50765	1.7344	0.187849
REACTOME_ACTIVATION_OF_NF_KAPPAB_IN_B_CELLS.3322	ENSDARG00000023279_psmd4b	ENSG00000159352_PSMD4	0.121501	4.15909	0.157256	0.691695
REACTOME_ACTIVATION_OF_NF_KAPPAB_IN_B_CELLS.3689	ENSDARG00000027099_psmc4	ENSG00000013275_PSMC4	-0.201527	5.33099	0.41347	0.520214
REACTOME_ACTIVATION_OF_NF_KAPPAB_IN_B_CELLS.4042	ENSDARG00000030537_psmc1a	ENSG00000100764_PSMC1	-0.261717	5.16374	0.719237	0.396394
REACTOME_ACTIVATION_OF_NF_KAPPAB_IN_B_CELLS.4146	ENSDARG00000031511_psmb2	ENSG00000126067_PSMB2	0.0602671	5.54605	0.0370349	0.847394
REACTOME_ACTIVATION_OF_NF_KAPPAB_IN_B_CELLS.4330	ENSDARG00000033144_psme2	ENSG00000100911_PSME2	0.0493333	5.78687	0.0147253	0.903416
REACTOME_ACTIVATION_OF_NF_KAPPAB_IN_B_CELLS.4690	ENSDARG00000035679_si:rp71-45k5.4	ENSG00000106588_PSMA2	0.0845879	4.62684	0.0762137	0.782496
REACTOME_ACTIVATION_OF_NF_KAPPAB_IN_B_CELLS.5021	ENSDARG00000037038_psmc6	ENSG00000100519_PSMC6	0.00584047	5.40461	0.000352811	0.985014
REACTOME_ACTIVATION_OF_NF_KAPPAB_IN_B_CELLS.5230	ENSDARG00000037962_psmb7	ENSG00000136930_PSMB7	0.000792624	4.81953	6.30169e-06	0.997997
REACTOME_ACTIVATION_OF_NF_KAPPAB_IN_B_CELLS.5583	ENSDARG00000040121_psma2	ENSG00000106588_PSMA2	0.23223	3.81422	0.452334	0.501229
REACTOME_ACTIVATION_OF_NF_KAPPAB_IN_B_CELLS.5787	ENSDARG00000041435_uba52	ENSG00000221983_UBA52	0.0401991	9.58557	0.0154638	0.901035
REACTOME_ACTIVATION_OF_NF_KAPPAB_IN_B_CELLS.6220	ENSDARG00000043561_psmc1b	ENSG00000100764_PSMC1	-0.103569	4.38699	0.113867	0.735784
REACTOME_ACTIVATION_OF_NF_KAPPAB_IN_B_CELLS.6259	ENSDARG00000043781_psmb10	ENSG00000205220_PSMB10	-0.16975	4.6187	0.231183	0.630648
REACTOME_ACTIVATION_OF_NF_KAPPAB_IN_B_CELLS.6741	ENSDARG00000045928_psma4	ENSG00000041357_PSMA4	0.0418609	5.24567	0.0166652	0.897284
REACTOME_ACTIVATION_OF_NF_KAPPAB_IN_B_CELLS.6918	ENSDARG00000052377_psmd12	ENSG00000197170_PSMD12	-0.226454	4.98639	0.532162	0.465699
REACTOME_ACTIVATION_OF_NF_KAPPAB_IN_B_CELLS.7008	ENSDARG00000052741_card11	ENSG00000198286_CARD11	-0.194828	0.515246	0.344926	0.557
REACTOME_ACTIVATION_OF_NF_KAPPAB_IN_B_CELLS.7305	ENSDARG00000054696_psmb4	ENSG00000159377_PSMB4	0.00834854	5.90806	0.000696457	0.978946
REACTOME_ACTIVATION_OF_NF_KAPPAB_IN_B_CELLS.7468	ENSDARG00000055276_rel	ENSG00000162924_REL	-0.576096	3.34096	1.69223	0.193307
REACTOME_ACTIVATION_OF_NF_KAPPAB_IN_B_CELLS.8237	ENSDARG00000059046_psmd5	ENSG00000095261_PSMD5	-0.0738487	3.58082	0.0592355	0.807708
REACTOME_ACTIVATION_OF_NF_KAPPAB_IN_B_CELLS.8457	ENSDARG00000060150_psmd11a	ENSG00000108671_PSMD11	-0.184037	4.24218	0.358061	0.549585
REACTOME_ACTIVATION_OF_NF_KAPPAB_IN_B_CELLS.9255	ENSDARG00000063100_psmd14	ENSG00000115233_PSMD14	-0.207241	4.60346	0.428089	0.512928
REACTOME_ACTIVATION_OF_NF_KAPPAB_IN_B_CELLS.9490	ENSDARG00000068152_malt3	ENSG00000172175_MALT1	-0.473343	1.65867	1.87848	0.170507
REACTOME_ACTIVATION_OF_NF_KAPPAB_IN_B_CELLS.9538	ENSDARG00000068367_nfkbie	ENSG00000146232_NFKBIE	-0.0758594	3.54637	0.0420265	0.837569
REACTOME_ACTIVATION_OF_NF_KAPPAB_IN_B_CELLS.10065	ENSDARG00000070674_psmd6	ENSG00000163636_PSMD6	-0.098759	5.49006	0.0996198	0.752286
REACTOME_ACTIVATION_OF_NF_KAPPAB_IN_B_CELLS.10788	ENSDARG00000075445_psmb5	ENSG00000100804_PSMB5	-0.247183	5.77039	0.640165	0.423651
REACTOME_ACTIVATION_OF_NF_KAPPAB_IN_B_CELLS.11406	ENSDARG00000077768_malt1	ENSG00000172175_MALT1	-0.121971	0.982417	0.164279	0.685247
REACTOME_ACTIVATION_OF_NF_KAPPAB_IN_B_CELLS.11764	ENSDARG00000079123_ikbkb	ENSG00000104365_IKBKB	0.325887	1.42487	1.2731	0.259186
REACTOME_ACTIVATION_OF_NF_KAPPAB_IN_B_CELLS.12071	ENSDARG00000086618_psma3	ENSG00000100567_PSMA3	-0.00183822	5.5757	3.52114e-05	0.995265
REACTOME_ACTIVATION_OF_NF_KAPPAB_IN_B_CELLS.12238	ENSDARG00000087911_psme4a	ENSG00000068878_PSME4	-0.134084	6.01736	0.117724	0.731516
REACTOME_ACTIVATION_OF_NF_KAPPAB_IN_B_CELLS.13517	ENSDARG00000098696_rela	ENSG00000173039_RELA	-0.522954	1.76955	2.95482	0.0856216
REACTOME_ACTIVATION_OF_NF_KAPPAB_IN_B_CELLS.14168	ENSDARG00000101295_psmd4a	ENSG00000159352_PSMD4	-0.202198	3.9099	0.424409	0.514745
REACTOME_ACTIVATION_OF_NF_KAPPAB_IN_B_CELLS.14255	ENSDARG00000101560_psma1	ENSG00000129084_PSMA1	0.0641466	5.1807	0.0415762	0.83843
REACTOME_ACTIVATION_OF_NF_KAPPAB_IN_B_CELLS.14478	ENSDARG00000102417_psmd7	ENSG00000103035_PSMD7	-0.337258	3.75501	1.19498	0.274326
REACTOME_ACTIVATION_OF_NF_KAPPAB_IN_B_CELLS.14665	ENSDARG00000103190_psmd2	ENSG00000175166_PSMD2	-0.27977	4.75369	0.782538	0.376366
REACTOME_ACTIVATION_OF_NF_KAPPAB_IN_B_CELLS.15096	ENSDARG00000104806_fbxw11a	ENSG00000072803_FBXW11	0.452099	4.33317	2.08208	0.149037
REACTOME_SIGNALING_BY_NOTCH1.73	ENSDARG00000000966_ncor2	ENSG00000196498_NCOR2	0.104941	5.5548	0.108864	0.741441
REACTOME_SIGNALING_BY_NOTCH1.268	ENSDARG00000002787_tle3a	ENSG00000140332_TLE3	-0.505798	3.53878	2.18047	0.139771
REACTOME_SIGNALING_BY_NOTCH1.303	ENSDARG00000003021_hdac8	ENSG00000147099_HDAC8	-0.116129	2.99183	0.154377	0.694387
REACTOME_SIGNALING_BY_NOTCH1.319	ENSDARG00000003151_skp1	ENSG00000113558_SKP1	-0.1006	7.41228	0.105615	0.745192
REACTOME_SIGNALING_BY_NOTCH1.358	ENSDARG00000003398_rbpja	ENSG00000168214_RBPJ	-0.103924	3.36038	0.115802	0.733633
REACTOME_SIGNALING_BY_NOTCH1.617	ENSDARG00000004870_psen1	ENSG00000080815_PSEN1	-0.128328	3.39369	0.180915	0.670588
REACTOME_SIGNALING_BY_NOTCH1.748	ENSDARG00000005612_aph1b	ENSG00000138613_APH1B	0.0836502	3.41316	0.0742468	0.785251
REACTOME_SIGNALING_BY_NOTCH1.823	ENSDARG00000006181_hif1aa	ENSG00000100644_HIF1A	-0.121777	5.27168	0.120782	0.728188
REACTOME_SIGNALING_BY_NOTCH1.896	ENSDARG00000006514_her6	ENSG00000114315_HES1	0.232068	5.02873	0.395169	0.529595
REACTOME_SIGNALING_BY_NOTCH1.1009	ENSDARG00000007241_mycb	ENSG00000136997_MYC	-0.716009	6.93475	3.16083	0.0754248
REACTOME_SIGNALING_BY_NOTCH1.1091	ENSDARG00000007691_cul1b	ENSG00000055130_CUL1	-0.0932443	4.16338	0.0852752	0.770272
REACTOME_SIGNALING_BY_NOTCH1.1194	ENSDARG00000008384_hdac6	ENSG00000094631_HDAC6	0.0703868	3.00627	0.0528739	0.818136
REACTOME_SIGNALING_BY_NOTCH1.1275	ENSDARG00000008966_tbl1xr1b	ENSG00000177565_TBL1XR1	-0.294348	3.67044	0.862312	0.353093
REACTOME_SIGNALING_BY_NOTCH1.1352	ENSDARG00000009607_ccnc	ENSG00000112237_CCNC	-0.0498611	3.61397	0.0254404	0.873275
REACTOME_SIGNALING_BY_NOTCH1.1598	ENSDARG00000011545_arrb2b	ENSG00000141480_ARRB2	0.273569	5.64924	0.769317	0.380429
REACTOME_SIGNALING_BY_NOTCH1.1839	ENSDARG00000013168_jag1b	ENSG00000184916_JAG2	-0.446901	2.87978	2.05815	0.151393
REACTOME_SIGNALING_BY_NOTCH1.1874	ENSDARG00000013441_hey2	ENSG00000135547_HEY2	-0.851147	3.11475	5.23406	0.0221488
REACTOME_SIGNALING_BY_NOTCH1.2184	ENSDARG00000015427_hdac1	ENSG00000116478_HDAC1	-0.100163	5.97827	0.104732	0.746224
REACTOME_SIGNALING_BY_NOTCH1.2202	ENSDARG00000015540_psen2	ENSG00000143801_PSEN2	-0.00647145	3.01134	0.000400854	0.984026
REACTOME_SIGNALING_BY_NOTCH1.2364	ENSDARG00000016496_cdk8	ENSG00000132964_CDK8	-0.500199	2.84332	1.96886	0.160569
REACTOME_SIGNALING_BY_NOTCH1.2601	ENSDARG00000017917_her7	ENSG00000197921_HES5	-0.370399	-0.764708	2.22385	0.135894
REACTOME_SIGNALING_BY_NOTCH1.2602	ENSDARG00000017917_her7	ENSG00000163909_HEYL	-0.370399	-0.764708	2.22385	0.135894
REACTOME_SIGNALING_BY_NOTCH1.2790	ENSDARG00000019239_cul1a	ENSG00000055130_CUL1	-0.00926569	5.28401	0.000858039	0.976631
REACTOME_SIGNALING_BY_NOTCH1.2956	ENSDARG00000020219_dld	ENSG00000198719_DLL1	-0.630368	0.89359	3.14792	0.0760238
REACTOME_SIGNALING_BY_NOTCH1.3143	ENSDARG00000021389_jag2b	ENSG00000184916_JAG2	-0.217132	4.73459	0.471942	0.492095
REACTOME_SIGNALING_BY_NOTCH1.3708	ENSDARG00000027279_numb	ENSG00000133961_NUMB	-0.366185	3.85364	1.2732	0.259168
REACTOME_SIGNALING_BY_NOTCH1.4012	ENSDARG00000030289_jag1a	ENSG00000184916_JAG2	-1.0197	-0.4173	14.895	0.000113664
REACTOME_SIGNALING_BY_NOTCH1.4315	ENSDARG00000032933_dtx2	ENSG00000091073_DTX2	-0.151678	3.2133	0.244098	0.621262
REACTOME_SIGNALING_BY_NOTCH1.4458	ENSDARG00000034293_hif1ab	ENSG00000100644_HIF1A	-0.0256339	7.35465	0.00624709	0.937002
REACTOME_SIGNALING_BY_NOTCH1.4594	ENSDARG00000035285_ncor1	ENSG00000141027_NCOR1	0.41281	7.66585	1.52772	0.216454
REACTOME_SIGNALING_BY_NOTCH1.5253	ENSDARG00000038030_rbx1	ENSG00000100387_RBX1	-0.0820916	4.66911	0.0706845	0.790343
REACTOME_SIGNALING_BY_NOTCH1.5429	ENSDARG00000039215_arrb2a	ENSG00000141480_ARRB2	-0.399794	1.8301	1.46571	0.226023
REACTOME_SIGNALING_BY_NOTCH1.5787	ENSDARG00000041435_uba52	ENSG00000221983_UBA52	0.0401991	9.58557	0.0154638	0.901035
REACTOME_SIGNALING_BY_NOTCH1.6157	ENSDARG00000043213_adam17a	ENSG00000151694_ADAM17	-0.187591	4.74149	0.349751	0.554254
REACTOME_SIGNALING_BY_NOTCH1.6682	ENSDARG00000045695_myca	ENSG00000136997_MYC	0.444078	1.3786	1.54851	0.213355
REACTOME_SIGNALING_BY_NOTCH1.6865	ENSDARG00000052091_rbpjb	ENSG00000168214_RBPJ	-0.495226	0.775758	3.50233	0.0612827
REACTOME_SIGNALING_BY_NOTCH1.7739	ENSDARG00000056642_hdac9b	ENSG00000048052_HDAC9	-0.116254	6.24143	0.120853	0.728111
REACTOME_SIGNALING_BY_NOTCH1.8180	ENSDARG00000058696_tbl1xr1a	ENSG00000177565_TBL1XR1	0.512143	4.47702	2.41042	0.12053
REACTOME_SIGNALING_BY_NOTCH1.8522	ENSDARG00000060438_tbl1x	ENSG00000101849_TBL1X	-0.0061917	0.78447	0.000367812	0.984699
REACTOME_SIGNALING_BY_NOTCH1.8647	ENSDARG00000060994_fbxw7	ENSG00000109670_FBXW7	-0.368436	2.65758	1.49859	0.220889
REACTOME_SIGNALING_BY_NOTCH1.8669	ENSDARG00000061108_ep300b	ENSG00000100393_EP300	-0.233182	4.72126	0.482962	0.487084
REACTOME_SIGNALING_BY_NOTCH1.9148	ENSDARG00000062634_kat2b	ENSG00000114166_KAT2B	0.369653	1.97706	1.45079	0.228401
REACTOME_SIGNALING_BY_NOTCH1.9582	ENSDARG00000068698_psenen	ENSG00000205155_PSENEN	0.194378	4.3101	0.396827	0.528733
REACTOME_SIGNALING_BY_NOTCH1.9631	ENSDARG00000069006_tle3b	ENSG00000140332_TLE3	-0.0154585	4.12073	0.00226477	0.962043
REACTOME_SIGNALING_BY_NOTCH1.9969	ENSDARG00000070425_dll4	ENSG00000184916_JAG2	0.0950054	5.57936	0.081809	0.774861
REACTOME_SIGNALING_BY_NOTCH1.10007	ENSDARG00000070538_hey1	ENSG00000164683_HEY1	-0.879303	0.00509048	7.8687	0.00502979
REACTOME_SIGNALING_BY_NOTCH1.10341	ENSDARG00000073850_hdac7b	ENSG00000061273_HDAC7	-0.0597403	1.00845	0.016926	0.896487
REACTOME_SIGNALING_BY_NOTCH1.10710	ENSDARG00000075139_hdac5	ENSG00000108840_HDAC5	0.0641721	1.85886	0.0465896	0.829108
REACTOME_SIGNALING_BY_NOTCH1.11043	ENSDARG00000076302_DTX4	ENSG00000110042_DTX4	-0.819875	1.38627	6.10763	0.01346
REACTOME_SIGNALING_BY_NOTCH1.11078	ENSDARG00000076466_maml1	ENSG00000161021_MAML1	-0.296959	3.59626	0.94781	0.330277
REACTOME_SIGNALING_BY_NOTCH1.11479	ENSDARG00000078016_dtx4	ENSG00000110042_DTX4	0.152002	0.737839	0.274181	0.600541
REACTOME_SIGNALING_BY_NOTCH1.11862	ENSDARG00000079552_maml3	ENSG00000196782_MAML3	0.193751	3.02021	0.387866	0.533423
REACTOME_SIGNALING_BY_NOTCH1.12059	ENSDARG00000086458_hdac10	ENSG00000100429_HDAC10	0.0859784	3.63042	0.0633371	0.801297
REACTOME_SIGNALING_BY_NOTCH1.12182	ENSDARG00000087573_hdac11	ENSG00000163517_HDAC11	-0.295648	1.69507	0.971209	0.324379
REACTOME_SIGNALING_BY_NOTCH1.12234	ENSDARG00000087843_cntn1a	ENSG00000018236_CNTN1	0.0413592	0.560762	0.023165	0.879029
REACTOME_SIGNALING_BY_NOTCH1.12742	ENSDARG00000091563_snw1	ENSG00000100603_SNW1	-0.110896	5.14488	0.127807	0.720717
REACTOME_SIGNALING_BY_NOTCH1.12918	ENSDARG00000093093_adam17b	ENSG00000151694_ADAM17	-6.82921e-05	2.92391	3.98689e-09	0.99995
REACTOME_SIGNALING_BY_NOTCH1.13405	ENSDARG00000098349_hdac4	ENSG00000068024_HDAC4	0.0562274	0.664613	0.0468647	0.828612
REACTOME_SIGNALING_BY_NOTCH1.14014	ENSDARG00000100666_ep300a	ENSG00000100393_EP300	-0.221711	4.41263	0.511419	0.474525
REACTOME_SIGNALING_BY_NOTCH1.14368	ENSDARG00000102042_CABZ01004876.1	ENSG00000135144_DTX1	0.0447806	-1.04667	0.049336	0.824223
REACTOME_SIGNALING_BY_NOTCH1.14409	ENSDARG00000102184_mib1	ENSG00000101752_MIB1	0.279162	5.08201	0.824504	0.363866
REACTOME_SIGNALING_BY_NOTCH1.14679	ENSDARG00000103284_CABZ01110881.1	ENSG00000162736_NCSTN	0.267974	1.65215	0.919006	0.337736
REACTOME_SIGNALING_BY_NOTCH1.14777	ENSDARG00000103609_mib2	ENSG00000197530_MIB2	-0.141965	1.46037	0.236222	0.626948
REACTOME_SIGNALING_BY_NOTCH1.15055	ENSDARG00000104609_crebbpa	ENSG00000005339_CREBBP	-0.216943	4.87199	0.477398	0.489603
REACTOME_SIGNALING_BY_NOTCH1.15084	ENSDARG00000104734_kat2a	ENSG00000108773_KAT2A	-0.21969	1.4179	0.54158	0.461779
REACTOME_SIGNALING_BY_NOTCH1.15198	ENSDARG00000105179_hdac7a	ENSG00000061273_HDAC7	-0.177527	3.52812	0.290411	0.589958
REACTOME_SIGNALING_BY_NOTCH1.15411	ENSDARG00000112452_crebbpb	ENSG00000005339_CREBBP	0.0115953	5.17608	0.00113401	0.973136
REACTOME_SIGNALING_BY_NOTCH1.15439	ENSDARG00000112977_CABZ01061591.1	ENSG00000184384_MAML2	0.907961	1.89412	9.62252	0.00192206
REACTOME_SIGNALING_BY_BMP.1558	ENSDARG00000011188_acvr2aa	ENSG00000121989_ACVR2A	-0.284584	4.73046	0.838206	0.359911
REACTOME_SIGNALING_BY_BMP.1664	ENSDARG00000011941_bmpr2a	ENSG00000204217_BMPR2	0.0266302	2.99505	0.00784014	0.929444
REACTOME_SIGNALING_BY_BMP.1867	ENSDARG00000013409_bmp2a	ENSG00000125845_BMP2	-0.48681	0.498765	2.55589	0.109884
REACTOME_SIGNALING_BY_BMP.2205	ENSDARG00000015559_fstl1a	ENSG00000163430_FSTL1	-2.08156	2.96222	14.5402	0.000137202
REACTOME_SIGNALING_BY_BMP.2300	ENSDARG00000016086_smurf1	ENSG00000198742_SMURF1	-0.0990361	3.16396	0.10655	0.744106
REACTOME_SIGNALING_BY_BMP.2434	ENSDARG00000016858_smad7	ENSG00000101665_SMAD7	-0.293783	3.34688	0.916795	0.338318
REACTOME_SIGNALING_BY_BMP.2875	ENSDARG00000019728_bmpr1aa	ENSG00000107779_BMPR1A	-0.0431971	4.83239	0.0175306	0.894665
REACTOME_SIGNALING_BY_BMP.2928	ENSDARG00000020057_bmpr2b	ENSG00000204217_BMPR2	-0.493772	2.57119	2.2103	0.137092
REACTOME_SIGNALING_BY_BMP.3703	ENSDARG00000027199_smad1	ENSG00000170365_SMAD1	-0.495212	5.11452	1.96497	0.160982
REACTOME_SIGNALING_BY_BMP.4170	ENSDARG00000031763_smad6b	ENSG00000137834_SMAD6	-0.477388	4.12578	2.03964	0.153246
REACTOME_SIGNALING_BY_BMP.5066	ENSDARG00000037238_smad5	ENSG00000113658_SMAD5	0.0351544	3.82038	0.0114014	0.914966
REACTOME_SIGNALING_BY_BMP.5259	ENSDARG00000038067_smurf2	ENSG00000108854_SMURF2	-0.370628	3.39001	1.37159	0.241539
REACTOME_SIGNALING_BY_BMP.5331	ENSDARG00000038576_ube2d1b	ENSG00000072401_UBE2D1	0.0355127	4.43994	0.013693	0.906846
REACTOME_SIGNALING_BY_BMP.5493	ENSDARG00000039576_fstl1b	ENSG00000163430_FSTL1	0.0889969	7.49215	0.0575213	0.810457
REACTOME_SIGNALING_BY_BMP.5939	ENSDARG00000042151_skia	ENSG00000157933_SKI	0.219725	4.80927	0.447842	0.503361
REACTOME_SIGNALING_BY_BMP.6397	ENSDARG00000044422_acvr2ba	ENSG00000114739_ACVR2B	-0.377185	-1.0956	3.6608	0.0557069
REACTOME_SIGNALING_BY_BMP.7082	ENSDARG00000053209_smad6a	ENSG00000137834_SMAD6	0.269842	4.91073	0.524945	0.46874
REACTOME_SIGNALING_BY_BMP.7142	ENSDARG00000053528_nog3	ENSG00000183691_NOG	0.276147	-1.24617	2.39059	0.122067
REACTOME_SIGNALING_BY_BMP.10737	ENSDARG00000075226_smad4a	ENSG00000141646_SMAD4	-0.290562	3.14778	0.858036	0.354289
REACTOME_SIGNALING_BY_BMP.14486	ENSDARG00000102435_plekhf1	ENSG00000039319_ZFYVE16	-0.503525	-0.524212	3.72253	0.0536829
REACTOME_SIGNALING_BY_BMP.14557	ENSDARG00000102742_bmpr1bb	ENSG00000138696_BMPR1B	-0.315313	-0.810844	2.04489	0.152718
REACTOME_SIGNALING_BY_BMP.14650	ENSDARG00000103108_acvr2bb	ENSG00000114739_ACVR2B	-0.473733	-0.868145	6.59944	0.0102011
REACTOME_SIGNALING_BY_BMP.14911	ENSDARG00000104100_bmpr1ba	ENSG00000138696_BMPR1B	-0.493515	-0.145984	3.95229	0.0468078
REACTOME_SIGNALING_BY_BMP.15073	ENSDARG00000104700_acvr2ab	ENSG00000121989_ACVR2A	-0.189731	1.54754	0.420689	0.516594
REACTOME_SIGNALING_BY_BMP.15175	ENSDARG00000105045_bmpr1ab	ENSG00000107779_BMPR1A	-0.598565	4.83804	2.52547	0.112022
REACTOME_P53_INDEPENDENT_G1_S_DNA_DAMAGE_CHECKPOINT.55	ENSDARG00000000656_psmb9a	ENSG00000240065_PSMB9	-0.760721	3.5216	2.6642	0.10263
REACTOME_P53_INDEPENDENT_G1_S_DNA_DAMAGE_CHECKPOINT.83	ENSDARG00000001303_psmb8a	ENSG00000204264_PSMB8	-0.675097	5.16427	1.71166	0.190771
REACTOME_P53_INDEPENDENT_G1_S_DNA_DAMAGE_CHECKPOINT.176	ENSDARG00000002165_psme1	ENSG00000092010_PSME1	-0.120143	6.08159	0.0862594	0.768988
REACTOME_P53_INDEPENDENT_G1_S_DNA_DAMAGE_CHECKPOINT.196	ENSDARG00000002240_psmb6	ENSG00000142507_PSMB6	-0.0700145	5.09796	0.0517746	0.820004
REACTOME_P53_INDEPENDENT_G1_S_DNA_DAMAGE_CHECKPOINT.217	ENSDARG00000002385_atm	ENSG00000149311_ATM	0.149643	3.37369	0.243366	0.621786
REACTOME_P53_INDEPENDENT_G1_S_DNA_DAMAGE_CHECKPOINT.326	ENSDARG00000003189_psmd1	ENSG00000173692_PSMD1	-0.339388	5.841	1.15658	0.282177
REACTOME_P53_INDEPENDENT_G1_S_DNA_DAMAGE_CHECKPOINT.373	ENSDARG00000003526_psma5	ENSG00000143106_PSMA5	-0.0411968	5.51731	0.0172835	0.895406
REACTOME_P53_INDEPENDENT_G1_S_DNA_DAMAGE_CHECKPOINT.675	ENSDARG00000005134_psmd11b	ENSG00000108671_PSMD11	-0.321797	4.24553	1.00645	0.315755
REACTOME_P53_INDEPENDENT_G1_S_DNA_DAMAGE_CHECKPOINT.846	ENSDARG00000006300_psmd9	ENSG00000110801_PSMD9	0.386305	3.17356	1.6935	0.193141
REACTOME_P53_INDEPENDENT_G1_S_DNA_DAMAGE_CHECKPOINT.992	ENSDARG00000007141_psmc3	ENSG00000165916_PSMC3	-0.258516	5.23452	0.674325	0.411548
REACTOME_P53_INDEPENDENT_G1_S_DNA_DAMAGE_CHECKPOINT.1356	ENSDARG00000009640_psmb1	ENSG00000008018_PSMB1	-0.0497261	5.27574	0.0249097	0.874592
REACTOME_P53_INDEPENDENT_G1_S_DNA_DAMAGE_CHECKPOINT.1509	ENSDARG00000010792_cdc25b	ENSG00000164045_CDC25A	0.190601	2.20593	0.31089	0.577134
REACTOME_P53_INDEPENDENT_G1_S_DNA_DAMAGE_CHECKPOINT.1531	ENSDARG00000010965_psma8	ENSG00000154611_PSMA8	0.0224262	5.63522	0.00518399	0.942602
REACTOME_P53_INDEPENDENT_G1_S_DNA_DAMAGE_CHECKPOINT.1960	ENSDARG00000013938_psmb3	ENSG00000277791_PSMB3	-0.158314	5.05332	0.254775	0.613733
REACTOME_P53_INDEPENDENT_G1_S_DNA_DAMAGE_CHECKPOINT.1965	ENSDARG00000013966_psma6b	ENSG00000100902_PSMA6	-0.0980061	4.31122	0.102156	0.749258
REACTOME_P53_INDEPENDENT_G1_S_DNA_DAMAGE_CHECKPOINT.2170	ENSDARG00000015315_psmc5	ENSG00000087191_PSMC5	-0.0385675	6.19277	0.015554	0.900749
REACTOME_P53_INDEPENDENT_G1_S_DNA_DAMAGE_CHECKPOINT.2218	ENSDARG00000015628_psmd10	ENSG00000101843_PSMD10	0.215641	1.43853	0.438522	0.507837
REACTOME_P53_INDEPENDENT_G1_S_DNA_DAMAGE_CHECKPOINT.2324	ENSDARG00000016239_psmd13	ENSG00000185627_PSMD13	-0.356079	4.84204	1.33214	0.248425
REACTOME_P53_INDEPENDENT_G1_S_DNA_DAMAGE_CHECKPOINT.2640	ENSDARG00000018124_psmd3	ENSG00000108344_PSMD3	-0.25693	5.10866	0.669888	0.413091
REACTOME_P53_INDEPENDENT_G1_S_DNA_DAMAGE_CHECKPOINT.2720	ENSDARG00000018742_psme4b	ENSG00000068878_PSME4	0.163601	6.66648	0.27226	0.60182
REACTOME_P53_INDEPENDENT_G1_S_DNA_DAMAGE_CHECKPOINT.2819	ENSDARG00000019398_psma6a	ENSG00000100902_PSMA6	-0.172865	3.8772	0.313268	0.575682
REACTOME_P53_INDEPENDENT_G1_S_DNA_DAMAGE_CHECKPOINT.2936	ENSDARG00000020101_psmc2	ENSG00000161057_PSMC2	-0.0637283	5.53927	0.0428653	0.835979
REACTOME_P53_INDEPENDENT_G1_S_DNA_DAMAGE_CHECKPOINT.2991	ENSDARG00000020454_psmd8	ENSG00000099341_PSMD8	-0.0785063	4.83095	0.063365	0.801254
REACTOME_P53_INDEPENDENT_G1_S_DNA_DAMAGE_CHECKPOINT.3263	ENSDARG00000022652_psmf1	ENSG00000125818_PSMF1	-0.426929	4.50765	1.7344	0.187849
REACTOME_P53_INDEPENDENT_G1_S_DNA_DAMAGE_CHECKPOINT.3322	ENSDARG00000023279_psmd4b	ENSG00000159352_PSMD4	0.121501	4.15909	0.157256	0.691695
REACTOME_P53_INDEPENDENT_G1_S_DNA_DAMAGE_CHECKPOINT.3542	ENSDARG00000025820_chek2	ENSG00000183765_CHEK2	0.153325	0.0041041	0.429407	0.51228
REACTOME_P53_INDEPENDENT_G1_S_DNA_DAMAGE_CHECKPOINT.3689	ENSDARG00000027099_psmc4	ENSG00000013275_PSMC4	-0.201527	5.33099	0.41347	0.520214
REACTOME_P53_INDEPENDENT_G1_S_DNA_DAMAGE_CHECKPOINT.4042	ENSDARG00000030537_psmc1a	ENSG00000100764_PSMC1	-0.261717	5.16374	0.719237	0.396394
REACTOME_P53_INDEPENDENT_G1_S_DNA_DAMAGE_CHECKPOINT.4146	ENSDARG00000031511_psmb2	ENSG00000126067_PSMB2	0.0602671	5.54605	0.0370349	0.847394
REACTOME_P53_INDEPENDENT_G1_S_DNA_DAMAGE_CHECKPOINT.4330	ENSDARG00000033144_psme2	ENSG00000100911_PSME2	0.0493333	5.78687	0.0147253	0.903416
REACTOME_P53_INDEPENDENT_G1_S_DNA_DAMAGE_CHECKPOINT.4690	ENSDARG00000035679_si:rp71-45k5.4	ENSG00000106588_PSMA2	0.0845879	4.62684	0.0762137	0.782496
REACTOME_P53_INDEPENDENT_G1_S_DNA_DAMAGE_CHECKPOINT.5021	ENSDARG00000037038_psmc6	ENSG00000100519_PSMC6	0.00584047	5.40461	0.000352811	0.985014
REACTOME_P53_INDEPENDENT_G1_S_DNA_DAMAGE_CHECKPOINT.5230	ENSDARG00000037962_psmb7	ENSG00000136930_PSMB7	0.000792624	4.81953	6.30169e-06	0.997997
REACTOME_P53_INDEPENDENT_G1_S_DNA_DAMAGE_CHECKPOINT.5583	ENSDARG00000040121_psma2	ENSG00000106588_PSMA2	0.23223	3.81422	0.452334	0.501229
REACTOME_P53_INDEPENDENT_G1_S_DNA_DAMAGE_CHECKPOINT.5787	ENSDARG00000041435_uba52	ENSG00000221983_UBA52	0.0401991	9.58557	0.0154638	0.901035
REACTOME_P53_INDEPENDENT_G1_S_DNA_DAMAGE_CHECKPOINT.6220	ENSDARG00000043561_psmc1b	ENSG00000100764_PSMC1	-0.103569	4.38699	0.113867	0.735784
REACTOME_P53_INDEPENDENT_G1_S_DNA_DAMAGE_CHECKPOINT.6259	ENSDARG00000043781_psmb10	ENSG00000205220_PSMB10	-0.16975	4.6187	0.231183	0.630648
REACTOME_P53_INDEPENDENT_G1_S_DNA_DAMAGE_CHECKPOINT.6741	ENSDARG00000045928_psma4	ENSG00000041357_PSMA4	0.0418609	5.24567	0.0166652	0.897284
REACTOME_P53_INDEPENDENT_G1_S_DNA_DAMAGE_CHECKPOINT.6918	ENSDARG00000052377_psmd12	ENSG00000197170_PSMD12	-0.226454	4.98639	0.532162	0.465699
REACTOME_P53_INDEPENDENT_G1_S_DNA_DAMAGE_CHECKPOINT.7305	ENSDARG00000054696_psmb4	ENSG00000159377_PSMB4	0.00834854	5.90806	0.000696457	0.978946
REACTOME_P53_INDEPENDENT_G1_S_DNA_DAMAGE_CHECKPOINT.8237	ENSDARG00000059046_psmd5	ENSG00000095261_PSMD5	-0.0738487	3.58082	0.0592355	0.807708
REACTOME_P53_INDEPENDENT_G1_S_DNA_DAMAGE_CHECKPOINT.8457	ENSDARG00000060150_psmd11a	ENSG00000108671_PSMD11	-0.184037	4.24218	0.358061	0.549585
REACTOME_P53_INDEPENDENT_G1_S_DNA_DAMAGE_CHECKPOINT.9255	ENSDARG00000063100_psmd14	ENSG00000115233_PSMD14	-0.207241	4.60346	0.428089	0.512928
REACTOME_P53_INDEPENDENT_G1_S_DNA_DAMAGE_CHECKPOINT.10065	ENSDARG00000070674_psmd6	ENSG00000163636_PSMD6	-0.098759	5.49006	0.0996198	0.752286
REACTOME_P53_INDEPENDENT_G1_S_DNA_DAMAGE_CHECKPOINT.10788	ENSDARG00000075445_psmb5	ENSG00000100804_PSMB5	-0.247183	5.77039	0.640165	0.423651
REACTOME_P53_INDEPENDENT_G1_S_DNA_DAMAGE_CHECKPOINT.12071	ENSDARG00000086618_psma3	ENSG00000100567_PSMA3	-0.00183822	5.5757	3.52114e-05	0.995265
REACTOME_P53_INDEPENDENT_G1_S_DNA_DAMAGE_CHECKPOINT.12238	ENSDARG00000087911_psme4a	ENSG00000068878_PSME4	-0.134084	6.01736	0.117724	0.731516
REACTOME_P53_INDEPENDENT_G1_S_DNA_DAMAGE_CHECKPOINT.14168	ENSDARG00000101295_psmd4a	ENSG00000159352_PSMD4	-0.202198	3.9099	0.424409	0.514745
REACTOME_P53_INDEPENDENT_G1_S_DNA_DAMAGE_CHECKPOINT.14255	ENSDARG00000101560_psma1	ENSG00000129084_PSMA1	0.0641466	5.1807	0.0415762	0.83843
REACTOME_P53_INDEPENDENT_G1_S_DNA_DAMAGE_CHECKPOINT.14478	ENSDARG00000102417_psmd7	ENSG00000103035_PSMD7	-0.337258	3.75501	1.19498	0.274326
REACTOME_P53_INDEPENDENT_G1_S_DNA_DAMAGE_CHECKPOINT.14665	ENSDARG00000103190_psmd2	ENSG00000175166_PSMD2	-0.27977	4.75369	0.782538	0.376366
REACTOME_PHOSPHOLIPID_METABOLISM.88	ENSDARG00000001442_inppl1b	ENSG00000078269_SYNJ2	-0.26636	1.3502	0.887568	0.346137
REACTOME_PHOSPHOLIPID_METABOLISM.214	ENSDARG00000002365_cers5	ENSG00000139624_CERS5	-0.0431013	2.85737	0.018892	0.890677
REACTOME_PHOSPHOLIPID_METABOLISM.338	ENSDARG00000003250_pik3cd	ENSG00000171608_PIK3CD	-0.331755	1.34023	0.938224	0.332735
REACTOME_PHOSPHOLIPID_METABOLISM.405	ENSDARG00000003776_pip4k2aa	ENSG00000150867_PIP4K2A	0.0611451	4.52579	0.0386738	0.844096
REACTOME_PHOSPHOLIPID_METABOLISM.553	ENSDARG00000004492_pcyt1ab	ENSG00000161217_PCYT1A	0.333485	2.32031	1.26708	0.260314
REACTOME_PHOSPHOLIPID_METABOLISM.566	ENSDARG00000004616_mtmr2	ENSG00000087053_MTMR2	0.444152	2.71851	1.8949	0.16865
REACTOME_PHOSPHOLIPID_METABOLISM.570	ENSDARG00000004634_osbp	ENSG00000110048_OSBP	-0.00370403	3.34275	0.00014096	0.990527
REACTOME_PHOSPHOLIPID_METABOLISM.720	ENSDARG00000005458_csnk1g2a	ENSG00000133275_CSNK1G2	0.0468704	4.79515	0.0229811	0.879506
REACTOME_PHOSPHOLIPID_METABOLISM.895	ENSDARG00000006508_pip5k1bb	ENSG00000107242_PIP5K1B	1.0304	4.95581	6.29242	0.0121255
REACTOME_PHOSPHOLIPID_METABOLISM.1022	ENSDARG00000007347_degs1	ENSG00000143753_DEGS1	0.0718359	4.7524	0.0477232	0.827074
REACTOME_PHOSPHOLIPID_METABOLISM.1259	ENSDARG00000008832_neu1	ENSG00000204386_NEU1	0.568519	2.9126	3.57002	0.0588315
REACTOME_PHOSPHOLIPID_METABOLISM.1412	ENSDARG00000010047_neu3.2	ENSG00000162139_NEU3	0.520834	0.841117	3.53821	0.0599702
REACTOME_PHOSPHOLIPID_METABOLISM.1564	ENSDARG00000011233_pcyt1aa	ENSG00000161217_PCYT1A	-0.163395	3.68054	0.25444	0.613966
REACTOME_PHOSPHOLIPID_METABOLISM.1592	ENSDARG00000011506_lpcat1	ENSG00000153395_LPCAT1	1.02583	2.74426	8.61266	0.00333834
REACTOME_PHOSPHOLIPID_METABOLISM.1676	ENSDARG00000012021_kdsr	ENSG00000119537_KDSR	0.200106	3.4366	0.430423	0.511781
REACTOME_PHOSPHOLIPID_METABOLISM.1744	ENSDARG00000012588_ptdss1a	ENSG00000156471_PTDSS1	0.0894722	3.58519	0.082344	0.774146
REACTOME_PHOSPHOLIPID_METABOLISM.1783	ENSDARG00000012829_asah2	ENSG00000188611_ASAH2	-0.231183	-0.575243	0.554426	0.456515
REACTOME_PHOSPHOLIPID_METABOLISM.1894	ENSDARG00000013542_lpgat1	ENSG00000123684_LPGAT1	0.0903496	4.0861	0.0824764	0.773969
REACTOME_PHOSPHOLIPID_METABOLISM.1914	ENSDARG00000013704_cers2a	ENSG00000143418_CERS2	-0.0973198	1.83301	0.102167	0.749244
REACTOME_PHOSPHOLIPID_METABOLISM.1954	ENSDARG00000013881_pi4k2b	ENSG00000038210_PI4K2B	-0.0385497	3.00528	0.0164538	0.897933
REACTOME_PHOSPHOLIPID_METABOLISM.1966	ENSDARG00000013968_psap	ENSG00000197746_PSAP	0.35192	8.29441	1.22998	0.267412
REACTOME_PHOSPHOLIPID_METABOLISM.2017	ENSDARG00000014303_vac14	ENSG00000103043_VAC14	0.262572	2.59025	0.739983	0.389666
REACTOME_PHOSPHOLIPID_METABOLISM.2056	ENSDARG00000014572_chpt1	ENSG00000111666_CHPT1	-0.301458	5.98469	0.90236	0.34215
REACTOME_PHOSPHOLIPID_METABOLISM.2087	ENSDARG00000014763_arf2a	ENSG00000143761_ARF1	-0.0885399	7.27112	0.0783303	0.779573
REACTOME_PHOSPHOLIPID_METABOLISM.2166	ENSDARG00000015290_sacm1la	ENSG00000211456_SACM1L	0.0885153	2.2912	0.0871488	0.767834
REACTOME_PHOSPHOLIPID_METABOLISM.2206	ENSDARG00000015563_zgc:123305	ENSG00000132793_LPIN3	0.434772	2.9696	1.83548	0.175482
REACTOME_PHOSPHOLIPID_METABOLISM.2262	ENSDARG00000015946_slc44a1a	ENSG00000143036_SLC44A3	0.320078	1.94922	0.964593	0.326032
REACTOME_PHOSPHOLIPID_METABOLISM.2282	ENSDARG00000016011_gpcpd1	ENSG00000125772_GPCPD1	0.275701	3.67452	0.658596	0.417056
REACTOME_PHOSPHOLIPID_METABOLISM.2358	ENSDARG00000016474_galcb	ENSG00000054983_GALC	0.625346	3.10193	4.47986	0.0342965
REACTOME_PHOSPHOLIPID_METABOLISM.2421	ENSDARG00000016794_mtmr6	ENSG00000139505_MTMR6	0.063961	3.35762	0.0439799	0.833891
REACTOME_PHOSPHOLIPID_METABOLISM.2475	ENSDARG00000017141_pla2g4ab	ENSG00000116711_PLA2G4A	-0.0952949	3.47984	0.0535333	0.817025
REACTOME_PHOSPHOLIPID_METABOLISM.2574	ENSDARG00000017757_pik3cg	ENSG00000105851_PIK3CG	0.419654	3.873	1.61664	0.20356
REACTOME_PHOSPHOLIPID_METABOLISM.2630	ENSDARG00000018060_pik3r2	ENSG00000105647_PIK3R2	0.00601422	3.80682	0.000342287	0.985239
REACTOME_PHOSPHOLIPID_METABOLISM.2674	ENSDARG00000018423_sulf2a	ENSG00000062096_ARSF	-0.441866	1.49897	0.808412	0.36859
REACTOME_PHOSPHOLIPID_METABOLISM.2675	ENSDARG00000018423_sulf2a	ENSG00000157399_ARSE	-0.441866	1.49897	0.808412	0.36859
REACTOME_PHOSPHOLIPID_METABOLISM.2676	ENSDARG00000018423_sulf2a	ENSG00000205667_ARSH	-0.441866	1.49897	0.808412	0.36859
REACTOME_PHOSPHOLIPID_METABOLISM.2728	ENSDARG00000018846_dgat2	ENSG00000062282_DGAT2	1.07596	0.388018	5.23715	0.0221094
REACTOME_PHOSPHOLIPID_METABOLISM.2750	ENSDARG00000018976_sptlc2a	ENSG00000100596_SPTLC2	-0.122416	3.87041	0.134739	0.713568
REACTOME_PHOSPHOLIPID_METABOLISM.2824	ENSDARG00000019420_etnk1	ENSG00000139163_ETNK1	0.48291	5.76337	2.47036	0.116011
REACTOME_PHOSPHOLIPID_METABOLISM.2845	ENSDARG00000019549_cds1	ENSG00000163624_CDS1	0.0466098	1.31028	0.0215464	0.8833
REACTOME_PHOSPHOLIPID_METABOLISM.2962	ENSDARG00000020239_lpin1	ENSG00000134324_LPIN1	1.46197	6.71904	11.5409	0.000680807
REACTOME_PHOSPHOLIPID_METABOLISM.3041	ENSDARG00000020730_smpd4	ENSG00000136699_SMPD4	-0.125841	2.12292	0.184956	0.667148
REACTOME_PHOSPHOLIPID_METABOLISM.3121	ENSDARG00000021177_cept1b	ENSG00000134255_CEPT1	-0.813578	2.71153	6.29016	0.012141
REACTOME_PHOSPHOLIPID_METABOLISM.3242	ENSDARG00000022378_mtmr1b	ENSG00000063601_MTMR1	0.915395	2.83615	8.2668	0.00403767
REACTOME_PHOSPHOLIPID_METABOLISM.3415	ENSDARG00000024325_col4a3bpa	ENSG00000113163_COL4A3BP	0.411916	1.77622	1.73937	0.187219
REACTOME_PHOSPHOLIPID_METABOLISM.3429	ENSDARG00000024546_pla2g4aa	ENSG00000116711_PLA2G4A	-0.0403908	3.05202	0.017588	0.894494
REACTOME_PHOSPHOLIPID_METABOLISM.3465	ENSDARG00000025011_synj1	ENSG00000159082_SYNJ1	-0.228481	3.9096	0.553617	0.456843
REACTOME_PHOSPHOLIPID_METABOLISM.3908	ENSDARG00000029356_mboat1	ENSG00000172197_MBOAT1	0.318603	-1.28835	2.80222	0.0941342
REACTOME_PHOSPHOLIPID_METABOLISM.3941	ENSDARG00000029621_sgms1	ENSG00000198964_SGMS1	0.372436	2.81655	1.25637	0.262339
REACTOME_PHOSPHOLIPID_METABOLISM.4112	ENSDARG00000031150_gba3	ENSG00000249948_GBA3	0.820186	-1.11121	23.8969	1.01636e-06
REACTOME_PHOSPHOLIPID_METABOLISM.4179	ENSDARG00000031796_ache	ENSG00000087085_ACHE	0.69799	4.26017	4.37905	0.0363833
REACTOME_PHOSPHOLIPID_METABOLISM.4184	ENSDARG00000031845_mboat2a	ENSG00000143797_MBOAT2	-0.361445	-0.0990718	2.64202	0.104071
REACTOME_PHOSPHOLIPID_METABOLISM.4358	ENSDARG00000033355_zgc:101699	ENSG00000105499_PLA2G4C	2.3974	2.77503	8.13211	0.00434882
REACTOME_PHOSPHOLIPID_METABOLISM.4365	ENSDARG00000033436_mboat7	ENSG00000125505_MBOAT7	-0.121467	1.91781	0.17088	0.67933
REACTOME_PHOSPHOLIPID_METABOLISM.4395	ENSDARG00000033666_pi4k2a	ENSG00000155252_PI4K2A	0.370382	3.04258	1.4289	0.231944
REACTOME_PHOSPHOLIPID_METABOLISM.4436	ENSDARG00000034056_csnk1g2b	ENSG00000133275_CSNK1G2	-0.336266	4.07726	1.11182	0.291686
REACTOME_PHOSPHOLIPID_METABOLISM.4454	ENSDARG00000034262_pld2	ENSG00000129219_PLD2	-0.0523484	3.97433	0.0294013	0.863856
REACTOME_PHOSPHOLIPID_METABOLISM.4465	ENSDARG00000034368_hexb	ENSG00000049860_HEXB	1.72465	5.79757	29.0309	7.12334e-08
REACTOME_PHOSPHOLIPID_METABOLISM.4468	ENSDARG00000034409_pik3r3b	ENSG00000117461_PIK3R3	-0.177228	4.12509	0.278403	0.59775
REACTOME_PHOSPHOLIPID_METABOLISM.4525	ENSDARG00000034817_asah1b	ENSG00000104763_ASAH1	1.20265	5.18729	12.3679	0.000436778
REACTOME_PHOSPHOLIPID_METABOLISM.4551	ENSDARG00000035028_lpcat4	ENSG00000176454_LPCAT4	-0.213854	2.92035	0.438888	0.50766
REACTOME_PHOSPHOLIPID_METABOLISM.4658	ENSDARG00000035577_cds2	ENSG00000101290_CDS2	-0.0212735	4.2017	0.00458951	0.945988
REACTOME_PHOSPHOLIPID_METABOLISM.4759	ENSDARG00000036005_pitpnb	ENSG00000180957_PITPNB	-0.229277	1.55567	0.55038	0.458163
REACTOME_PHOSPHOLIPID_METABOLISM.4799	ENSDARG00000036155_gla	ENSG00000102393_GLA	1.43358	0.779108	24.3734	7.93568e-07
REACTOME_PHOSPHOLIPID_METABOLISM.4846	ENSDARG00000036415_glb1	ENSG00000170266_GLB1	-0.0720758	2.84635	0.0495747	0.823805
REACTOME_PHOSPHOLIPID_METABOLISM.4910	ENSDARG00000036549_agpat3	ENSG00000160216_AGPAT3	-0.492287	6.92835	2.13424	0.144042
REACTOME_PHOSPHOLIPID_METABOLISM.4953	ENSDARG00000036820_mgll	ENSG00000074416_MGLL	0.245562	4.61074	0.496906	0.480863
REACTOME_PHOSPHOLIPID_METABOLISM.5026	ENSDARG00000037059_slc44a2	ENSG00000129353_SLC44A2	-0.658905	4.75802	4.05583	0.044019
REACTOME_PHOSPHOLIPID_METABOLISM.5032	ENSDARG00000037064_galca	ENSG00000054983_GALC	1.01717	2.88664	6.99692	0.00816499
REACTOME_PHOSPHOLIPID_METABOLISM.5042	ENSDARG00000037091_asah1a	ENSG00000104763_ASAH1	0.485843	2.34049	2.53811	0.111128
REACTOME_PHOSPHOLIPID_METABOLISM.5133	ENSDARG00000037560_mtm1	ENSG00000171100_MTM1	0.0991107	3.25675	0.102641	0.748683
REACTOME_PHOSPHOLIPID_METABOLISM.5241	ENSDARG00000038000_crls1	ENSG00000088766_CRLS1	-0.102263	2.95838	0.104504	0.74649
REACTOME_PHOSPHOLIPID_METABOLISM.5322	ENSDARG00000038524_pik3r1	ENSG00000145675_PIK3R1	0.321022	5.98079	0.882232	0.347591
REACTOME_PHOSPHOLIPID_METABOLISM.5567	ENSDARG00000040024_gpd1l	ENSG00000152642_GPD1L	0.0455796	1.50318	0.0248021	0.874861
REACTOME_PHOSPHOLIPID_METABOLISM.5580	ENSDARG00000040111_pi4kb	ENSG00000143393_PI4KB	0.0366814	4.04313	0.0139981	0.905819
REACTOME_PHOSPHOLIPID_METABOLISM.5650	ENSDARG00000040523_smpd2a	ENSG00000135587_SMPD2	0.433389	1.8179	2.20535	0.137533
REACTOME_PHOSPHOLIPID_METABOLISM.5729	ENSDARG00000041078_chka	ENSG00000110721_CHKA	-0.194305	4.71964	0.247466	0.618865
REACTOME_PHOSPHOLIPID_METABOLISM.5784	ENSDARG00000041421_taz	ENSG00000102125_TAZ	0.200853	4.71026	0.420221	0.516827
REACTOME_PHOSPHOLIPID_METABOLISM.5926	ENSDARG00000042090_si:ch73-55i23.1	ENSG00000105499_PLA2G4C	0.331765	5.38604	0.580551	0.446096
REACTOME_PHOSPHOLIPID_METABOLISM.5954	ENSDARG00000042270_arsa	ENSG00000100299_ARSA	0.59502	2.28071	3.767	0.0522734
REACTOME_PHOSPHOLIPID_METABOLISM.5998	ENSDARG00000042551_mboat2b	ENSG00000143797_MBOAT2	0.3159	2.04354	0.743493	0.388544
REACTOME_PHOSPHOLIPID_METABOLISM.6109	ENSDARG00000042995_sptlc1	ENSG00000090054_SPTLC1	0.246058	3.36007	0.651143	0.419704
REACTOME_PHOSPHOLIPID_METABOLISM.6111	ENSDARG00000043003_pcyt2	ENSG00000185813_PCYT2	-0.377824	6.50676	1.20058	0.273206
REACTOME_PHOSPHOLIPID_METABOLISM.6143	ENSDARG00000043180_gpd1b	ENSG00000167588_GPD1	0.921679	5.98752	6.32674	0.0118931
REACTOME_PHOSPHOLIPID_METABOLISM.6247	ENSDARG00000043701_gpd1a	ENSG00000167588_GPD1	0.668056	0.526146	7.24457	0.00711159
REACTOME_PHOSPHOLIPID_METABOLISM.6353	ENSDARG00000044203_sumf1	ENSG00000144455_SUMF1	0.254007	2.48365	0.630246	0.427265
REACTOME_PHOSPHOLIPID_METABOLISM.6365	ENSDARG00000044295_pip5k1ba	ENSG00000107242_PIP5K1B	0.359332	5.11399	1.16049	0.281364
REACTOME_PHOSPHOLIPID_METABOLISM.6871	ENSDARG00000052113_hexa	ENSG00000213614_HEXA	1.84802	3.80864	27.3526	1.6954e-07
REACTOME_PHOSPHOLIPID_METABOLISM.7000	ENSDARG00000052701_smpd2b	ENSG00000135587_SMPD2	-0.258122	1.94272	0.74585	0.387793
REACTOME_PHOSPHOLIPID_METABOLISM.7050	ENSDARG00000053010_lpcat2	ENSG00000087253_LPCAT2	0.818375	0.169108	8.58657	0.00338651
REACTOME_PHOSPHOLIPID_METABOLISM.7087	ENSDARG00000053241_sts	ENSG00000101846_STS	3.12444	1.94001	81.3148	1.92476e-19
REACTOME_PHOSPHOLIPID_METABOLISM.7341	ENSDARG00000054829_pik3c3	ENSG00000078142_PIK3C3	0.0124615	4.29632	0.00165491	0.967551
REACTOME_PHOSPHOLIPID_METABOLISM.7377	ENSDARG00000054914_dgat1b	ENSG00000185000_DGAT1	0.0716665	-1.34282	0.162271	0.687075
REACTOME_PHOSPHOLIPID_METABOLISM.7633	ENSDARG00000056112_pikfyve	ENSG00000115020_PIKFYVE	0.663295	5.17539	4.1889	0.0406895
REACTOME_PHOSPHOLIPID_METABOLISM.7660	ENSDARG00000056228_pld1a	ENSG00000075651_PLD1	0.499417	4.75135	2.34094	0.126013
REACTOME_PHOSPHOLIPID_METABOLISM.7730	ENSDARG00000056623_ptenb	ENSG00000171862_PTEN	-0.082023	4.73842	0.0705724	0.790505
REACTOME_PHOSPHOLIPID_METABOLISM.7754	ENSDARG00000056690_mtmr1a	ENSG00000063601_MTMR1	-0.275711	-0.46206	1.37821	0.240405
REACTOME_PHOSPHOLIPID_METABOLISM.7818	ENSDARG00000056985_tpte	ENSG00000132958_TPTE2	0.678875	3.88168	4.19341	0.0405813
REACTOME_PHOSPHOLIPID_METABOLISM.7833	ENSDARG00000057053_zgc:91976	ENSG00000198964_SGMS1	0.138564	4.03614	0.186636	0.665732
REACTOME_PHOSPHOLIPID_METABOLISM.7853	ENSDARG00000057125_pld1b	ENSG00000075651_PLD1	0.52663	-0.560533	5.47875	0.019249
REACTOME_PHOSPHOLIPID_METABOLISM.7854	ENSDARG00000057128_hadhaa	ENSG00000084754_HADHA	0.0162397	8.75117	0.00259797	0.959349
REACTOME_PHOSPHOLIPID_METABOLISM.7891	ENSDARG00000057419_slc44a5b	ENSG00000137968_SLC44A5	1.11489	3.39696	11.1051	0.000860929
REACTOME_PHOSPHOLIPID_METABOLISM.8086	ENSDARG00000058221_ugcg	ENSG00000148154_UGCG	-0.210408	2.6991	0.474475	0.490936
REACTOME_PHOSPHOLIPID_METABOLISM.8224	ENSDARG00000058992_cers2b	ENSG00000143418_CERS2	-0.228832	3.50985	0.512564	0.474031
REACTOME_PHOSPHOLIPID_METABOLISM.8336	ENSDARG00000059642_mtmr14	ENSG00000163719_MTMR14	-0.0235049	3.43236	0.00559377	0.940381
REACTOME_PHOSPHOLIPID_METABOLISM.8355	ENSDARG00000059714_arsk	ENSG00000164291_ARSK	0.602868	0.587331	2.2984	0.129508
REACTOME_PHOSPHOLIPID_METABOLISM.8375	ENSDARG00000059806_sacm1lb	ENSG00000211456_SACM1L	0.413546	2.5517	2.01725	0.155521
REACTOME_PHOSPHOLIPID_METABOLISM.8528	ENSDARG00000060469_pik3r4	ENSG00000196455_PIK3R4	0.190338	5.06624	0.37712	0.539148
REACTOME_PHOSPHOLIPID_METABOLISM.8548	ENSDARG00000060534_sgpp1	ENSG00000126821_SGPP1	-0.470919	1.22726	1.76574	0.18391
REACTOME_PHOSPHOLIPID_METABOLISM.8561	ENSDARG00000060594_hadhab	ENSG00000084754_HADHA	-0.0483178	8.60528	0.0232525	0.878802
REACTOME_PHOSPHOLIPID_METABOLISM.8615	ENSDARG00000060841_pik3c2a	ENSG00000011405_PIK3C2A	-0.0697949	6.59095	0.0477836	0.826966
REACTOME_PHOSPHOLIPID_METABOLISM.8631	ENSDARG00000060921_pla2g6	ENSG00000184381_PLA2G6	0.306365	2.8605	1.03292	0.309474
REACTOME_PHOSPHOLIPID_METABOLISM.8699	ENSDARG00000061214_lpin2	ENSG00000101577_LPIN2	0.220577	5.784	0.485722	0.485842
REACTOME_PHOSPHOLIPID_METABOLISM.8749	ENSDARG00000061375_sgpl1	ENSG00000166224_SGPL1	0.212507	4.28642	0.479759	0.488531
REACTOME_PHOSPHOLIPID_METABOLISM.8834	ENSDARG00000061472_gba2	ENSG00000070610_GBA2	-0.152931	2.30615	0.230077	0.631467
REACTOME_PHOSPHOLIPID_METABOLISM.9176	ENSDARG00000062823_pi4kab	ENSG00000241973_PI4KA	-0.112056	0.332244	0.208722	0.647771
REACTOME_PHOSPHOLIPID_METABOLISM.9267	ENSDARG00000063167_chkb	ENSG00000100288_CHKB	0.0985377	3.85496	0.0765972	0.781963
REACTOME_PHOSPHOLIPID_METABOLISM.9271	ENSDARG00000063187_agpat5	ENSG00000155189_AGPAT5	-0.411489	3.57765	1.67456	0.195648
REACTOME_PHOSPHOLIPID_METABOLISM.9298	ENSDARG00000063218_ppm1la	ENSG00000163590_PPM1L	-0.148977	3.90051	0.19576	0.658166
REACTOME_PHOSPHOLIPID_METABOLISM.9318	ENSDARG00000063313_plbd1	ENSG00000121316_PLBD1	1.22174	4.19727	11.5893	0.000663334
REACTOME_PHOSPHOLIPID_METABOLISM.9359	ENSDARG00000063544_pip4k2ab	ENSG00000150867_PIP4K2A	-0.0104171	-1.17147	0.00406741	0.949148
REACTOME_PHOSPHOLIPID_METABOLISM.9499	ENSDARG00000068199_pld3	ENSG00000105223_PLD3	0.391557	1.72557	1.96355	0.161134
REACTOME_PHOSPHOLIPID_METABOLISM.9644	ENSDARG00000069044_agpat4	ENSG00000026652_AGPAT4	-0.386633	0.390776	1.21937	0.269484
REACTOME_PHOSPHOLIPID_METABOLISM.9676	ENSDARG00000069169_cerk	ENSG00000100422_CERK	0.608528	2.75648	4.27639	0.0386454
REACTOME_PHOSPHOLIPID_METABOLISM.9850	ENSDARG00000069893_sphk2	ENSG00000063176_SPHK2	-0.687899	3.73693	4.72973	0.0296455
REACTOME_PHOSPHOLIPID_METABOLISM.9935	ENSDARG00000070213_etnk2	ENSG00000143845_ETNK2	-0.318843	-1.19115	3.29049	0.0696821
REACTOME_PHOSPHOLIPID_METABOLISM.9968	ENSDARG00000070412_mtmr7b	ENSG00000003987_MTMR7	-0.177905	1.73054	0.388118	0.53329
REACTOME_PHOSPHOLIPID_METABOLISM.9974	ENSDARG00000070435_vapb	ENSG00000124164_VAPB	-0.0647974	4.94092	0.0429851	0.835753
REACTOME_PHOSPHOLIPID_METABOLISM.9982	ENSDARG00000070454_pla2g12a	ENSG00000123739_PLA2G12A	0.203268	1.13151	0.527647	0.467598
REACTOME_PHOSPHOLIPID_METABOLISM.10069	ENSDARG00000070686_cdipt	ENSG00000103502_CDIPT	0.171022	3.80823	0.303102	0.581944
REACTOME_PHOSPHOLIPID_METABOLISM.10404	ENSDARG00000074169_gpam	ENSG00000119927_GPAM	0.161036	3.57438	0.23929	0.624719
REACTOME_PHOSPHOLIPID_METABOLISM.10433	ENSDARG00000074287_sptlc2b	ENSG00000100596_SPTLC2	0.929669	3.54666	5.73513	0.0166288
REACTOME_PHOSPHOLIPID_METABOLISM.10464	ENSDARG00000074401_gnpat	ENSG00000116906_GNPAT	-0.0511628	1.33181	0.0320701	0.857874
REACTOME_PHOSPHOLIPID_METABOLISM.10724	ENSDARG00000075178_lpcat3	ENSG00000111684_LPCAT3	-0.0811112	3.97917	0.0633062	0.801345
REACTOME_PHOSPHOLIPID_METABOLISM.10732	ENSDARG00000075201_inpp4b	ENSG00000109452_INPP4B	0.675053	2.55072	4.65184	0.0310203
REACTOME_PHOSPHOLIPID_METABOLISM.10743	ENSDARG00000075253_pik3cb	ENSG00000051382_PIK3CB	0.213103	4.37934	0.434419	0.509828
REACTOME_PHOSPHOLIPID_METABOLISM.10791	ENSDARG00000075456_pik3ca	ENSG00000121879_PIK3CA	0.122069	3.56831	0.146536	0.701868
REACTOME_PHOSPHOLIPID_METABOLISM.10925	ENSDARG00000075857_pgs1	ENSG00000087157_PGS1	-0.578258	1.91478	3.33068	0.0679988
REACTOME_PHOSPHOLIPID_METABOLISM.10998	ENSDARG00000076058_gba	ENSG00000177628_GBA	0.737358	3.19481	5.87118	0.0153907
REACTOME_PHOSPHOLIPID_METABOLISM.11015	ENSDARG00000076121_smpd1	ENSG00000166311_SMPD1	0.406011	3.42059	1.61033	0.204445
REACTOME_PHOSPHOLIPID_METABOLISM.11411	ENSDARG00000077782_acer2	ENSG00000177076_ACER2	0.428016	2.8962	1.8186	0.17748
REACTOME_PHOSPHOLIPID_METABOLISM.11509	ENSDARG00000078106_ocrl	ENSG00000122126_OCRL	-0.0936847	3.45914	0.0889851	0.765471
REACTOME_PHOSPHOLIPID_METABOLISM.11610	ENSDARG00000078541_cers3a	ENSG00000154227_CERS3	1.16698	-0.77588	36.9655	1.20236e-09
REACTOME_PHOSPHOLIPID_METABOLISM.11662	ENSDARG00000078745_pnpla8	ENSG00000135241_PNPLA8	0.145146	4.07231	0.225199	0.635107
REACTOME_PHOSPHOLIPID_METABOLISM.11670	ENSDARG00000078770_si:ch73-21k16.5	ENSG00000116906_GNPAT	0.0675892	0.386407	0.0524095	0.818922
REACTOME_PHOSPHOLIPID_METABOLISM.11823	ENSDARG00000079369_si:ch211-212g7.6	ENSG00000126821_SGPP1	0.289951	3.44505	0.854312	0.355335
REACTOME_PHOSPHOLIPID_METABOLISM.12112	ENSDARG00000086927_pik3c2b	ENSG00000133056_PIK3C2B	-0.602737	1.7382	3.30661	0.0690015
REACTOME_PHOSPHOLIPID_METABOLISM.12323	ENSDARG00000088439_gm2a	ENSG00000196743_GM2A	0.587929	3.93666	3.22041	0.0727253
REACTOME_PHOSPHOLIPID_METABOLISM.12430	ENSDARG00000089390_pnpla2	ENSG00000177666_PNPLA2	0.03567	3.8747	0.0105675	0.918123
REACTOME_PHOSPHOLIPID_METABOLISM.12679	ENSDARG00000090982_slc44a1b	ENSG00000070214_SLC44A1	0.333031	2.96303	1.21854	0.269647
REACTOME_PHOSPHOLIPID_METABOLISM.12933	ENSDARG00000093359_inpp5jb	ENSG00000185133_INPP5J	-0.112237	-0.968397	0.276519	0.598992
REACTOME_PHOSPHOLIPID_METABOLISM.12934	ENSDARG00000093366_acer3	ENSG00000078124_ACER3	0.297462	0.0741725	1.65311	0.198536
REACTOME_PHOSPHOLIPID_METABOLISM.13183	ENSDARG00000096368_neu3.5	ENSG00000162139_NEU3	-0.322544	0.423162	1.41687	0.233919
REACTOME_PHOSPHOLIPID_METABOLISM.13184	ENSDARG00000096382_neu3.1	ENSG00000162139_NEU3	-0.136948	-0.311051	0.372456	0.541669
REACTOME_PHOSPHOLIPID_METABOLISM.13351	ENSDARG00000098114_ctsa	ENSG00000064601_CTSA	0.473218	5.23134	2.22342	0.135931
REACTOME_PHOSPHOLIPID_METABOLISM.13368	ENSDARG00000098201_mtmr3	ENSG00000100330_MTMR3	-0.201867	3.54518	0.398851	0.527683
REACTOME_PHOSPHOLIPID_METABOLISM.13376	ENSDARG00000098226_smpd3	ENSG00000103056_SMPD3	0.185745	-1.30714	0.734098	0.391558
REACTOME_PHOSPHOLIPID_METABOLISM.13393	ENSDARG00000098296_gnsb	ENSG00000157399_ARSE	0.872035	2.49199	6.984	0.00822414
REACTOME_PHOSPHOLIPID_METABOLISM.13394	ENSDARG00000098296_gnsb	ENSG00000062096_ARSF	0.872035	2.49199	6.984	0.00822414
REACTOME_PHOSPHOLIPID_METABOLISM.13395	ENSDARG00000098296_gnsb	ENSG00000205667_ARSH	0.872035	2.49199	6.984	0.00822414
REACTOME_PHOSPHOLIPID_METABOLISM.13606	ENSDARG00000098989_CU459012.1	ENSG00000100078_PLA2G3	0.968603	-1.27823	20.1193	7.27586e-06
REACTOME_PHOSPHOLIPID_METABOLISM.13736	ENSDARG00000099563_inpp5ka	ENSG00000132376_INPP5K	0.540249	2.76599	3.31348	0.0687138
REACTOME_PHOSPHOLIPID_METABOLISM.13924	ENSDARG00000100313_pip5k1cb	ENSG00000186111_PIP5K1C	-0.107422	0.248663	0.181103	0.670427
REACTOME_PHOSPHOLIPID_METABOLISM.14074	ENSDARG00000101018_ptdss2	ENSG00000174915_PTDSS2	0.494676	2.32889	2.53148	0.111595
REACTOME_PHOSPHOLIPID_METABOLISM.14135	ENSDARG00000101139_agpat2	ENSG00000169692_AGPAT2	0.166522	4.53869	0.290657	0.5898
REACTOME_PHOSPHOLIPID_METABOLISM.14358	ENSDARG00000102020_pnpla3	ENSG00000100344_PNPLA3	-0.361414	1.04479	1.2541	0.26277
REACTOME_PHOSPHOLIPID_METABOLISM.14370	ENSDARG00000102055_hadhb	ENSG00000138029_HADHB	0.188103	9.54319	0.348515	0.554955
REACTOME_PHOSPHOLIPID_METABOLISM.14468	ENSDARG00000102372_col4a3bpb	ENSG00000113163_COL4A3BP	0.316118	4.13167	1.00449	0.316227
REACTOME_PHOSPHOLIPID_METABOLISM.14562	ENSDARG00000102762_pik3r5	ENSG00000141506_PIK3R5	0.31047	1.3696	0.911401	0.339743
REACTOME_PHOSPHOLIPID_METABOLISM.14686	ENSDARG00000103320_lclat1	ENSG00000172954_LCLAT1	0.0528032	3.43245	0.0268535	0.869833
REACTOME_PHOSPHOLIPID_METABOLISM.14702	ENSDARG00000103399_zgc:63569	ENSG00000129353_SLC44A2	0.134046	2.39509	0.19706	0.657104
REACTOME_PHOSPHOLIPID_METABOLISM.14749	ENSDARG00000103503_dgat1a	ENSG00000185000_DGAT1	-0.754592	0.794784	5.99197	0.0143712
REACTOME_PHOSPHOLIPID_METABOLISM.14780	ENSDARG00000103614_pemt	ENSG00000133027_PEMT	0.247239	2.44012	0.503028	0.478173
REACTOME_PHOSPHOLIPID_METABOLISM.14863	ENSDARG00000103926_inpp5e	ENSG00000148384_INPP5E	0.156806	2.48691	0.268376	0.604423
REACTOME_PHOSPHOLIPID_METABOLISM.14941	ENSDARG00000104222_inppl1a	ENSG00000165458_INPPL1	-0.0568694	5.38146	0.0332023	0.855414
REACTOME_PHOSPHOLIPID_METABOLISM.15267	ENSDARG00000107912_FIG4	ENSG00000112367_FIG4	0.816993	1.99612	6.25226	0.0124035
REACTOME_PHOSPHOLIPID_METABOLISM.15275	ENSDARG00000108788_ARSB	ENSG00000113273_ARSB	0.0509738	2.5096	0.0277681	0.867655
REACTOME_PHOSPHOLIPID_METABOLISM.15453	ENSDARG00000113386_LO018432.1	ENSG00000166428_PLD4	-0.209563	-0.616265	0.867111	0.351756
REACTOME_PHOSPHOLIPID_METABOLISM.15547	ENSDARG00000115862_vapal	ENSG00000101558_VAPA	-0.0416245	5.19719	0.0180425	0.893148
REACTOME_PHOSPHOLIPID_METABOLISM.15552	ENSDARG00000115982_CABZ01011673.1	ENSG00000112367_FIG4	1.18595	0.238576	22.8062	1.79191e-06
REACTOME_PHOSPHOLIPID_METABOLISM.15604	ENSDARG00000117075_arsib	ENSG00000205667_ARSH	-0.455576	-0.702708	4.72301	0.0297615
REACTOME_PHOSPHOLIPID_METABOLISM.15605	ENSDARG00000117075_arsib	ENSG00000157399_ARSE	-0.455576	-0.702708	4.72301	0.0297615
REACTOME_PHOSPHOLIPID_METABOLISM.15606	ENSDARG00000117075_arsib	ENSG00000062096_ARSF	-0.455576	-0.702708	4.72301	0.0297615
REACTOME_LATENT_INFECTION_OF_HOMO_SAPIENS_WITH_MYCOBACTERIUM_TUBERCULOSIS.777	ENSDARG00000005821_ncf2	ENSG00000116701_NCF2	0.589946	1.28626	2.46283	0.116569
REACTOME_LATENT_INFECTION_OF_HOMO_SAPIENS_WITH_MYCOBACTERIUM_TUBERCULOSIS.856	ENSDARG00000006370_atp6v1h	ENSG00000047249_ATP6V1H	0.526573	5.14819	2.87514	0.0899569
REACTOME_LATENT_INFECTION_OF_HOMO_SAPIENS_WITH_MYCOBACTERIUM_TUBERCULOSIS.1557	ENSDARG00000011175_atp6v1d	ENSG00000100554_ATP6V1D	0.197194	5.11004	0.400119	0.527028
REACTOME_LATENT_INFECTION_OF_HOMO_SAPIENS_WITH_MYCOBACTERIUM_TUBERCULOSIS.1875	ENSDARG00000013443_atp6v1ba	ENSG00000147416_ATP6V1B2	0.193567	4.63049	0.352405	0.552755
REACTOME_LATENT_INFECTION_OF_HOMO_SAPIENS_WITH_MYCOBACTERIUM_TUBERCULOSIS.1986	ENSDARG00000014085_atp6v1e1a	ENSG00000250565_ATP6V1E2	0.00986568	5.17714	0.00102328	0.974481
REACTOME_LATENT_INFECTION_OF_HOMO_SAPIENS_WITH_MYCOBACTERIUM_TUBERCULOSIS.1987	ENSDARG00000014085_atp6v1e1a	ENSG00000131100_ATP6V1E1	0.00986568	5.17714	0.00102328	0.974481
REACTOME_LATENT_INFECTION_OF_HOMO_SAPIENS_WITH_MYCOBACTERIUM_TUBERCULOSIS.2414	ENSDARG00000016771_tfa	ENSG00000012223_LTF	-0.116693	4.13131	0.111986	0.737894
REACTOME_LATENT_INFECTION_OF_HOMO_SAPIENS_WITH_MYCOBACTERIUM_TUBERCULOSIS.2428	ENSDARG00000016835_tcirg1a	ENSG00000110719_TCIRG1	1.1799	1.73484	13.7247	0.000211651
REACTOME_LATENT_INFECTION_OF_HOMO_SAPIENS_WITH_MYCOBACTERIUM_TUBERCULOSIS.2661	ENSDARG00000018283_cyba	ENSG00000051523_CYBA	0.419992	2.35467	1.56198	0.211376
REACTOME_LATENT_INFECTION_OF_HOMO_SAPIENS_WITH_MYCOBACTERIUM_TUBERCULOSIS.3239	ENSDARG00000022315_atp6v1g1	ENSG00000136888_ATP6V1G1	0.240534	5.73242	0.58504	0.444344
REACTOME_LATENT_INFECTION_OF_HOMO_SAPIENS_WITH_MYCOBACTERIUM_TUBERCULOSIS.3377	ENSDARG00000023967_atp6v1c1a	ENSG00000155097_ATP6V1C1	0.367429	4.07711	1.39233	0.238011
REACTOME_LATENT_INFECTION_OF_HOMO_SAPIENS_WITH_MYCOBACTERIUM_TUBERCULOSIS.4061	ENSDARG00000030694_atp6v1e1b	ENSG00000250565_ATP6V1E2	0.18542	4.21968	0.357212	0.550059
REACTOME_LATENT_INFECTION_OF_HOMO_SAPIENS_WITH_MYCOBACTERIUM_TUBERCULOSIS.4062	ENSDARG00000030694_atp6v1e1b	ENSG00000131100_ATP6V1E1	0.18542	4.21968	0.357212	0.550059
REACTOME_LATENT_INFECTION_OF_HOMO_SAPIENS_WITH_MYCOBACTERIUM_TUBERCULOSIS.4158	ENSDARG00000031681_atp6v0b	ENSG00000117410_ATP6V0B	0.122906	4.07622	0.152517	0.696142
REACTOME_LATENT_INFECTION_OF_HOMO_SAPIENS_WITH_MYCOBACTERIUM_TUBERCULOSIS.4197	ENSDARG00000031976_nos2b	ENSG00000007171_NOS2	-0.545866	-0.812954	6.42831	0.0112315
REACTOME_LATENT_INFECTION_OF_HOMO_SAPIENS_WITH_MYCOBACTERIUM_TUBERCULOSIS.4484	ENSDARG00000034534_atp6v1aa	ENSG00000114573_ATP6V1A	0.373522	4.01994	1.3828	0.239624
REACTOME_LATENT_INFECTION_OF_HOMO_SAPIENS_WITH_MYCOBACTERIUM_TUBERCULOSIS.4654	ENSDARG00000035565_atp6v0a2b	ENSG00000185344_ATP6V0A2	-0.345564	2.58137	1.20201	0.272921
REACTOME_LATENT_INFECTION_OF_HOMO_SAPIENS_WITH_MYCOBACTERIUM_TUBERCULOSIS.4732	ENSDARG00000035880_atp6v1c1b	ENSG00000155097_ATP6V1C1	0.538	2.68072	2.53141	0.111601
REACTOME_LATENT_INFECTION_OF_HOMO_SAPIENS_WITH_MYCOBACTERIUM_TUBERCULOSIS.4913	ENSDARG00000036577_atp6v0cb	ENSG00000185883_ATP6V0C	0.0860593	5.43248	0.0769632	0.781456
REACTOME_LATENT_INFECTION_OF_HOMO_SAPIENS_WITH_MYCOBACTERIUM_TUBERCULOSIS.5693	ENSDARG00000040812_ncf4	ENSG00000100365_NCF4	0.752438	0.965344	4.55822	0.032761
REACTOME_LATENT_INFECTION_OF_HOMO_SAPIENS_WITH_MYCOBACTERIUM_TUBERCULOSIS.6201	ENSDARG00000043465_atp6v1b2	ENSG00000147416_ATP6V1B2	0.0409675	3.90284	0.0172708	0.895444
REACTOME_LATENT_INFECTION_OF_HOMO_SAPIENS_WITH_MYCOBACTERIUM_TUBERCULOSIS.6638	ENSDARG00000045543_atp6v1f	ENSG00000128524_ATP6V1F	0.190849	3.90721	0.386122	0.534345
REACTOME_LATENT_INFECTION_OF_HOMO_SAPIENS_WITH_MYCOBACTERIUM_TUBERCULOSIS.7727	ENSDARG00000056615_cybb	ENSG00000165168_CYBB	0.451395	3.06557	1.28526	0.256924
REACTOME_LATENT_INFECTION_OF_HOMO_SAPIENS_WITH_MYCOBACTERIUM_TUBERCULOSIS.7979	ENSDARG00000057853_atp6v0ca	ENSG00000185883_ATP6V0C	0.312222	5.69688	0.909631	0.340212
REACTOME_LATENT_INFECTION_OF_HOMO_SAPIENS_WITH_MYCOBACTERIUM_TUBERCULOSIS.9650	ENSDARG00000069090_atp6v0d1	ENSG00000147614_ATP6V0D2	-0.193183	5.60565	0.372934	0.541409
REACTOME_LATENT_INFECTION_OF_HOMO_SAPIENS_WITH_MYCOBACTERIUM_TUBERCULOSIS.9651	ENSDARG00000069090_atp6v0d1	ENSG00000159720_ATP6V0D1	-0.193183	5.60565	0.372934	0.541409
REACTOME_LATENT_INFECTION_OF_HOMO_SAPIENS_WITH_MYCOBACTERIUM_TUBERCULOSIS.11049	ENSDARG00000076318_atp6v1ab	ENSG00000114573_ATP6V1A	1.02636	2.46586	6.85849	0.00882212
REACTOME_LATENT_INFECTION_OF_HOMO_SAPIENS_WITH_MYCOBACTERIUM_TUBERCULOSIS.14317	ENSDARG00000101794_rpl26	ENSG00000113732_ATP6V0E1	0.688076	4.45316	4.66555	0.0307736
REACTOME_LATENT_INFECTION_OF_HOMO_SAPIENS_WITH_MYCOBACTERIUM_TUBERCULOSIS.15193	ENSDARG00000105142_tcirg1b	ENSG00000110719_TCIRG1	0.62593	4.41295	3.01799	0.0823457
REACTOME_CDK_MEDIATED_PHOSPHORYLATION_AND_REMOVAL_OF_CDC6.55	ENSDARG00000000656_psmb9a	ENSG00000240065_PSMB9	-0.760721	3.5216	2.6642	0.10263
REACTOME_CDK_MEDIATED_PHOSPHORYLATION_AND_REMOVAL_OF_CDC6.83	ENSDARG00000001303_psmb8a	ENSG00000204264_PSMB8	-0.675097	5.16427	1.71166	0.190771
REACTOME_CDK_MEDIATED_PHOSPHORYLATION_AND_REMOVAL_OF_CDC6.176	ENSDARG00000002165_psme1	ENSG00000092010_PSME1	-0.120143	6.08159	0.0862594	0.768988
REACTOME_CDK_MEDIATED_PHOSPHORYLATION_AND_REMOVAL_OF_CDC6.196	ENSDARG00000002240_psmb6	ENSG00000142507_PSMB6	-0.0700145	5.09796	0.0517746	0.820004
REACTOME_CDK_MEDIATED_PHOSPHORYLATION_AND_REMOVAL_OF_CDC6.326	ENSDARG00000003189_psmd1	ENSG00000173692_PSMD1	-0.339388	5.841	1.15658	0.282177
REACTOME_CDK_MEDIATED_PHOSPHORYLATION_AND_REMOVAL_OF_CDC6.373	ENSDARG00000003526_psma5	ENSG00000143106_PSMA5	-0.0411968	5.51731	0.0172835	0.895406
REACTOME_CDK_MEDIATED_PHOSPHORYLATION_AND_REMOVAL_OF_CDC6.675	ENSDARG00000005134_psmd11b	ENSG00000108671_PSMD11	-0.321797	4.24553	1.00645	0.315755
REACTOME_CDK_MEDIATED_PHOSPHORYLATION_AND_REMOVAL_OF_CDC6.846	ENSDARG00000006300_psmd9	ENSG00000110801_PSMD9	0.386305	3.17356	1.6935	0.193141
REACTOME_CDK_MEDIATED_PHOSPHORYLATION_AND_REMOVAL_OF_CDC6.992	ENSDARG00000007141_psmc3	ENSG00000165916_PSMC3	-0.258516	5.23452	0.674325	0.411548
REACTOME_CDK_MEDIATED_PHOSPHORYLATION_AND_REMOVAL_OF_CDC6.1356	ENSDARG00000009640_psmb1	ENSG00000008018_PSMB1	-0.0497261	5.27574	0.0249097	0.874592
REACTOME_CDK_MEDIATED_PHOSPHORYLATION_AND_REMOVAL_OF_CDC6.1397	ENSDARG00000009942_cdc6	ENSG00000094804_CDC6	-0.316735	-0.131975	1.93901	0.163776
REACTOME_CDK_MEDIATED_PHOSPHORYLATION_AND_REMOVAL_OF_CDC6.1531	ENSDARG00000010965_psma8	ENSG00000154611_PSMA8	0.0224262	5.63522	0.00518399	0.942602
REACTOME_CDK_MEDIATED_PHOSPHORYLATION_AND_REMOVAL_OF_CDC6.1960	ENSDARG00000013938_psmb3	ENSG00000277791_PSMB3	-0.158314	5.05332	0.254775	0.613733
REACTOME_CDK_MEDIATED_PHOSPHORYLATION_AND_REMOVAL_OF_CDC6.1965	ENSDARG00000013966_psma6b	ENSG00000100902_PSMA6	-0.0980061	4.31122	0.102156	0.749258
REACTOME_CDK_MEDIATED_PHOSPHORYLATION_AND_REMOVAL_OF_CDC6.2170	ENSDARG00000015315_psmc5	ENSG00000087191_PSMC5	-0.0385675	6.19277	0.015554	0.900749
REACTOME_CDK_MEDIATED_PHOSPHORYLATION_AND_REMOVAL_OF_CDC6.2218	ENSDARG00000015628_psmd10	ENSG00000101843_PSMD10	0.215641	1.43853	0.438522	0.507837
REACTOME_CDK_MEDIATED_PHOSPHORYLATION_AND_REMOVAL_OF_CDC6.2324	ENSDARG00000016239_psmd13	ENSG00000185627_PSMD13	-0.356079	4.84204	1.33214	0.248425
REACTOME_CDK_MEDIATED_PHOSPHORYLATION_AND_REMOVAL_OF_CDC6.2640	ENSDARG00000018124_psmd3	ENSG00000108344_PSMD3	-0.25693	5.10866	0.669888	0.413091
REACTOME_CDK_MEDIATED_PHOSPHORYLATION_AND_REMOVAL_OF_CDC6.2720	ENSDARG00000018742_psme4b	ENSG00000068878_PSME4	0.163601	6.66648	0.27226	0.60182
REACTOME_CDK_MEDIATED_PHOSPHORYLATION_AND_REMOVAL_OF_CDC6.2819	ENSDARG00000019398_psma6a	ENSG00000100902_PSMA6	-0.172865	3.8772	0.313268	0.575682
REACTOME_CDK_MEDIATED_PHOSPHORYLATION_AND_REMOVAL_OF_CDC6.2936	ENSDARG00000020101_psmc2	ENSG00000161057_PSMC2	-0.0637283	5.53927	0.0428653	0.835979
REACTOME_CDK_MEDIATED_PHOSPHORYLATION_AND_REMOVAL_OF_CDC6.2991	ENSDARG00000020454_psmd8	ENSG00000099341_PSMD8	-0.0785063	4.83095	0.063365	0.801254
REACTOME_CDK_MEDIATED_PHOSPHORYLATION_AND_REMOVAL_OF_CDC6.3263	ENSDARG00000022652_psmf1	ENSG00000125818_PSMF1	-0.426929	4.50765	1.7344	0.187849
REACTOME_CDK_MEDIATED_PHOSPHORYLATION_AND_REMOVAL_OF_CDC6.3322	ENSDARG00000023279_psmd4b	ENSG00000159352_PSMD4	0.121501	4.15909	0.157256	0.691695
REACTOME_CDK_MEDIATED_PHOSPHORYLATION_AND_REMOVAL_OF_CDC6.3610	ENSDARG00000026577_cdk2	ENSG00000123374_CDK2	0.380106	0.161604	1.82387	0.176853
REACTOME_CDK_MEDIATED_PHOSPHORYLATION_AND_REMOVAL_OF_CDC6.3689	ENSDARG00000027099_psmc4	ENSG00000013275_PSMC4	-0.201527	5.33099	0.41347	0.520214
REACTOME_CDK_MEDIATED_PHOSPHORYLATION_AND_REMOVAL_OF_CDC6.4042	ENSDARG00000030537_psmc1a	ENSG00000100764_PSMC1	-0.261717	5.16374	0.719237	0.396394
REACTOME_CDK_MEDIATED_PHOSPHORYLATION_AND_REMOVAL_OF_CDC6.4146	ENSDARG00000031511_psmb2	ENSG00000126067_PSMB2	0.0602671	5.54605	0.0370349	0.847394
REACTOME_CDK_MEDIATED_PHOSPHORYLATION_AND_REMOVAL_OF_CDC6.4330	ENSDARG00000033144_psme2	ENSG00000100911_PSME2	0.0493333	5.78687	0.0147253	0.903416
REACTOME_CDK_MEDIATED_PHOSPHORYLATION_AND_REMOVAL_OF_CDC6.4690	ENSDARG00000035679_si:rp71-45k5.4	ENSG00000106588_PSMA2	0.0845879	4.62684	0.0762137	0.782496
REACTOME_CDK_MEDIATED_PHOSPHORYLATION_AND_REMOVAL_OF_CDC6.5021	ENSDARG00000037038_psmc6	ENSG00000100519_PSMC6	0.00584047	5.40461	0.000352811	0.985014
REACTOME_CDK_MEDIATED_PHOSPHORYLATION_AND_REMOVAL_OF_CDC6.5230	ENSDARG00000037962_psmb7	ENSG00000136930_PSMB7	0.000792624	4.81953	6.30169e-06	0.997997
REACTOME_CDK_MEDIATED_PHOSPHORYLATION_AND_REMOVAL_OF_CDC6.5583	ENSDARG00000040121_psma2	ENSG00000106588_PSMA2	0.23223	3.81422	0.452334	0.501229
REACTOME_CDK_MEDIATED_PHOSPHORYLATION_AND_REMOVAL_OF_CDC6.5787	ENSDARG00000041435_uba52	ENSG00000221983_UBA52	0.0401991	9.58557	0.0154638	0.901035
REACTOME_CDK_MEDIATED_PHOSPHORYLATION_AND_REMOVAL_OF_CDC6.6220	ENSDARG00000043561_psmc1b	ENSG00000100764_PSMC1	-0.103569	4.38699	0.113867	0.735784
REACTOME_CDK_MEDIATED_PHOSPHORYLATION_AND_REMOVAL_OF_CDC6.6259	ENSDARG00000043781_psmb10	ENSG00000205220_PSMB10	-0.16975	4.6187	0.231183	0.630648
REACTOME_CDK_MEDIATED_PHOSPHORYLATION_AND_REMOVAL_OF_CDC6.6741	ENSDARG00000045928_psma4	ENSG00000041357_PSMA4	0.0418609	5.24567	0.0166652	0.897284
REACTOME_CDK_MEDIATED_PHOSPHORYLATION_AND_REMOVAL_OF_CDC6.6918	ENSDARG00000052377_psmd12	ENSG00000197170_PSMD12	-0.226454	4.98639	0.532162	0.465699
REACTOME_CDK_MEDIATED_PHOSPHORYLATION_AND_REMOVAL_OF_CDC6.7305	ENSDARG00000054696_psmb4	ENSG00000159377_PSMB4	0.00834854	5.90806	0.000696457	0.978946
REACTOME_CDK_MEDIATED_PHOSPHORYLATION_AND_REMOVAL_OF_CDC6.8237	ENSDARG00000059046_psmd5	ENSG00000095261_PSMD5	-0.0738487	3.58082	0.0592355	0.807708
REACTOME_CDK_MEDIATED_PHOSPHORYLATION_AND_REMOVAL_OF_CDC6.8457	ENSDARG00000060150_psmd11a	ENSG00000108671_PSMD11	-0.184037	4.24218	0.358061	0.549585
REACTOME_CDK_MEDIATED_PHOSPHORYLATION_AND_REMOVAL_OF_CDC6.9255	ENSDARG00000063100_psmd14	ENSG00000115233_PSMD14	-0.207241	4.60346	0.428089	0.512928
REACTOME_CDK_MEDIATED_PHOSPHORYLATION_AND_REMOVAL_OF_CDC6.10065	ENSDARG00000070674_psmd6	ENSG00000163636_PSMD6	-0.098759	5.49006	0.0996198	0.752286
REACTOME_CDK_MEDIATED_PHOSPHORYLATION_AND_REMOVAL_OF_CDC6.10788	ENSDARG00000075445_psmb5	ENSG00000100804_PSMB5	-0.247183	5.77039	0.640165	0.423651
REACTOME_CDK_MEDIATED_PHOSPHORYLATION_AND_REMOVAL_OF_CDC6.12071	ENSDARG00000086618_psma3	ENSG00000100567_PSMA3	-0.00183822	5.5757	3.52114e-05	0.995265
REACTOME_CDK_MEDIATED_PHOSPHORYLATION_AND_REMOVAL_OF_CDC6.12238	ENSDARG00000087911_psme4a	ENSG00000068878_PSME4	-0.134084	6.01736	0.117724	0.731516
REACTOME_CDK_MEDIATED_PHOSPHORYLATION_AND_REMOVAL_OF_CDC6.14168	ENSDARG00000101295_psmd4a	ENSG00000159352_PSMD4	-0.202198	3.9099	0.424409	0.514745
REACTOME_CDK_MEDIATED_PHOSPHORYLATION_AND_REMOVAL_OF_CDC6.14255	ENSDARG00000101560_psma1	ENSG00000129084_PSMA1	0.0641466	5.1807	0.0415762	0.83843
REACTOME_CDK_MEDIATED_PHOSPHORYLATION_AND_REMOVAL_OF_CDC6.14478	ENSDARG00000102417_psmd7	ENSG00000103035_PSMD7	-0.337258	3.75501	1.19498	0.274326
REACTOME_CDK_MEDIATED_PHOSPHORYLATION_AND_REMOVAL_OF_CDC6.14665	ENSDARG00000103190_psmd2	ENSG00000175166_PSMD2	-0.27977	4.75369	0.782538	0.376366
REACTOME_MICRORNA_MIRNA_BIOGENESIS.77	ENSDARG00000001129_dicer1	ENSG00000100697_DICER1	-0.404636	4.5835	1.48293	0.223317
REACTOME_MICRORNA_MIRNA_BIOGENESIS.3585	ENSDARG00000026183_polr2eb	ENSG00000099817_POLR2E	-0.150086	4.19669	0.240903	0.623554
REACTOME_MICRORNA_MIRNA_BIOGENESIS.4384	ENSDARG00000033596_polr2c	ENSG00000102978_POLR2C	0.0523744	3.38847	0.0292762	0.864143
REACTOME_MICRORNA_MIRNA_BIOGENESIS.4577	ENSDARG00000035146_polr2j	ENSG00000005075_POLR2J	0.1228	2.73809	0.16919	0.680832
REACTOME_MICRORNA_MIRNA_BIOGENESIS.4653	ENSDARG00000035564_dgcr8	ENSG00000128191_DGCR8	-0.290977	4.21724	0.765608	0.381579
REACTOME_MICRORNA_MIRNA_BIOGENESIS.4921	ENSDARG00000036625_polr2f	ENSG00000100142_POLR2F	-0.0202262	5.15449	0.00423973	0.948084
REACTOME_MICRORNA_MIRNA_BIOGENESIS.5320	ENSDARG00000038505_polr2h	ENSG00000163882_POLR2H	-0.321016	0.327353	1.30546	0.253218
REACTOME_MICRORNA_MIRNA_BIOGENESIS.5639	ENSDARG00000040443_polr2i	ENSG00000105258_POLR2I	-0.206416	2.00124	0.508206	0.475917
REACTOME_MICRORNA_MIRNA_BIOGENESIS.7521	ENSDARG00000055563_drosha	ENSG00000113360_DROSHA	-0.504818	3.4563	2.72999	0.0984802
REACTOME_MICRORNA_MIRNA_BIOGENESIS.7638	ENSDARG00000056127_polr2gl	ENSG00000168002_POLR2G	0.00319488	3.41631	0.000110475	0.991614
REACTOME_MICRORNA_MIRNA_BIOGENESIS.7827	ENSDARG00000057026_ran	ENSG00000132341_RAN	-0.0178459	8.61255	0.00323736	0.954627
REACTOME_MICRORNA_MIRNA_BIOGENESIS.8117	ENSDARG00000058349_polr2l	ENSG00000177700_POLR2L	0.0480915	3.79484	0.0222517	0.88142
REACTOME_MICRORNA_MIRNA_BIOGENESIS.9991	ENSDARG00000070471_tarbp2	ENSG00000139546_TARBP2	0.0914123	2.59231	0.0938323	0.759361
REACTOME_MICRORNA_MIRNA_BIOGENESIS.10858	ENSDARG00000075616_polr2k	ENSG00000147669_POLR2K	0.06336	2.64756	0.0398072	0.841858
REACTOME_MICRORNA_MIRNA_BIOGENESIS.11089	ENSDARG00000076509_polr2d	ENSG00000144231_POLR2D	0.113573	3.84494	0.137559	0.71072
REACTOME_MICRORNA_MIRNA_BIOGENESIS.13543	ENSDARG00000098783_polr2b	ENSG00000047315_POLR2B	-0.439311	5.21773	1.93157	0.164587
REACTOME_MICRORNA_MIRNA_BIOGENESIS.13576	ENSDARG00000098868_XPO5	ENSG00000124571_XPO5	-0.619539	0.694816	4.89762	0.0268937
REACTOME_MICRORNA_MIRNA_BIOGENESIS.13846	ENSDARG00000099966_polr2a	ENSG00000181222_POLR2A	0.0213173	6.15965	0.00468532	0.945428
REACTOME_MICRORNA_MIRNA_BIOGENESIS.15000	ENSDARG00000104434_CABZ01048453.1	ENSG00000047315_POLR2B	-0.00955147	-0.605406	0.00520929	0.942462
REACTOME_MICRORNA_MIRNA_BIOGENESIS.15416	ENSDARG00000112522_CABZ01087629.1	ENSG00000124571_XPO5	-0.56392	-0.426828	7.07542	0.00781483
REACTOME_REGULATORY_RNA_PATHWAYS.77	ENSDARG00000001129_dicer1	ENSG00000100697_DICER1	-0.404636	4.5835	1.48293	0.223317
REACTOME_REGULATORY_RNA_PATHWAYS.3585	ENSDARG00000026183_polr2eb	ENSG00000099817_POLR2E	-0.150086	4.19669	0.240903	0.623554
REACTOME_REGULATORY_RNA_PATHWAYS.4384	ENSDARG00000033596_polr2c	ENSG00000102978_POLR2C	0.0523744	3.38847	0.0292762	0.864143
REACTOME_REGULATORY_RNA_PATHWAYS.4577	ENSDARG00000035146_polr2j	ENSG00000005075_POLR2J	0.1228	2.73809	0.16919	0.680832
REACTOME_REGULATORY_RNA_PATHWAYS.4653	ENSDARG00000035564_dgcr8	ENSG00000128191_DGCR8	-0.290977	4.21724	0.765608	0.381579
REACTOME_REGULATORY_RNA_PATHWAYS.4921	ENSDARG00000036625_polr2f	ENSG00000100142_POLR2F	-0.0202262	5.15449	0.00423973	0.948084
REACTOME_REGULATORY_RNA_PATHWAYS.5320	ENSDARG00000038505_polr2h	ENSG00000163882_POLR2H	-0.321016	0.327353	1.30546	0.253218
REACTOME_REGULATORY_RNA_PATHWAYS.5639	ENSDARG00000040443_polr2i	ENSG00000105258_POLR2I	-0.206416	2.00124	0.508206	0.475917
REACTOME_REGULATORY_RNA_PATHWAYS.7521	ENSDARG00000055563_drosha	ENSG00000113360_DROSHA	-0.504818	3.4563	2.72999	0.0984802
REACTOME_REGULATORY_RNA_PATHWAYS.7638	ENSDARG00000056127_polr2gl	ENSG00000168002_POLR2G	0.00319488	3.41631	0.000110475	0.991614
REACTOME_REGULATORY_RNA_PATHWAYS.7827	ENSDARG00000057026_ran	ENSG00000132341_RAN	-0.0178459	8.61255	0.00323736	0.954627
REACTOME_REGULATORY_RNA_PATHWAYS.8117	ENSDARG00000058349_polr2l	ENSG00000177700_POLR2L	0.0480915	3.79484	0.0222517	0.88142
REACTOME_REGULATORY_RNA_PATHWAYS.9991	ENSDARG00000070471_tarbp2	ENSG00000139546_TARBP2	0.0914123	2.59231	0.0938323	0.759361
REACTOME_REGULATORY_RNA_PATHWAYS.10401	ENSDARG00000074161_tnrc6b	ENSG00000100354_TNRC6B	-0.266032	5.00994	0.700531	0.402605
REACTOME_REGULATORY_RNA_PATHWAYS.10858	ENSDARG00000075616_polr2k	ENSG00000147669_POLR2K	0.06336	2.64756	0.0398072	0.841858
REACTOME_REGULATORY_RNA_PATHWAYS.11089	ENSDARG00000076509_polr2d	ENSG00000144231_POLR2D	0.113573	3.84494	0.137559	0.71072
REACTOME_REGULATORY_RNA_PATHWAYS.11182	ENSDARG00000076847_tnrc6c1	ENSG00000078687_TNRC6C	-0.280302	5.12306	0.653213	0.418966
REACTOME_REGULATORY_RNA_PATHWAYS.11904	ENSDARG00000079688_tnrc6a	ENSG00000090905_TNRC6A	-0.19056	6.47879	0.329827	0.565761
REACTOME_REGULATORY_RNA_PATHWAYS.11909	ENSDARG00000079723_si:dkey-46g23.1	ENSG00000100354_TNRC6B	-0.0966516	2.83906	0.102214	0.749188
REACTOME_REGULATORY_RNA_PATHWAYS.13543	ENSDARG00000098783_polr2b	ENSG00000047315_POLR2B	-0.439311	5.21773	1.93157	0.164587
REACTOME_REGULATORY_RNA_PATHWAYS.13576	ENSDARG00000098868_XPO5	ENSG00000124571_XPO5	-0.619539	0.694816	4.89762	0.0268937
REACTOME_REGULATORY_RNA_PATHWAYS.13846	ENSDARG00000099966_polr2a	ENSG00000181222_POLR2A	0.0213173	6.15965	0.00468532	0.945428
REACTOME_REGULATORY_RNA_PATHWAYS.15000	ENSDARG00000104434_CABZ01048453.1	ENSG00000047315_POLR2B	-0.00955147	-0.605406	0.00520929	0.942462
REACTOME_REGULATORY_RNA_PATHWAYS.15416	ENSDARG00000112522_CABZ01087629.1	ENSG00000124571_XPO5	-0.56392	-0.426828	7.07542	0.00781483
REACTOME_PROCESSING_OF_CAPPED_INTRON_CONTAINING_PRE_MRNA.43	ENSDARG00000000489_upf3b	ENSG00000125351_UPF3B	0.30083	5.41063	0.93178	0.334401
REACTOME_PROCESSING_OF_CAPPED_INTRON_CONTAINING_PRE_MRNA.114	ENSDARG00000001777_nup155	ENSG00000113569_NUP155	-0.275241	4.03034	0.787646	0.374813
REACTOME_PROCESSING_OF_CAPPED_INTRON_CONTAINING_PRE_MRNA.320	ENSDARG00000003153_nudt21	ENSG00000167005_NUDT21	0.22023	3.21258	0.510048	0.475118
REACTOME_PROCESSING_OF_CAPPED_INTRON_CONTAINING_PRE_MRNA.337	ENSDARG00000003235_nup88	ENSG00000108559_NUP88	-0.0267107	4.02168	0.00748797	0.931043
REACTOME_PROCESSING_OF_CAPPED_INTRON_CONTAINING_PRE_MRNA.367	ENSDARG00000003487_nup93	ENSG00000102900_NUP93	-0.626385	3.31002	3.84537	0.0498834
REACTOME_PROCESSING_OF_CAPPED_INTRON_CONTAINING_PRE_MRNA.495	ENSDARG00000004280_seh1l	ENSG00000085415_SEH1L	0.0830761	3.5096	0.0745598	0.78481
REACTOME_PROCESSING_OF_CAPPED_INTRON_CONTAINING_PRE_MRNA.588	ENSDARG00000004735_hnrnpub	ENSG00000153187_HNRNPU	-0.211135	6.21485	0.427773	0.513084
REACTOME_PROCESSING_OF_CAPPED_INTRON_CONTAINING_PRE_MRNA.591	ENSDARG00000004757_ybx1	ENSG00000065978_YBX1	-0.312705	10.8316	0.962939	0.326448
REACTOME_PROCESSING_OF_CAPPED_INTRON_CONTAINING_PRE_MRNA.980	ENSDARG00000007034_hnrpkl	ENSG00000165119_HNRNPK	-0.241625	5.35008	0.602077	0.437787
REACTOME_PROCESSING_OF_CAPPED_INTRON_CONTAINING_PRE_MRNA.1002	ENSDARG00000007196_rae1	ENSG00000101146_RAE1	0.143252	3.23097	0.222362	0.637246
REACTOME_PROCESSING_OF_CAPPED_INTRON_CONTAINING_PRE_MRNA.1155	ENSDARG00000008097_srsf9	ENSG00000111786_SRSF9	-0.231473	3.14575	0.599004	0.438958
REACTOME_PROCESSING_OF_CAPPED_INTRON_CONTAINING_PRE_MRNA.1350	ENSDARG00000009585_papola	ENSG00000090060_PAPOLA	-0.0608669	6.19078	0.0379009	0.845642
REACTOME_PROCESSING_OF_CAPPED_INTRON_CONTAINING_PRE_MRNA.1417	ENSDARG00000010078_nup133	ENSG00000069248_NUP133	-0.268104	3.08249	0.679132	0.409886
REACTOME_PROCESSING_OF_CAPPED_INTRON_CONTAINING_PRE_MRNA.1543	ENSDARG00000011125_snrpb	ENSG00000125835_SNRPB	-0.0682061	5.72668	0.0459257	0.830311
REACTOME_PROCESSING_OF_CAPPED_INTRON_CONTAINING_PRE_MRNA.1619	ENSDARG00000011648_snrpd1	ENSG00000167088_SNRPD1	-0.304544	2.92111	0.920695	0.337293
REACTOME_PROCESSING_OF_CAPPED_INTRON_CONTAINING_PRE_MRNA.1631	ENSDARG00000011740_u2af2b	ENSG00000063244_U2AF2	-0.14238	5.56902	0.212071	0.645149
REACTOME_PROCESSING_OF_CAPPED_INTRON_CONTAINING_PRE_MRNA.1702	ENSDARG00000012222_nup35	ENSG00000163002_NUP35	-0.170198	2.85669	0.317961	0.572836
REACTOME_PROCESSING_OF_CAPPED_INTRON_CONTAINING_PRE_MRNA.1707	ENSDARG00000012261_eftud2	ENSG00000108883_EFTUD2	-0.198094	3.56006	0.339952	0.559857
REACTOME_PROCESSING_OF_CAPPED_INTRON_CONTAINING_PRE_MRNA.1735	ENSDARG00000012505_u2af2a	ENSG00000063244_U2AF2	-0.621701	4.40956	3.49089	0.0617073
REACTOME_PROCESSING_OF_CAPPED_INTRON_CONTAINING_PRE_MRNA.1781	ENSDARG00000012827_mettl3	ENSG00000165819_METTL3	0.0175741	3.18231	0.00313877	0.955322
REACTOME_PROCESSING_OF_CAPPED_INTRON_CONTAINING_PRE_MRNA.1848	ENSDARG00000013274_eif4eb	ENSG00000151247_EIF4E	-0.781297	3.57497	5.50612	0.0189501
REACTOME_PROCESSING_OF_CAPPED_INTRON_CONTAINING_PRE_MRNA.1924	ENSDARG00000013729_srsf6a	ENSG00000124193_SRSF6	-0.231082	5.4802	0.547071	0.459517
REACTOME_PROCESSING_OF_CAPPED_INTRON_CONTAINING_PRE_MRNA.2054	ENSDARG00000014569_hnrnpr	ENSG00000125944_HNRNPR	-0.392825	5.25266	1.53597	0.215219
REACTOME_PROCESSING_OF_CAPPED_INTRON_CONTAINING_PRE_MRNA.2099	ENSDARG00000014898_ncbp2	ENSG00000114503_NCBP2	0.0630518	2.86376	0.0419111	0.837789
REACTOME_PROCESSING_OF_CAPPED_INTRON_CONTAINING_PRE_MRNA.2149	ENSDARG00000015206_hnrnpua	ENSG00000153187_HNRNPU	-0.241026	5.09165	0.584441	0.444577
REACTOME_PROCESSING_OF_CAPPED_INTRON_CONTAINING_PRE_MRNA.2172	ENSDARG00000015325_u2af1	ENSG00000160201_U2AF1	0.032031	4.42075	0.0108257	0.917132
REACTOME_PROCESSING_OF_CAPPED_INTRON_CONTAINING_PRE_MRNA.2281	ENSDARG00000016010_nup107	ENSG00000111581_NUP107	0.120125	4.37853	0.145913	0.702472
REACTOME_PROCESSING_OF_CAPPED_INTRON_CONTAINING_PRE_MRNA.2369	ENSDARG00000016516_rbm8a	ENSG00000265241_RBM8A	-0.379716	6.02659	1.3747	0.241007
REACTOME_PROCESSING_OF_CAPPED_INTRON_CONTAINING_PRE_MRNA.2387	ENSDARG00000016630_tprb	ENSG00000047410_TPR	-0.298228	5.09121	0.892806	0.344718
REACTOME_PROCESSING_OF_CAPPED_INTRON_CONTAINING_PRE_MRNA.2430	ENSDARG00000016855_sf3b5	ENSG00000169976_SF3B5	-0.0921099	3.28948	0.078473	0.779377
REACTOME_PROCESSING_OF_CAPPED_INTRON_CONTAINING_PRE_MRNA.2529	ENSDARG00000017454_nup50	ENSG00000093000_NUP50	-0.573656	4.13578	3.2244	0.0725484
REACTOME_PROCESSING_OF_CAPPED_INTRON_CONTAINING_PRE_MRNA.2592	ENSDARG00000017843_srsf1b	ENSG00000136450_SRSF1	-0.15632	5.52637	0.253676	0.614498
REACTOME_PROCESSING_OF_CAPPED_INTRON_CONTAINING_PRE_MRNA.2629	ENSDARG00000018049_sf3b2	ENSG00000087365_SF3B2	-0.243075	5.32445	0.600001	0.438578
REACTOME_PROCESSING_OF_CAPPED_INTRON_CONTAINING_PRE_MRNA.2697	ENSDARG00000018574_sf3b4	ENSG00000143368_SF3B4	-0.266168	2.36741	0.660491	0.416387
REACTOME_PROCESSING_OF_CAPPED_INTRON_CONTAINING_PRE_MRNA.2736	ENSDARG00000018904_cstf3	ENSG00000176102_CSTF3	-0.0715876	4.94971	0.0532294	0.817536
REACTOME_PROCESSING_OF_CAPPED_INTRON_CONTAINING_PRE_MRNA.2738	ENSDARG00000018914_hnrnpk	ENSG00000165119_HNRNPK	0.0636966	5.7955	0.0424063	0.836847
REACTOME_PROCESSING_OF_CAPPED_INTRON_CONTAINING_PRE_MRNA.2811	ENSDARG00000019362_ptbp1a	ENSG00000011304_PTBP1	-0.287228	4.10311	0.812957	0.367248
REACTOME_PROCESSING_OF_CAPPED_INTRON_CONTAINING_PRE_MRNA.3009	ENSDARG00000020527_nup62l	ENSG00000213024_NUP62	0.0288828	4.13276	0.0085762	0.926215
REACTOME_PROCESSING_OF_CAPPED_INTRON_CONTAINING_PRE_MRNA.3095	ENSDARG00000021107_sf3a2	ENSG00000104897_SF3A2	0.117356	4.54932	0.139848	0.708432
REACTOME_PROCESSING_OF_CAPPED_INTRON_CONTAINING_PRE_MRNA.3210	ENSDARG00000021945_ddx23	ENSG00000174243_DDX23	-0.139343	4.43401	0.202421	0.652774
REACTOME_PROCESSING_OF_CAPPED_INTRON_CONTAINING_PRE_MRNA.3313	ENSDARG00000023160_snrnp40	ENSG00000060688_SNRNP40	-0.315987	1.62648	1.07868	0.298993
REACTOME_PROCESSING_OF_CAPPED_INTRON_CONTAINING_PRE_MRNA.3434	ENSDARG00000024651_snrpa1	ENSG00000131876_SNRPA1	-0.109243	3.88207	0.114388	0.735203
REACTOME_PROCESSING_OF_CAPPED_INTRON_CONTAINING_PRE_MRNA.3502	ENSDARG00000025397_srsf3a	ENSG00000112081_SRSF3	0.19199	1.27453	0.455853	0.499568
REACTOME_PROCESSING_OF_CAPPED_INTRON_CONTAINING_PRE_MRNA.3584	ENSDARG00000026180_prpf8	ENSG00000174231_PRPF8	-0.119468	6.48788	0.147731	0.700714
REACTOME_PROCESSING_OF_CAPPED_INTRON_CONTAINING_PRE_MRNA.3585	ENSDARG00000026183_polr2eb	ENSG00000099817_POLR2E	-0.150086	4.19669	0.240903	0.623554
REACTOME_PROCESSING_OF_CAPPED_INTRON_CONTAINING_PRE_MRNA.3714	ENSDARG00000027357_cd2bp2	ENSG00000169217_CD2BP2	0.497243	4.09498	1.34968	0.245333
REACTOME_PROCESSING_OF_CAPPED_INTRON_CONTAINING_PRE_MRNA.3742	ENSDARG00000027649_cpsf3	ENSG00000119203_CPSF3	0.00691228	3.8428	0.000519672	0.981813
REACTOME_PROCESSING_OF_CAPPED_INTRON_CONTAINING_PRE_MRNA.3745	ENSDARG00000027734_srsf5b	ENSG00000100650_SRSF5	-0.347557	6.64069	1.2129	0.270759
REACTOME_PROCESSING_OF_CAPPED_INTRON_CONTAINING_PRE_MRNA.3868	ENSDARG00000028971_cpsf2	ENSG00000165934_CPSF2	-0.172705	3.50524	0.30998	0.577692
REACTOME_PROCESSING_OF_CAPPED_INTRON_CONTAINING_PRE_MRNA.3874	ENSDARG00000029043_nupl2	ENSG00000136243_NUPL2	0.0287591	1.99874	0.00878922	0.925307
REACTOME_PROCESSING_OF_CAPPED_INTRON_CONTAINING_PRE_MRNA.3975	ENSDARG00000030022_nup188	ENSG00000095319_NUP188	-0.0568103	3.76801	0.0342844	0.853103
REACTOME_PROCESSING_OF_CAPPED_INTRON_CONTAINING_PRE_MRNA.4189	ENSDARG00000031907_ptbp1b	ENSG00000011304_PTBP1	-0.566752	2.40984	3.58048	0.0584623
REACTOME_PROCESSING_OF_CAPPED_INTRON_CONTAINING_PRE_MRNA.4214	ENSDARG00000032129_gtf2f1	ENSG00000125651_GTF2F1	0.0448021	4.56996	0.0191378	0.889972
REACTOME_PROCESSING_OF_CAPPED_INTRON_CONTAINING_PRE_MRNA.4340	ENSDARG00000033175_snrpe	ENSG00000182004_SNRPE	0.111799	3.32304	0.120502	0.72849
REACTOME_PROCESSING_OF_CAPPED_INTRON_CONTAINING_PRE_MRNA.4384	ENSDARG00000033596_polr2c	ENSG00000102978_POLR2C	0.0523744	3.38847	0.0292762	0.864143
REACTOME_PROCESSING_OF_CAPPED_INTRON_CONTAINING_PRE_MRNA.4448	ENSDARG00000034178_cpsf1	ENSG00000071894_CPSF1	-0.324778	4.31693	0.930512	0.33473
REACTOME_PROCESSING_OF_CAPPED_INTRON_CONTAINING_PRE_MRNA.4577	ENSDARG00000035146_polr2j	ENSG00000005075_POLR2J	0.1228	2.73809	0.16919	0.680832
REACTOME_PROCESSING_OF_CAPPED_INTRON_CONTAINING_PRE_MRNA.4596	ENSDARG00000035324_hnrnpl	ENSG00000104824_HNRNPL	-0.0554462	5.25101	0.0306426	0.86104
REACTOME_PROCESSING_OF_CAPPED_INTRON_CONTAINING_PRE_MRNA.4801	ENSDARG00000036161_hnrnpa0l	ENSG00000170144_HNRNPA3	-0.0939932	7.13014	0.0880782	0.766635
REACTOME_PROCESSING_OF_CAPPED_INTRON_CONTAINING_PRE_MRNA.4802	ENSDARG00000036162_hnrnpa0b	ENSG00000170144_HNRNPA3	-0.120408	1.95336	0.154203	0.69455
REACTOME_PROCESSING_OF_CAPPED_INTRON_CONTAINING_PRE_MRNA.4921	ENSDARG00000036625_polr2f	ENSG00000100142_POLR2F	-0.0202262	5.15449	0.00423973	0.948084
REACTOME_PROCESSING_OF_CAPPED_INTRON_CONTAINING_PRE_MRNA.4929	ENSDARG00000036675_hnrnpa1b	ENSG00000135486_HNRNPA1	-0.344548	7.35881	1.13044	0.287681
REACTOME_PROCESSING_OF_CAPPED_INTRON_CONTAINING_PRE_MRNA.5233	ENSDARG00000037968_fus	ENSG00000089280_FUS	-0.943933	4.86025	6.5257	0.0106326
REACTOME_PROCESSING_OF_CAPPED_INTRON_CONTAINING_PRE_MRNA.5320	ENSDARG00000038505_polr2h	ENSG00000163882_POLR2H	-0.321016	0.327353	1.30546	0.253218
REACTOME_PROCESSING_OF_CAPPED_INTRON_CONTAINING_PRE_MRNA.5338	ENSDARG00000038635_magoh	ENSG00000162385_MAGOH	-0.337513	3.9422	1.2082	0.271688
REACTOME_PROCESSING_OF_CAPPED_INTRON_CONTAINING_PRE_MRNA.5472	ENSDARG00000039424_snrpb2	ENSG00000125870_SNRPB2	-0.206032	2.65454	0.481516	0.487736
REACTOME_PROCESSING_OF_CAPPED_INTRON_CONTAINING_PRE_MRNA.5638	ENSDARG00000040440_snrpd2	ENSG00000125743_SNRPD2	0.137943	4.07088	0.197859	0.656455
REACTOME_PROCESSING_OF_CAPPED_INTRON_CONTAINING_PRE_MRNA.5639	ENSDARG00000040443_polr2i	ENSG00000105258_POLR2I	-0.206416	2.00124	0.508206	0.475917
REACTOME_PROCESSING_OF_CAPPED_INTRON_CONTAINING_PRE_MRNA.5753	ENSDARG00000041226_cdc40	ENSG00000168438_CDC40	-0.293336	3.85002	0.894893	0.344155
REACTOME_PROCESSING_OF_CAPPED_INTRON_CONTAINING_PRE_MRNA.5878	ENSDARG00000041887_sf3a1	ENSG00000099995_SF3A1	-0.0364416	5.05477	0.0133023	0.908179
REACTOME_PROCESSING_OF_CAPPED_INTRON_CONTAINING_PRE_MRNA.5992	ENSDARG00000042530_nup205	ENSG00000155561_NUP205	-0.217299	4.3066	0.491394	0.483306
REACTOME_PROCESSING_OF_CAPPED_INTRON_CONTAINING_PRE_MRNA.6288	ENSDARG00000043884_nup43	ENSG00000120253_NUP43	0.131276	2.29525	0.179799	0.671546
REACTOME_PROCESSING_OF_CAPPED_INTRON_CONTAINING_PRE_MRNA.6449	ENSDARG00000044625_pcf11	ENSG00000165494_PCF11	0.416148	6.31226	1.73274	0.188061
REACTOME_PROCESSING_OF_CAPPED_INTRON_CONTAINING_PRE_MRNA.6486	ENSDARG00000044820_cstf1	ENSG00000101138_CSTF1	-0.327323	2.82189	1.1284	0.288117
REACTOME_PROCESSING_OF_CAPPED_INTRON_CONTAINING_PRE_MRNA.6549	ENSDARG00000045155_phf5a	ENSG00000100410_PHF5A	-0.791535	1.79757	6.75124	0.00936825
REACTOME_PROCESSING_OF_CAPPED_INTRON_CONTAINING_PRE_MRNA.6593	ENSDARG00000045373_pabpn1	ENSG00000100836_PABPN1	-0.123355	7.16403	0.155475	0.693357
REACTOME_PROCESSING_OF_CAPPED_INTRON_CONTAINING_PRE_MRNA.7428	ENSDARG00000055076_nxf1	ENSG00000162231_NXF1	-0.18604	5.18537	0.332657	0.564099
REACTOME_PROCESSING_OF_CAPPED_INTRON_CONTAINING_PRE_MRNA.7443	ENSDARG00000055113_pom121	ENSG00000196313_POM121	0.14163	2.79861	0.225752	0.634692
REACTOME_PROCESSING_OF_CAPPED_INTRON_CONTAINING_PRE_MRNA.7638	ENSDARG00000056127_polr2gl	ENSG00000168002_POLR2G	0.00319488	3.41631	0.000110475	0.991614
REACTOME_PROCESSING_OF_CAPPED_INTRON_CONTAINING_PRE_MRNA.7641	ENSDARG00000056138_sf3b1	ENSG00000115524_SF3B1	0.194873	7.98497	0.382647	0.53619
REACTOME_PROCESSING_OF_CAPPED_INTRON_CONTAINING_PRE_MRNA.7901	ENSDARG00000057484_srsf2a	ENSG00000161547_SRSF2	-0.218311	6.4433	0.493197	0.482504
REACTOME_PROCESSING_OF_CAPPED_INTRON_CONTAINING_PRE_MRNA.7960	ENSDARG00000057691_srsf1a	ENSG00000136450_SRSF1	-0.266919	5.67032	0.733397	0.391784
REACTOME_PROCESSING_OF_CAPPED_INTRON_CONTAINING_PRE_MRNA.8044	ENSDARG00000058203_smc1al	ENSG00000072501_SMC1A	0.159851	6.05429	0.261289	0.609236
REACTOME_PROCESSING_OF_CAPPED_INTRON_CONTAINING_PRE_MRNA.8117	ENSDARG00000058349_polr2l	ENSG00000177700_POLR2L	0.0480915	3.79484	0.0222517	0.88142
REACTOME_PROCESSING_OF_CAPPED_INTRON_CONTAINING_PRE_MRNA.8267	ENSDARG00000059246_hnrnpd	ENSG00000138668_HNRNPD	-0.107823	6.07429	0.118303	0.730882
REACTOME_PROCESSING_OF_CAPPED_INTRON_CONTAINING_PRE_MRNA.8274	ENSDARG00000059303_hnrnpl2	ENSG00000104824_HNRNPL	0.306285	5.11566	0.939744	0.332344
REACTOME_PROCESSING_OF_CAPPED_INTRON_CONTAINING_PRE_MRNA.8288	ENSDARG00000059360_srsf3b	ENSG00000112081_SRSF3	-0.250017	5.55798	0.616239	0.432448
REACTOME_PROCESSING_OF_CAPPED_INTRON_CONTAINING_PRE_MRNA.8292	ENSDARG00000059373_dnajc8	ENSG00000126698_DNAJC8	0.213063	4.58812	0.47527	0.490573
REACTOME_PROCESSING_OF_CAPPED_INTRON_CONTAINING_PRE_MRNA.8911	ENSDARG00000061735_hnrnpm	ENSG00000099783_HNRNPM	-0.385943	6.76795	1.51438	0.218473
REACTOME_PROCESSING_OF_CAPPED_INTRON_CONTAINING_PRE_MRNA.9322	ENSDARG00000063333_nup210	ENSG00000132182_NUP210	-0.187623	2.6251	0.261022	0.609419
REACTOME_PROCESSING_OF_CAPPED_INTRON_CONTAINING_PRE_MRNA.9385	ENSDARG00000063663_clp1	ENSG00000172409_CLP1	-0.386173	1.76717	1.85489	0.173216
REACTOME_PROCESSING_OF_CAPPED_INTRON_CONTAINING_PRE_MRNA.9436	ENSDARG00000067639_prpf4	ENSG00000136875_PRPF4	-0.0983977	2.66617	0.110887	0.739137
REACTOME_PROCESSING_OF_CAPPED_INTRON_CONTAINING_PRE_MRNA.9852	ENSDARG00000069910_gtf2f2a	ENSG00000188342_GTF2F2	-0.689133	4.45774	4.89964	0.0268623
REACTOME_PROCESSING_OF_CAPPED_INTRON_CONTAINING_PRE_MRNA.10631	ENSDARG00000074759_ccar1	ENSG00000060339_CCAR1	-0.0706931	3.85357	0.0495332	0.823878
REACTOME_PROCESSING_OF_CAPPED_INTRON_CONTAINING_PRE_MRNA.10858	ENSDARG00000075616_polr2k	ENSG00000147669_POLR2K	0.06336	2.64756	0.0398072	0.841858
REACTOME_PROCESSING_OF_CAPPED_INTRON_CONTAINING_PRE_MRNA.10978	ENSDARG00000075936_sugp1	ENSG00000105705_SUGP1	0.0574191	3.42041	0.0344201	0.852816
REACTOME_PROCESSING_OF_CAPPED_INTRON_CONTAINING_PRE_MRNA.11038	ENSDARG00000076283_snrpd3l	ENSG00000100028_SNRPD3	-0.571318	3.37676	3.27228	0.0704598
REACTOME_PROCESSING_OF_CAPPED_INTRON_CONTAINING_PRE_MRNA.11089	ENSDARG00000076509_polr2d	ENSG00000144231_POLR2D	0.113573	3.84494	0.137559	0.71072
[truncated: 10,693 more rows]
