# Supplementary material for: Vegfc/d-dependent regulation of the lymphatic vasculature during cardiac regeneration is influenced by injury context
Source: NPJ Regen Med. 2019 Aug 22;4:18. doi: 10.1038/s41536-019-0079-2 (PMC6706389; doi:10.1038/s41536-019-0079-2)
Supplement: Supplementary file 4 — Supplementary Data Set 3. [file 41536_2019_79_MOESM4_ESM.xls]

## Sheet: Online table 2
Reactome	NameFish	NameHuman	logFC	logCPM	LR	PValue
REACTOME_TRANSLATION.138	ENSDARG00000003599_rpl3	ENSG00000100316_RPL3	0.611351	5.16865	0.141673	0.706624
REACTOME_TRANSLATION.236	ENSDARG00000005230_ssr2	ENSG00000163479_SSR2	0.481358	1.1	0.389594	0.532513
REACTOME_TRANSLATION.279	ENSDARG00000005791_rpl28	ENSG00000108107_RPL28	1.33438	4.31656	0.49745	0.480623
REACTOME_TRANSLATION.307	ENSDARG00000006316_rpl23a	ENSG00000198242_RPL23A	0.0751288	1.74914	0.00566701	0.939992
REACTOME_TRANSLATION.314	ENSDARG00000006413_rpl38	ENSG00000172809_RPL38	-0.31389	-0.146172	2.04768	0.152439
REACTOME_TRANSLATION.335	ENSDARG00000006691_rpl12	ENSG00000197958_RPL12	0.446793	4.14571	0.0635501	0.80097
REACTOME_TRANSLATION.364	ENSDARG00000007320_rpl7	ENSG00000147604_RPL7	2.0939	2.63638	5.13762	0.0234127
REACTOME_TRANSLATION.430	ENSDARG00000008292_eif2s3	ENSG00000130741_EIF2S3	1.70362	2.52598	2.12675	0.144747
REACTOME_TRANSLATION.486	ENSDARG00000009285_rpl15	ENSG00000174748_RPL15	0.797975	1.1267	1.45937	0.22703
REACTOME_TRANSLATION.533	ENSDARG00000010160_rps15a	ENSG00000134419_RPS15A	-0.0938552	2.02442	0.00645215	0.935979
REACTOME_TRANSLATION.548	ENSDARG00000010516_rpl21	ENSG00000122026_RPL21	-0.775864	3.94302	0.236891	0.626461
REACTOME_TRANSLATION.592	ENSDARG00000011201_rplp2l	ENSG00000177600_RPLP2	-0.124825	1.7618	0.0109944	0.916492
REACTOME_TRANSLATION.602	ENSDARG00000011405_rps9	ENSG00000170889_RPS9	1.65106	2.74936	1.65302	0.198548
REACTOME_TRANSLATION.706	ENSDARG00000013307_rpl19	ENSG00000108298_RPL19	-0.516603	3.29298	0.106544	0.744113
REACTOME_TRANSLATION.753	ENSDARG00000014004_eif2b4	ENSG00000115211_EIF2B4	0.527803	0.691779	1.08164	0.298331
REACTOME_TRANSLATION.766	ENSDARG00000014139_srp72	ENSG00000174780_SRP72	1.16806	2.09947	1.43377	0.231151
REACTOME_TRANSLATION.768	ENSDARG00000014165_ssr3	ENSG00000114850_SSR3	-0.753151	0.797161	5.31639	0.0211257
REACTOME_TRANSLATION.810	ENSDARG00000014690_rps4x	ENSG00000129824_RPS4Y1	1.55729	4.53713	1.07029	0.30088
REACTOME_TRANSLATION.811	ENSDARG00000014690_rps4x	ENSG00000198034_RPS4X	1.55729	4.53713	1.07029	0.30088
REACTOME_TRANSLATION.822	ENSDARG00000014867_rpl8	ENSG00000161016_RPL8	0.422152	4.92641	0.0727273	0.787406
REACTOME_TRANSLATION.832	ENSDARG00000015128_rpl27	ENSG00000131469_RPL27	-0.500758	3.71119	0.0775286	0.780675
REACTOME_TRANSLATION.876	ENSDARG00000015862_rpl5b	ENSG00000122406_RPL5	1.6089	2.01038	5.54776	0.0185044
REACTOME_TRANSLATION.910	ENSDARG00000016443_eif3c	ENSG00000184110_EIF3C	0.323493	2.48541	0.0469651	0.828431
REACTOME_TRANSLATION.915	ENSDARG00000016477_eif4a2	ENSG00000156976_EIF4A2	-0.986767	1.24916	5.69199	0.0170426
REACTOME_TRANSLATION.1040	ENSDARG00000018334_rpl35	ENSG00000136942_RPL35	0.718015	3.48937	0.178173	0.672948
REACTOME_TRANSLATION.1089	ENSDARG00000019137_tram1	ENSG00000067167_TRAM1	0.347586	2.10466	0.0746592	0.78467
REACTOME_TRANSLATION.1091	ENSDARG00000019181_rpsa	ENSG00000168028_RPSA	0.725962	5.71835	0.183045	0.668769
REACTOME_TRANSLATION.1134	ENSDARG00000019778_rps6	ENSG00000137154_RPS6	1.24247	4.08917	0.577623	0.447245
REACTOME_TRANSLATION.1154	ENSDARG00000020197_rpl5a	ENSG00000122406_RPL5	-0.0359678	-0.620155	0.0332267	0.855361
REACTOME_TRANSLATION.1225	ENSDARG00000021257_eif3d	ENSG00000100353_EIF3D	-0.448702	2.26445	0.135823	0.712469
REACTOME_TRANSLATION.1246	ENSDARG00000021669_sec61a1	ENSG00000058262_SEC61A1	1.06256	3.13883	0.35937	0.548857
REACTOME_TRANSLATION.1251	ENSDARG00000021838_rps23	ENSG00000186468_RPS23	0.958407	1.77076	0.951646	0.329301
REACTOME_TRANSLATION.1254	ENSDARG00000021864_rplp1	ENSG00000137818_RPLP1	0.000821919	2.6891	1.83e-07	0.999659
REACTOME_TRANSLATION.1368	ENSDARG00000025073_rpl18a	ENSG00000105640_RPL18A	1.38275	3.57055	0.69813	0.403413
REACTOME_TRANSLATION.1390	ENSDARG00000025581_rpl10	ENSG00000147403_RPL10	1.06272	6.00353	0.37692	0.539256
REACTOME_TRANSLATION.1399	ENSDARG00000025850_rps21	ENSG00000171858_RPS21	0.0299532	3.88085	0.000153101	0.990128
REACTOME_TRANSLATION.1517	ENSDARG00000029500_rpl34	ENSG00000109475_RPL34	1.03132	1.92928	1.14603	0.284382
REACTOME_TRANSLATION.1519	ENSDARG00000029533_rpl18	ENSG00000063177_RPL18	2.20383	3.77112	1.49054	0.222132
REACTOME_TRANSLATION.1549	ENSDARG00000030408_rps26l	ENSG00000197728_RPS26	1.77263	2.40656	3.97932	0.046062
REACTOME_TRANSLATION.1561	ENSDARG00000030602_rps19	ENSG00000105372_RPS19	-1.26261	2.24299	1.91995	0.165863
REACTOME_TRANSLATION.1683	ENSDARG00000034291_rpl37	ENSG00000145592_RPL37	0.743948	3.58094	0.145721	0.702659
REACTOME_TRANSLATION.1725	ENSDARG00000034897_rps10	ENSG00000124614_RPS10	2.18136	3.80687	1.99424	0.157898
REACTOME_TRANSLATION.1740	ENSDARG00000035256_eef2l2	ENSG00000167658_EEF2	1.19632	3.25229	0.736145	0.390899
REACTOME_TRANSLATION.1769	ENSDARG00000035692_rps3a	ENSG00000145425_RPS3A	1.4306	5.26678	0.819841	0.365227
REACTOME_TRANSLATION.1816	ENSDARG00000036298_rps13	ENSG00000110700_RPS13	-1.24789	3.74438	0.292141	0.588852
REACTOME_TRANSLATION.1819	ENSDARG00000036316_rpl39	ENSG00000198918_RPL39	0.604146	3.57567	0.137371	0.710909
REACTOME_TRANSLATION.1857	ENSDARG00000036629_rps14	ENSG00000164587_RPS14	-0.342683	2.70689	0.065116	0.798585
REACTOME_TRANSLATION.1877	ENSDARG00000036875_rps12	ENSG00000112306_RPS12	1.3734	2.56844	0.882792	0.347438
REACTOME_TRANSLATION.1891	ENSDARG00000037071_rps26	ENSG00000197728_RPS26	-0.663651	1.58077	0.426377	0.513772
REACTOME_TRANSLATION.1901	ENSDARG00000037318_ddost	ENSG00000244038_DDOST	0.468695	0.0438162	4.86916	0.0273408
REACTOME_TRANSLATION.2038	ENSDARG00000039347_rps24	ENSG00000138326_RPS24	1.09574	3.00693	0.527959	0.467466
REACTOME_TRANSLATION.2053	ENSDARG00000039502_eef1a1a	ENSG00000156508_EEF1A1	-2.44909	3.72294	2.67861	0.101704
REACTOME_TRANSLATION.2137	ENSDARG00000041182_rpl4	ENSG00000174444_RPL4	1.08616	4.6987	0.374509	0.540557
REACTOME_TRANSLATION.2146	ENSDARG00000041435_uba52	ENSG00000221983_UBA52	1.17123	3.94722	0.606635	0.436057
REACTOME_TRANSLATION.2162	ENSDARG00000041811_rps25	ENSG00000118181_RPS25	-0.558793	2.49346	0.191233	0.661893
REACTOME_TRANSLATION.2208	ENSDARG00000042566_rps7	ENSG00000171863_RPS7	1.70141	2.73324	2.17429	0.140335
REACTOME_TRANSLATION.2232	ENSDARG00000042905_rpl10a	ENSG00000198755_RPL10A	1.37967	4.21474	0.551787	0.457589
REACTOME_TRANSLATION.2262	ENSDARG00000043453_rps5	ENSG00000083845_RPS5	0.410782	5.12295	0.0632292	0.801463
REACTOME_TRANSLATION.2268	ENSDARG00000043509_rpl11	ENSG00000142676_RPL11	0.702913	3.37163	0.175026	0.675683
REACTOME_TRANSLATION.2295	ENSDARG00000043976_etf1b	ENSG00000120705_ETF1	0.527803	2.10183	0.173266	0.677226
REACTOME_TRANSLATION.2315	ENSDARG00000044093_rpl13a	ENSG00000142541_RPL13A	2.03109	4.93559	0.884829	0.346882
REACTOME_TRANSLATION.2345	ENSDARG00000044521_eef1b2	ENSG00000114942_EEF1B2	0.652032	3.16656	0.156675	0.692236
REACTOME_TRANSLATION.2398	ENSDARG00000045487_rps16	ENSG00000105193_RPS16	-1.24186	3.25194	0.498563	0.480132
REACTOME_TRANSLATION.2476	ENSDARG00000051783_rplp0	ENSG00000089157_RPLP0	1.2923	6.86323	0.764534	0.381913
REACTOME_TRANSLATION.2506	ENSDARG00000052178_eif2s1b	ENSG00000134001_EIF2S1	1.2399	1.43087	5.97257	0.0145301
REACTOME_TRANSLATION.2575	ENSDARG00000053365_rpl31	ENSG00000071082_RPL31	0.909896	2.40119	0.368922	0.543592
REACTOME_TRANSLATION.2576	ENSDARG00000053370_eif3jb	ENSG00000104131_EIF3J	-0.558686	0.492484	2.27657	0.131342
REACTOME_TRANSLATION.2581	ENSDARG00000053457_rpl23	ENSG00000125691_RPL23	-1.09639	3.28577	0.532244	0.465665
REACTOME_TRANSLATION.2760	ENSDARG00000055996_rps8a	ENSG00000142937_RPS8	0.227962	3.31812	0.0162087	0.898692
REACTOME_TRANSLATION.2774	ENSDARG00000056119_eef1g	ENSG00000254772_EEF1G	3.56935	6.29366	3.70546	0.0542348
REACTOME_TRANSLATION.2862	ENSDARG00000057368_rps8b	ENSG00000142937_RPS8	-0.186257	2.25934	0.0185131	0.891772
REACTOME_TRANSLATION.2870	ENSDARG00000057556_rpl17	ENSG00000265681_RPL17	0.659033	5.20664	0.126023	0.722591
REACTOME_TRANSLATION.2935	ENSDARG00000058451_rpl6	ENSG00000089009_RPL6	2.5984	3.85332	2.84323	0.0917599
REACTOME_TRANSLATION.2994	ENSDARG00000059323_rpn1	ENSG00000163902_RPN1	-0.608864	3.15533	0.148921	0.699569
REACTOME_TRANSLATION.3027	ENSDARG00000059654_eif3ba	ENSG00000106263_EIF3B	2.0673	2.54452	10.2795	0.00134516
REACTOME_TRANSLATION.3728	ENSDARG00000069951_eef1a1b	ENSG00000156508_EEF1A1	-0.273603	2.7068	0.0287272	0.86541
REACTOME_TRANSLATION.3774	ENSDARG00000070437_rpl22	ENSG00000116251_RPL22	-0.1493	-0.665074	1.39866	0.236948
REACTOME_TRANSLATION.3818	ENSDARG00000070849_rps15	ENSG00000115268_RPS15	-0.892315	2.58473	0.560391	0.454103
REACTOME_TRANSLATION.4307	ENSDARG00000076815_eif3s10	ENSG00000107581_EIF3A	1.14583	3.85266	0.362068	0.54736
REACTOME_TRANSLATION.4354	ENSDARG00000077291_rps2	ENSG00000140988_RPS2	1.34053	5.78955	0.623841	0.429624
REACTOME_TRANSLATION.4384	ENSDARG00000077533_eif3f	ENSG00000175390_EIF3F	2.1205	3.10122	2.70961	0.0997452
REACTOME_TRANSLATION.4397	ENSDARG00000077717_rpl29	ENSG00000162244_RPL29	0.231311	2.72472	0.0156588	0.900416
REACTOME_TRANSLATION.4814	ENSDARG00000088030_rpl35a	ENSG00000182899_RPL35A	1.43242	2.6939	0.897934	0.343336
REACTOME_TRANSLATION.5019	ENSDARG00000093606_si:dkey-159f12.2	ENSG00000142534_RPS11	1.4017	2.31358	1.42256	0.232983
REACTOME_TRANSLATION.5171	ENSDARG00000098367_srp54	ENSG00000100883_SRP54	-0.338457	3.50437	0.0576881	0.810188
REACTOME_TRANSLATION.5243	ENSDARG00000099022_faua	ENSG00000149806_FAU	-0.273321	1.89882	0.0578333	0.809954
REACTOME_TRANSLATION.5253	ENSDARG00000099104_rpl24	ENSG00000114391_RPL24	-1.1242	1.95264	1.28012	0.257876
REACTOME_TRANSLATION.5272	ENSDARG00000099380_rpl13	ENSG00000167526_RPL13	0.995154	3.60568	0.298345	0.584922
REACTOME_TRANSLATION.5386	ENSDARG00000100392_rps18	ENSG00000231500_RPS18	-0.599987	1.31401	0.364342	0.546104
REACTOME_TRANSLATION.5407	ENSDARG00000100588_rpl36	ENSG00000130255_RPL36	0.0111843	-1.38016	1.20441	0.272442
REACTOME_TRANSLATION.5724	ENSDARG00000103433_rpl14	ENSG00000188846_RPL14	1.11274	3.82003	0.556938	0.455496
REACTOME_TRANSLATION.5809	ENSDARG00000104011_rps17	ENSG00000182774_RPS17	0.470113	3.49174	0.0502197	0.822681
REACTOME_TRANSLATION.6089	ENSDARG00000115271_RPL37A	ENSG00000197756_RPL37A	-0.51206	3.40317	0.0973962	0.754977
REACTOME_SRP_DEPENDENT_COTRANSLATIONAL_PROTEIN_TARGETING_TO_MEMBRANE.138	ENSDARG00000003599_rpl3	ENSG00000100316_RPL3	0.611351	5.16865	0.141673	0.706624
REACTOME_SRP_DEPENDENT_COTRANSLATIONAL_PROTEIN_TARGETING_TO_MEMBRANE.236	ENSDARG00000005230_ssr2	ENSG00000163479_SSR2	0.481358	1.1	0.389594	0.532513
REACTOME_SRP_DEPENDENT_COTRANSLATIONAL_PROTEIN_TARGETING_TO_MEMBRANE.279	ENSDARG00000005791_rpl28	ENSG00000108107_RPL28	1.33438	4.31656	0.49745	0.480623
REACTOME_SRP_DEPENDENT_COTRANSLATIONAL_PROTEIN_TARGETING_TO_MEMBRANE.307	ENSDARG00000006316_rpl23a	ENSG00000198242_RPL23A	0.0751288	1.74914	0.00566701	0.939992
REACTOME_SRP_DEPENDENT_COTRANSLATIONAL_PROTEIN_TARGETING_TO_MEMBRANE.314	ENSDARG00000006413_rpl38	ENSG00000172809_RPL38	-0.31389	-0.146172	2.04768	0.152439
REACTOME_SRP_DEPENDENT_COTRANSLATIONAL_PROTEIN_TARGETING_TO_MEMBRANE.335	ENSDARG00000006691_rpl12	ENSG00000197958_RPL12	0.446793	4.14571	0.0635501	0.80097
REACTOME_SRP_DEPENDENT_COTRANSLATIONAL_PROTEIN_TARGETING_TO_MEMBRANE.364	ENSDARG00000007320_rpl7	ENSG00000147604_RPL7	2.0939	2.63638	5.13762	0.0234127
REACTOME_SRP_DEPENDENT_COTRANSLATIONAL_PROTEIN_TARGETING_TO_MEMBRANE.486	ENSDARG00000009285_rpl15	ENSG00000174748_RPL15	0.797975	1.1267	1.45937	0.22703
REACTOME_SRP_DEPENDENT_COTRANSLATIONAL_PROTEIN_TARGETING_TO_MEMBRANE.533	ENSDARG00000010160_rps15a	ENSG00000134419_RPS15A	-0.0938552	2.02442	0.00645215	0.935979
REACTOME_SRP_DEPENDENT_COTRANSLATIONAL_PROTEIN_TARGETING_TO_MEMBRANE.548	ENSDARG00000010516_rpl21	ENSG00000122026_RPL21	-0.775864	3.94302	0.236891	0.626461
REACTOME_SRP_DEPENDENT_COTRANSLATIONAL_PROTEIN_TARGETING_TO_MEMBRANE.592	ENSDARG00000011201_rplp2l	ENSG00000177600_RPLP2	-0.124825	1.7618	0.0109944	0.916492
REACTOME_SRP_DEPENDENT_COTRANSLATIONAL_PROTEIN_TARGETING_TO_MEMBRANE.602	ENSDARG00000011405_rps9	ENSG00000170889_RPS9	1.65106	2.74936	1.65302	0.198548
REACTOME_SRP_DEPENDENT_COTRANSLATIONAL_PROTEIN_TARGETING_TO_MEMBRANE.706	ENSDARG00000013307_rpl19	ENSG00000108298_RPL19	-0.516603	3.29298	0.106544	0.744113
REACTOME_SRP_DEPENDENT_COTRANSLATIONAL_PROTEIN_TARGETING_TO_MEMBRANE.766	ENSDARG00000014139_srp72	ENSG00000174780_SRP72	1.16806	2.09947	1.43377	0.231151
REACTOME_SRP_DEPENDENT_COTRANSLATIONAL_PROTEIN_TARGETING_TO_MEMBRANE.768	ENSDARG00000014165_ssr3	ENSG00000114850_SSR3	-0.753151	0.797161	5.31639	0.0211257
REACTOME_SRP_DEPENDENT_COTRANSLATIONAL_PROTEIN_TARGETING_TO_MEMBRANE.810	ENSDARG00000014690_rps4x	ENSG00000129824_RPS4Y1	1.55729	4.53713	1.07029	0.30088
REACTOME_SRP_DEPENDENT_COTRANSLATIONAL_PROTEIN_TARGETING_TO_MEMBRANE.811	ENSDARG00000014690_rps4x	ENSG00000198034_RPS4X	1.55729	4.53713	1.07029	0.30088
REACTOME_SRP_DEPENDENT_COTRANSLATIONAL_PROTEIN_TARGETING_TO_MEMBRANE.822	ENSDARG00000014867_rpl8	ENSG00000161016_RPL8	0.422152	4.92641	0.0727273	0.787406
REACTOME_SRP_DEPENDENT_COTRANSLATIONAL_PROTEIN_TARGETING_TO_MEMBRANE.832	ENSDARG00000015128_rpl27	ENSG00000131469_RPL27	-0.500758	3.71119	0.0775286	0.780675
REACTOME_SRP_DEPENDENT_COTRANSLATIONAL_PROTEIN_TARGETING_TO_MEMBRANE.876	ENSDARG00000015862_rpl5b	ENSG00000122406_RPL5	1.6089	2.01038	5.54776	0.0185044
REACTOME_SRP_DEPENDENT_COTRANSLATIONAL_PROTEIN_TARGETING_TO_MEMBRANE.1040	ENSDARG00000018334_rpl35	ENSG00000136942_RPL35	0.718015	3.48937	0.178173	0.672948
REACTOME_SRP_DEPENDENT_COTRANSLATIONAL_PROTEIN_TARGETING_TO_MEMBRANE.1089	ENSDARG00000019137_tram1	ENSG00000067167_TRAM1	0.347586	2.10466	0.0746592	0.78467
REACTOME_SRP_DEPENDENT_COTRANSLATIONAL_PROTEIN_TARGETING_TO_MEMBRANE.1091	ENSDARG00000019181_rpsa	ENSG00000168028_RPSA	0.725962	5.71835	0.183045	0.668769
REACTOME_SRP_DEPENDENT_COTRANSLATIONAL_PROTEIN_TARGETING_TO_MEMBRANE.1134	ENSDARG00000019778_rps6	ENSG00000137154_RPS6	1.24247	4.08917	0.577623	0.447245
REACTOME_SRP_DEPENDENT_COTRANSLATIONAL_PROTEIN_TARGETING_TO_MEMBRANE.1154	ENSDARG00000020197_rpl5a	ENSG00000122406_RPL5	-0.0359678	-0.620155	0.0332267	0.855361
REACTOME_SRP_DEPENDENT_COTRANSLATIONAL_PROTEIN_TARGETING_TO_MEMBRANE.1246	ENSDARG00000021669_sec61a1	ENSG00000058262_SEC61A1	1.06256	3.13883	0.35937	0.548857
REACTOME_SRP_DEPENDENT_COTRANSLATIONAL_PROTEIN_TARGETING_TO_MEMBRANE.1251	ENSDARG00000021838_rps23	ENSG00000186468_RPS23	0.958407	1.77076	0.951646	0.329301
REACTOME_SRP_DEPENDENT_COTRANSLATIONAL_PROTEIN_TARGETING_TO_MEMBRANE.1254	ENSDARG00000021864_rplp1	ENSG00000137818_RPLP1	0.000821919	2.6891	1.83e-07	0.999659
REACTOME_SRP_DEPENDENT_COTRANSLATIONAL_PROTEIN_TARGETING_TO_MEMBRANE.1368	ENSDARG00000025073_rpl18a	ENSG00000105640_RPL18A	1.38275	3.57055	0.69813	0.403413
REACTOME_SRP_DEPENDENT_COTRANSLATIONAL_PROTEIN_TARGETING_TO_MEMBRANE.1390	ENSDARG00000025581_rpl10	ENSG00000147403_RPL10	1.06272	6.00353	0.37692	0.539256
REACTOME_SRP_DEPENDENT_COTRANSLATIONAL_PROTEIN_TARGETING_TO_MEMBRANE.1399	ENSDARG00000025850_rps21	ENSG00000171858_RPS21	0.0299532	3.88085	0.000153101	0.990128
REACTOME_SRP_DEPENDENT_COTRANSLATIONAL_PROTEIN_TARGETING_TO_MEMBRANE.1517	ENSDARG00000029500_rpl34	ENSG00000109475_RPL34	1.03132	1.92928	1.14603	0.284382
REACTOME_SRP_DEPENDENT_COTRANSLATIONAL_PROTEIN_TARGETING_TO_MEMBRANE.1519	ENSDARG00000029533_rpl18	ENSG00000063177_RPL18	2.20383	3.77112	1.49054	0.222132
REACTOME_SRP_DEPENDENT_COTRANSLATIONAL_PROTEIN_TARGETING_TO_MEMBRANE.1549	ENSDARG00000030408_rps26l	ENSG00000197728_RPS26	1.77263	2.40656	3.97932	0.046062
REACTOME_SRP_DEPENDENT_COTRANSLATIONAL_PROTEIN_TARGETING_TO_MEMBRANE.1561	ENSDARG00000030602_rps19	ENSG00000105372_RPS19	-1.26261	2.24299	1.91995	0.165863
REACTOME_SRP_DEPENDENT_COTRANSLATIONAL_PROTEIN_TARGETING_TO_MEMBRANE.1683	ENSDARG00000034291_rpl37	ENSG00000145592_RPL37	0.743948	3.58094	0.145721	0.702659
REACTOME_SRP_DEPENDENT_COTRANSLATIONAL_PROTEIN_TARGETING_TO_MEMBRANE.1725	ENSDARG00000034897_rps10	ENSG00000124614_RPS10	2.18136	3.80687	1.99424	0.157898
REACTOME_SRP_DEPENDENT_COTRANSLATIONAL_PROTEIN_TARGETING_TO_MEMBRANE.1769	ENSDARG00000035692_rps3a	ENSG00000145425_RPS3A	1.4306	5.26678	0.819841	0.365227
REACTOME_SRP_DEPENDENT_COTRANSLATIONAL_PROTEIN_TARGETING_TO_MEMBRANE.1816	ENSDARG00000036298_rps13	ENSG00000110700_RPS13	-1.24789	3.74438	0.292141	0.588852
REACTOME_SRP_DEPENDENT_COTRANSLATIONAL_PROTEIN_TARGETING_TO_MEMBRANE.1819	ENSDARG00000036316_rpl39	ENSG00000198918_RPL39	0.604146	3.57567	0.137371	0.710909
REACTOME_SRP_DEPENDENT_COTRANSLATIONAL_PROTEIN_TARGETING_TO_MEMBRANE.1857	ENSDARG00000036629_rps14	ENSG00000164587_RPS14	-0.342683	2.70689	0.065116	0.798585
REACTOME_SRP_DEPENDENT_COTRANSLATIONAL_PROTEIN_TARGETING_TO_MEMBRANE.1877	ENSDARG00000036875_rps12	ENSG00000112306_RPS12	1.3734	2.56844	0.882792	0.347438
REACTOME_SRP_DEPENDENT_COTRANSLATIONAL_PROTEIN_TARGETING_TO_MEMBRANE.1891	ENSDARG00000037071_rps26	ENSG00000197728_RPS26	-0.663651	1.58077	0.426377	0.513772
REACTOME_SRP_DEPENDENT_COTRANSLATIONAL_PROTEIN_TARGETING_TO_MEMBRANE.1901	ENSDARG00000037318_ddost	ENSG00000244038_DDOST	0.468695	0.0438162	4.86916	0.0273408
REACTOME_SRP_DEPENDENT_COTRANSLATIONAL_PROTEIN_TARGETING_TO_MEMBRANE.2038	ENSDARG00000039347_rps24	ENSG00000138326_RPS24	1.09574	3.00693	0.527959	0.467466
REACTOME_SRP_DEPENDENT_COTRANSLATIONAL_PROTEIN_TARGETING_TO_MEMBRANE.2137	ENSDARG00000041182_rpl4	ENSG00000174444_RPL4	1.08616	4.6987	0.374509	0.540557
REACTOME_SRP_DEPENDENT_COTRANSLATIONAL_PROTEIN_TARGETING_TO_MEMBRANE.2146	ENSDARG00000041435_uba52	ENSG00000221983_UBA52	1.17123	3.94722	0.606635	0.436057
REACTOME_SRP_DEPENDENT_COTRANSLATIONAL_PROTEIN_TARGETING_TO_MEMBRANE.2162	ENSDARG00000041811_rps25	ENSG00000118181_RPS25	-0.558793	2.49346	0.191233	0.661893
REACTOME_SRP_DEPENDENT_COTRANSLATIONAL_PROTEIN_TARGETING_TO_MEMBRANE.2208	ENSDARG00000042566_rps7	ENSG00000171863_RPS7	1.70141	2.73324	2.17429	0.140335
REACTOME_SRP_DEPENDENT_COTRANSLATIONAL_PROTEIN_TARGETING_TO_MEMBRANE.2232	ENSDARG00000042905_rpl10a	ENSG00000198755_RPL10A	1.37967	4.21474	0.551787	0.457589
REACTOME_SRP_DEPENDENT_COTRANSLATIONAL_PROTEIN_TARGETING_TO_MEMBRANE.2262	ENSDARG00000043453_rps5	ENSG00000083845_RPS5	0.410782	5.12295	0.0632292	0.801463
REACTOME_SRP_DEPENDENT_COTRANSLATIONAL_PROTEIN_TARGETING_TO_MEMBRANE.2268	ENSDARG00000043509_rpl11	ENSG00000142676_RPL11	0.702913	3.37163	0.175026	0.675683
REACTOME_SRP_DEPENDENT_COTRANSLATIONAL_PROTEIN_TARGETING_TO_MEMBRANE.2315	ENSDARG00000044093_rpl13a	ENSG00000142541_RPL13A	2.03109	4.93559	0.884829	0.346882
REACTOME_SRP_DEPENDENT_COTRANSLATIONAL_PROTEIN_TARGETING_TO_MEMBRANE.2398	ENSDARG00000045487_rps16	ENSG00000105193_RPS16	-1.24186	3.25194	0.498563	0.480132
REACTOME_SRP_DEPENDENT_COTRANSLATIONAL_PROTEIN_TARGETING_TO_MEMBRANE.2476	ENSDARG00000051783_rplp0	ENSG00000089157_RPLP0	1.2923	6.86323	0.764534	0.381913
REACTOME_SRP_DEPENDENT_COTRANSLATIONAL_PROTEIN_TARGETING_TO_MEMBRANE.2575	ENSDARG00000053365_rpl31	ENSG00000071082_RPL31	0.909896	2.40119	0.368922	0.543592
REACTOME_SRP_DEPENDENT_COTRANSLATIONAL_PROTEIN_TARGETING_TO_MEMBRANE.2581	ENSDARG00000053457_rpl23	ENSG00000125691_RPL23	-1.09639	3.28577	0.532244	0.465665
REACTOME_SRP_DEPENDENT_COTRANSLATIONAL_PROTEIN_TARGETING_TO_MEMBRANE.2760	ENSDARG00000055996_rps8a	ENSG00000142937_RPS8	0.227962	3.31812	0.0162087	0.898692
REACTOME_SRP_DEPENDENT_COTRANSLATIONAL_PROTEIN_TARGETING_TO_MEMBRANE.2862	ENSDARG00000057368_rps8b	ENSG00000142937_RPS8	-0.186257	2.25934	0.0185131	0.891772
REACTOME_SRP_DEPENDENT_COTRANSLATIONAL_PROTEIN_TARGETING_TO_MEMBRANE.2870	ENSDARG00000057556_rpl17	ENSG00000265681_RPL17	0.659033	5.20664	0.126023	0.722591
REACTOME_SRP_DEPENDENT_COTRANSLATIONAL_PROTEIN_TARGETING_TO_MEMBRANE.2935	ENSDARG00000058451_rpl6	ENSG00000089009_RPL6	2.5984	3.85332	2.84323	0.0917599
REACTOME_SRP_DEPENDENT_COTRANSLATIONAL_PROTEIN_TARGETING_TO_MEMBRANE.2994	ENSDARG00000059323_rpn1	ENSG00000163902_RPN1	-0.608864	3.15533	0.148921	0.699569
REACTOME_SRP_DEPENDENT_COTRANSLATIONAL_PROTEIN_TARGETING_TO_MEMBRANE.3774	ENSDARG00000070437_rpl22	ENSG00000116251_RPL22	-0.1493	-0.665074	1.39866	0.236948
REACTOME_SRP_DEPENDENT_COTRANSLATIONAL_PROTEIN_TARGETING_TO_MEMBRANE.3818	ENSDARG00000070849_rps15	ENSG00000115268_RPS15	-0.892315	2.58473	0.560391	0.454103
REACTOME_SRP_DEPENDENT_COTRANSLATIONAL_PROTEIN_TARGETING_TO_MEMBRANE.4354	ENSDARG00000077291_rps2	ENSG00000140988_RPS2	1.34053	5.78955	0.623841	0.429624
REACTOME_SRP_DEPENDENT_COTRANSLATIONAL_PROTEIN_TARGETING_TO_MEMBRANE.4397	ENSDARG00000077717_rpl29	ENSG00000162244_RPL29	0.231311	2.72472	0.0156588	0.900416
REACTOME_SRP_DEPENDENT_COTRANSLATIONAL_PROTEIN_TARGETING_TO_MEMBRANE.4814	ENSDARG00000088030_rpl35a	ENSG00000182899_RPL35A	1.43242	2.6939	0.897934	0.343336
REACTOME_SRP_DEPENDENT_COTRANSLATIONAL_PROTEIN_TARGETING_TO_MEMBRANE.5019	ENSDARG00000093606_si:dkey-159f12.2	ENSG00000142534_RPS11	1.4017	2.31358	1.42256	0.232983
REACTOME_SRP_DEPENDENT_COTRANSLATIONAL_PROTEIN_TARGETING_TO_MEMBRANE.5171	ENSDARG00000098367_srp54	ENSG00000100883_SRP54	-0.338457	3.50437	0.0576881	0.810188
REACTOME_SRP_DEPENDENT_COTRANSLATIONAL_PROTEIN_TARGETING_TO_MEMBRANE.5243	ENSDARG00000099022_faua	ENSG00000149806_FAU	-0.273321	1.89882	0.0578333	0.809954
REACTOME_SRP_DEPENDENT_COTRANSLATIONAL_PROTEIN_TARGETING_TO_MEMBRANE.5253	ENSDARG00000099104_rpl24	ENSG00000114391_RPL24	-1.1242	1.95264	1.28012	0.257876
REACTOME_SRP_DEPENDENT_COTRANSLATIONAL_PROTEIN_TARGETING_TO_MEMBRANE.5272	ENSDARG00000099380_rpl13	ENSG00000167526_RPL13	0.995154	3.60568	0.298345	0.584922
REACTOME_SRP_DEPENDENT_COTRANSLATIONAL_PROTEIN_TARGETING_TO_MEMBRANE.5386	ENSDARG00000100392_rps18	ENSG00000231500_RPS18	-0.599987	1.31401	0.364342	0.546104
REACTOME_SRP_DEPENDENT_COTRANSLATIONAL_PROTEIN_TARGETING_TO_MEMBRANE.5407	ENSDARG00000100588_rpl36	ENSG00000130255_RPL36	0.0111843	-1.38016	1.20441	0.272442
REACTOME_SRP_DEPENDENT_COTRANSLATIONAL_PROTEIN_TARGETING_TO_MEMBRANE.5724	ENSDARG00000103433_rpl14	ENSG00000188846_RPL14	1.11274	3.82003	0.556938	0.455496
REACTOME_SRP_DEPENDENT_COTRANSLATIONAL_PROTEIN_TARGETING_TO_MEMBRANE.5809	ENSDARG00000104011_rps17	ENSG00000182774_RPS17	0.470113	3.49174	0.0502197	0.822681
REACTOME_SRP_DEPENDENT_COTRANSLATIONAL_PROTEIN_TARGETING_TO_MEMBRANE.6089	ENSDARG00000115271_RPL37A	ENSG00000197756_RPL37A	-0.51206	3.40317	0.0973962	0.754977
REACTOME_MITOCHONDRIAL_PROTEIN_IMPORT.112	ENSDARG00000003035_hspa9	ENSG00000113013_HSPA9	1.02677	2.53532	0.565255	0.452151
REACTOME_MITOCHONDRIAL_PROTEIN_IMPORT.363	ENSDARG00000007294_aco2	ENSG00000100412_ACO2	1.7703	2.96972	1.76153	0.184434
REACTOME_MITOCHONDRIAL_PROTEIN_IMPORT.646	ENSDARG00000012295_bcs1l	ENSG00000074582_BCS1L	0.823792	0.758748	5.50193	0.0189955
REACTOME_MITOCHONDRIAL_PROTEIN_IMPORT.1863	ENSDARG00000036721_tomm40l	ENSG00000130204_TOMM40	0.0705078	1.92178	0.00254245	0.959786
REACTOME_MITOCHONDRIAL_PROTEIN_IMPORT.1947	ENSDARG00000038075_cyc1	ENSG00000179091_CYC1	-0.592502	1.72081	0.24198	0.62278
REACTOME_MITOCHONDRIAL_PROTEIN_IMPORT.2384	ENSDARG00000045132_vdac1	ENSG00000213585_VDAC1	-0.47832	0.207807	4.20896	0.040211
REACTOME_MITOCHONDRIAL_PROTEIN_IMPORT.2745	ENSDARG00000055708_timm8b	ENSG00000150779_TIMM8B	1.09438	1.7097	1.30617	0.253089
REACTOME_MITOCHONDRIAL_PROTEIN_IMPORT.2925	ENSDARG00000058297_timm13	ENSG00000099800_TIMM13	-1.18734	2.18585	1.08402	0.297799
REACTOME_MITOCHONDRIAL_PROTEIN_IMPORT.4963	ENSDARG00000091413_TIMM22	ENSG00000177370_TIMM22	1.17432	1.33455	8.78776	0.00303259
REACTOME_MITOCHONDRIAL_PROTEIN_IMPORT.4984	ENSDARG00000092112_tomm40	ENSG00000130204_TOMM40	1.9209	2.36434	6.56923	0.0103757
REACTOME_MITOCHONDRIAL_PROTEIN_IMPORT.5599	ENSDARG00000102362_slc25a12	ENSG00000115840_SLC25A12	1.62794	2.04036	4.6058	0.0318641
REACTOME_MITOCHONDRIAL_PROTEIN_IMPORT.5713	ENSDARG00000103364_cs	ENSG00000062485_CS	1.34292	3.2628	0.898438	0.343201
REACTOME_MITOCHONDRIAL_PROTEIN_IMPORT.5744	ENSDARG00000103566_tomm20b	ENSG00000173726_TOMM20	1.01371	2.38636	0.68413	0.408168
REACTOME_BIOLOGICAL_OXIDATIONS.74	ENSDARG00000002347_cyp11a1	ENSG00000140459_CYP11A1	-0.626449	0.575726	3.81649	0.0507504
REACTOME_BIOLOGICAL_OXIDATIONS.234	ENSDARG00000005191_ahcy	ENSG00000101444_AHCY	1.20788	2.23208	1.14724	0.284127
REACTOME_BIOLOGICAL_OXIDATIONS.302	ENSDARG00000006220_ugt1a7	ENSG00000241635_UGT1A1	-1.25333	1.65083	6.58973	0.0102569
REACTOME_BIOLOGICAL_OXIDATIONS.699	ENSDARG00000013095_gclc	ENSG00000001084_GCLC	-0.237036	4.48288	0.0282928	0.866422
REACTOME_BIOLOGICAL_OXIDATIONS.1043	ENSDARG00000018342_ggt1b	ENSG00000100031_GGT1	0.437279	1.03449	0.319848	0.571699
REACTOME_BIOLOGICAL_OXIDATIONS.1318	ENSDARG00000023526_ggt1a	ENSG00000100031_GGT1	1.45037	1.7693	4.25092	0.0392292
REACTOME_BIOLOGICAL_OXIDATIONS.1420	ENSDARG00000026548_cyp2u1	ENSG00000155016_CYP2U1	-0.387525	2.03242	0.10099	0.750645
REACTOME_BIOLOGICAL_OXIDATIONS.1670	ENSDARG00000033999_cyp26a1	ENSG00000095596_CYP26A1	-0.632099	3.08284	0.132744	0.715603
REACTOME_BIOLOGICAL_OXIDATIONS.1791	ENSDARG00000036066_si:dkey-78a14.4	ENSG00000171428_NAT1	0.0144441	-1.29064	0.279442	0.597067
REACTOME_BIOLOGICAL_OXIDATIONS.1792	ENSDARG00000036066_si:dkey-78a14.4	ENSG00000156006_NAT2	0.0144441	-1.29064	0.279442	0.597067
REACTOME_BIOLOGICAL_OXIDATIONS.1927	ENSDARG00000037781_acss2	ENSG00000131069_ACSS2	-1.41718	3.0144	1.53714	0.215045
REACTOME_BIOLOGICAL_OXIDATIONS.2102	ENSDARG00000040334_mat2aa	ENSG00000168906_MAT2A	0.510218	1.76098	0.195323	0.658523
REACTOME_BIOLOGICAL_OXIDATIONS.2142	ENSDARG00000041348_cyp19a1a	ENSG00000137869_CYP19A1	-0.83551	0.990107	3.18341	0.0743895
REACTOME_BIOLOGICAL_OXIDATIONS.2210	ENSDARG00000042641_cyp51	ENSG00000001630_CYP51A1	-1.06322	2.25161	1.01993	0.312534
REACTOME_BIOLOGICAL_OXIDATIONS.2296	ENSDARG00000044002_cyp2x7	ENSG00000197838_CYP2A13	0.694461	1.41339	0.482478	0.487302
REACTOME_BIOLOGICAL_OXIDATIONS.2297	ENSDARG00000044002_cyp2x7	ENSG00000108242_CYP2C18	0.694461	1.41339	0.482478	0.487302
REACTOME_BIOLOGICAL_OXIDATIONS.2298	ENSDARG00000044002_cyp2x7	ENSG00000130649_CYP2E1	0.694461	1.41339	0.482478	0.487302
REACTOME_BIOLOGICAL_OXIDATIONS.2299	ENSDARG00000044002_cyp2x7	ENSG00000134716_CYP2J2	0.694461	1.41339	0.482478	0.487302
REACTOME_BIOLOGICAL_OXIDATIONS.2300	ENSDARG00000044002_cyp2x7	ENSG00000167600_CYP2S1	0.694461	1.41339	0.482478	0.487302
REACTOME_BIOLOGICAL_OXIDATIONS.2301	ENSDARG00000044002_cyp2x7	ENSG00000138115_CYP2C8	0.694461	1.41339	0.482478	0.487302
REACTOME_BIOLOGICAL_OXIDATIONS.2303	ENSDARG00000044002_cyp2x7	ENSG00000138109_CYP2C9	0.694461	1.41339	0.482478	0.487302
REACTOME_BIOLOGICAL_OXIDATIONS.2304	ENSDARG00000044002_cyp2x7	ENSG00000255974_CYP2A6	0.694461	1.41339	0.482478	0.487302
REACTOME_BIOLOGICAL_OXIDATIONS.2305	ENSDARG00000044002_cyp2x7	ENSG00000073067_CYP2W1	0.694461	1.41339	0.482478	0.487302
REACTOME_BIOLOGICAL_OXIDATIONS.2306	ENSDARG00000044002_cyp2x7	ENSG00000197408_CYP2B6	0.694461	1.41339	0.482478	0.487302
REACTOME_BIOLOGICAL_OXIDATIONS.2308	ENSDARG00000044002_cyp2x7	ENSG00000197446_CYP2F1	0.694461	1.41339	0.482478	0.487302
REACTOME_BIOLOGICAL_OXIDATIONS.2309	ENSDARG00000044002_cyp2x7	ENSG00000165841_CYP2C19	0.694461	1.41339	0.482478	0.487302
REACTOME_BIOLOGICAL_OXIDATIONS.2378	ENSDARG00000045015_cyp27b1	ENSG00000111012_CYP27B1	1.19902	2.45601	0.765541	0.3816
REACTOME_BIOLOGICAL_OXIDATIONS.2383	ENSDARG00000045123_oplah	ENSG00000178814_OPLAH	-0.54797	1.8755	0.26408	0.607331
REACTOME_BIOLOGICAL_OXIDATIONS.2766	ENSDARG00000056029_cyp26c1	ENSG00000187553_CYP26C1	-0.874294	1.3841	1.68194	0.194667
REACTOME_BIOLOGICAL_OXIDATIONS.2843	ENSDARG00000057099_papss1	ENSG00000138801_PAPSS1	-0.610479	3.31516	0.217914	0.640634
REACTOME_BIOLOGICAL_OXIDATIONS.3635	ENSDARG00000068934_cyp1b1	ENSG00000138061_CYP1B1	-1.00071	1.52614	1.98663	0.158694
REACTOME_BIOLOGICAL_OXIDATIONS.4113	ENSDARG00000075541_si:ch73-236c18.3	ENSG00000100031_GGT1	-0.944262	3.30993	0.457581	0.498757
REACTOME_BIOLOGICAL_OXIDATIONS.5036	ENSDARG00000094268_si:ch73-337l15.2	ENSG00000100031_GGT1	-0.65943	4.15846	0.206887	0.649218
REACTOME_BIOLOGICAL_OXIDATIONS.5164	ENSDARG00000098315_cyp1a	ENSG00000140505_CYP1A2	0.23587	2.05507	0.0446325	0.832681
REACTOME_BIOLOGICAL_OXIDATIONS.5165	ENSDARG00000098315_cyp1a	ENSG00000140465_CYP1A1	0.23587	2.05507	0.0446325	0.832681
REACTOME_BIOLOGICAL_OXIDATIONS.5555	ENSDARG00000101967_sult4a1	ENSG00000130540_SULT4A1	-1.14541	1.90819	1.62983	0.201726
REACTOME_BIOLOGICAL_OXIDATIONS.5680	ENSDARG00000102981_cyp2k16	ENSG00000134716_CYP2J2	-0.642872	2.6033	0.178924	0.6723
REACTOME_BIOLOGICAL_OXIDATIONS.5681	ENSDARG00000102981_cyp2k16	ENSG00000108242_CYP2C18	-0.642872	2.6033	0.178924	0.6723
REACTOME_BIOLOGICAL_OXIDATIONS.5682	ENSDARG00000102981_cyp2k16	ENSG00000165841_CYP2C19	-0.642872	2.6033	0.178924	0.6723
REACTOME_BIOLOGICAL_OXIDATIONS.5683	ENSDARG00000102981_cyp2k16	ENSG00000138115_CYP2C8	-0.642872	2.6033	0.178924	0.6723
REACTOME_BIOLOGICAL_OXIDATIONS.5684	ENSDARG00000102981_cyp2k16	ENSG00000138109_CYP2C9	-0.642872	2.6033	0.178924	0.6723
REACTOME_BIOLOGICAL_OXIDATIONS.5704	ENSDARG00000103277_cyp24a1	ENSG00000019186_CYP24A1	-0.305466	2.60017	0.0450426	0.831926
REACTOME_BIOLOGICAL_OXIDATIONS.5838	ENSDARG00000104203_ugt5b5	ENSG00000213759_UGT2B11	0.525206	2.47741	0.146105	0.702286
REACTOME_BIOLOGICAL_OXIDATIONS.5839	ENSDARG00000104203_ugt5b5	ENSG00000244122_UGT1A7	0.525206	2.47741	0.146105	0.702286
REACTOME_BIOLOGICAL_OXIDATIONS.5841	ENSDARG00000104203_ugt5b5	ENSG00000156096_UGT2B4	0.525206	2.47741	0.146105	0.702286
REACTOME_BIOLOGICAL_OXIDATIONS.5842	ENSDARG00000104203_ugt5b5	ENSG00000109181_UGT2B10	0.525206	2.47741	0.146105	0.702286
REACTOME_BIOLOGICAL_OXIDATIONS.5843	ENSDARG00000104203_ugt5b5	ENSG00000197888_UGT2B17	0.525206	2.47741	0.146105	0.702286
REACTOME_BIOLOGICAL_OXIDATIONS.5844	ENSDARG00000104203_ugt5b5	ENSG00000171234_UGT2B7	0.525206	2.47741	0.146105	0.702286
REACTOME_BIOLOGICAL_OXIDATIONS.5845	ENSDARG00000104203_ugt5b5	ENSG00000167165_UGT1A6	0.525206	2.47741	0.146105	0.702286
REACTOME_BIOLOGICAL_OXIDATIONS.5846	ENSDARG00000104203_ugt5b5	ENSG00000135226_UGT2B28	0.525206	2.47741	0.146105	0.702286
REACTOME_BIOLOGICAL_OXIDATIONS.5847	ENSDARG00000104203_ugt5b5	ENSG00000243135_UGT1A3	0.525206	2.47741	0.146105	0.702286
REACTOME_BIOLOGICAL_OXIDATIONS.5850	ENSDARG00000104203_ugt5b5	ENSG00000241119_UGT1A9	0.525206	2.47741	0.146105	0.702286
REACTOME_BIOLOGICAL_OXIDATIONS.5852	ENSDARG00000104203_ugt5b5	ENSG00000242366_UGT1A8	0.525206	2.47741	0.146105	0.702286
REACTOME_BIOLOGICAL_OXIDATIONS.5853	ENSDARG00000104203_ugt5b5	ENSG00000173610_UGT2A1	0.525206	2.47741	0.146105	0.702286
REACTOME_BIOLOGICAL_OXIDATIONS.5854	ENSDARG00000104203_ugt5b5	ENSG00000244474_UGT1A4	0.525206	2.47741	0.146105	0.702286
REACTOME_BIOLOGICAL_OXIDATIONS.5855	ENSDARG00000104203_ugt5b5	ENSG00000240224_UGT1A5	0.525206	2.47741	0.146105	0.702286
REACTOME_BIOLOGICAL_OXIDATIONS.6115	ENSDARG00000115805_GGT7	ENSG00000131067_GGT7	0.21193	2.58565	0.0193933	0.889245
REACTOME_XENOBIOTICS.2296	ENSDARG00000044002_cyp2x7	ENSG00000197838_CYP2A13	0.694461	1.41339	0.482478	0.487302
REACTOME_XENOBIOTICS.2297	ENSDARG00000044002_cyp2x7	ENSG00000108242_CYP2C18	0.694461	1.41339	0.482478	0.487302
REACTOME_XENOBIOTICS.2298	ENSDARG00000044002_cyp2x7	ENSG00000130649_CYP2E1	0.694461	1.41339	0.482478	0.487302
REACTOME_XENOBIOTICS.2301	ENSDARG00000044002_cyp2x7	ENSG00000138115_CYP2C8	0.694461	1.41339	0.482478	0.487302
REACTOME_XENOBIOTICS.2303	ENSDARG00000044002_cyp2x7	ENSG00000138109_CYP2C9	0.694461	1.41339	0.482478	0.487302
REACTOME_XENOBIOTICS.2304	ENSDARG00000044002_cyp2x7	ENSG00000255974_CYP2A6	0.694461	1.41339	0.482478	0.487302
REACTOME_XENOBIOTICS.2306	ENSDARG00000044002_cyp2x7	ENSG00000197408_CYP2B6	0.694461	1.41339	0.482478	0.487302
REACTOME_XENOBIOTICS.2308	ENSDARG00000044002_cyp2x7	ENSG00000197446_CYP2F1	0.694461	1.41339	0.482478	0.487302
REACTOME_XENOBIOTICS.2309	ENSDARG00000044002_cyp2x7	ENSG00000165841_CYP2C19	0.694461	1.41339	0.482478	0.487302
REACTOME_XENOBIOTICS.5164	ENSDARG00000098315_cyp1a	ENSG00000140505_CYP1A2	0.23587	2.05507	0.0446325	0.832681
REACTOME_XENOBIOTICS.5165	ENSDARG00000098315_cyp1a	ENSG00000140465_CYP1A1	0.23587	2.05507	0.0446325	0.832681
REACTOME_XENOBIOTICS.5681	ENSDARG00000102981_cyp2k16	ENSG00000108242_CYP2C18	-0.642872	2.6033	0.178924	0.6723
REACTOME_XENOBIOTICS.5682	ENSDARG00000102981_cyp2k16	ENSG00000165841_CYP2C19	-0.642872	2.6033	0.178924	0.6723
REACTOME_XENOBIOTICS.5683	ENSDARG00000102981_cyp2k16	ENSG00000138115_CYP2C8	-0.642872	2.6033	0.178924	0.6723
REACTOME_XENOBIOTICS.5684	ENSDARG00000102981_cyp2k16	ENSG00000138109_CYP2C9	-0.642872	2.6033	0.178924	0.6723
REACTOME_PEPTIDE_CHAIN_ELONGATION.138	ENSDARG00000003599_rpl3	ENSG00000100316_RPL3	0.611351	5.16865	0.141673	0.706624
REACTOME_PEPTIDE_CHAIN_ELONGATION.279	ENSDARG00000005791_rpl28	ENSG00000108107_RPL28	1.33438	4.31656	0.49745	0.480623
REACTOME_PEPTIDE_CHAIN_ELONGATION.307	ENSDARG00000006316_rpl23a	ENSG00000198242_RPL23A	0.0751288	1.74914	0.00566701	0.939992
REACTOME_PEPTIDE_CHAIN_ELONGATION.314	ENSDARG00000006413_rpl38	ENSG00000172809_RPL38	-0.31389	-0.146172	2.04768	0.152439
REACTOME_PEPTIDE_CHAIN_ELONGATION.335	ENSDARG00000006691_rpl12	ENSG00000197958_RPL12	0.446793	4.14571	0.0635501	0.80097
REACTOME_PEPTIDE_CHAIN_ELONGATION.364	ENSDARG00000007320_rpl7	ENSG00000147604_RPL7	2.0939	2.63638	5.13762	0.0234127
REACTOME_PEPTIDE_CHAIN_ELONGATION.486	ENSDARG00000009285_rpl15	ENSG00000174748_RPL15	0.797975	1.1267	1.45937	0.22703
REACTOME_PEPTIDE_CHAIN_ELONGATION.533	ENSDARG00000010160_rps15a	ENSG00000134419_RPS15A	-0.0938552	2.02442	0.00645215	0.935979
REACTOME_PEPTIDE_CHAIN_ELONGATION.548	ENSDARG00000010516_rpl21	ENSG00000122026_RPL21	-0.775864	3.94302	0.236891	0.626461
REACTOME_PEPTIDE_CHAIN_ELONGATION.592	ENSDARG00000011201_rplp2l	ENSG00000177600_RPLP2	-0.124825	1.7618	0.0109944	0.916492
REACTOME_PEPTIDE_CHAIN_ELONGATION.602	ENSDARG00000011405_rps9	ENSG00000170889_RPS9	1.65106	2.74936	1.65302	0.198548
REACTOME_PEPTIDE_CHAIN_ELONGATION.706	ENSDARG00000013307_rpl19	ENSG00000108298_RPL19	-0.516603	3.29298	0.106544	0.744113
REACTOME_PEPTIDE_CHAIN_ELONGATION.810	ENSDARG00000014690_rps4x	ENSG00000129824_RPS4Y1	1.55729	4.53713	1.07029	0.30088
REACTOME_PEPTIDE_CHAIN_ELONGATION.811	ENSDARG00000014690_rps4x	ENSG00000198034_RPS4X	1.55729	4.53713	1.07029	0.30088
REACTOME_PEPTIDE_CHAIN_ELONGATION.822	ENSDARG00000014867_rpl8	ENSG00000161016_RPL8	0.422152	4.92641	0.0727273	0.787406
REACTOME_PEPTIDE_CHAIN_ELONGATION.832	ENSDARG00000015128_rpl27	ENSG00000131469_RPL27	-0.500758	3.71119	0.0775286	0.780675
REACTOME_PEPTIDE_CHAIN_ELONGATION.876	ENSDARG00000015862_rpl5b	ENSG00000122406_RPL5	1.6089	2.01038	5.54776	0.0185044
REACTOME_PEPTIDE_CHAIN_ELONGATION.1040	ENSDARG00000018334_rpl35	ENSG00000136942_RPL35	0.718015	3.48937	0.178173	0.672948
REACTOME_PEPTIDE_CHAIN_ELONGATION.1091	ENSDARG00000019181_rpsa	ENSG00000168028_RPSA	0.725962	5.71835	0.183045	0.668769
REACTOME_PEPTIDE_CHAIN_ELONGATION.1134	ENSDARG00000019778_rps6	ENSG00000137154_RPS6	1.24247	4.08917	0.577623	0.447245
REACTOME_PEPTIDE_CHAIN_ELONGATION.1154	ENSDARG00000020197_rpl5a	ENSG00000122406_RPL5	-0.0359678	-0.620155	0.0332267	0.855361
REACTOME_PEPTIDE_CHAIN_ELONGATION.1251	ENSDARG00000021838_rps23	ENSG00000186468_RPS23	0.958407	1.77076	0.951646	0.329301
REACTOME_PEPTIDE_CHAIN_ELONGATION.1254	ENSDARG00000021864_rplp1	ENSG00000137818_RPLP1	0.000821919	2.6891	1.83e-07	0.999659
REACTOME_PEPTIDE_CHAIN_ELONGATION.1368	ENSDARG00000025073_rpl18a	ENSG00000105640_RPL18A	1.38275	3.57055	0.69813	0.403413
REACTOME_PEPTIDE_CHAIN_ELONGATION.1390	ENSDARG00000025581_rpl10	ENSG00000147403_RPL10	1.06272	6.00353	0.37692	0.539256
REACTOME_PEPTIDE_CHAIN_ELONGATION.1399	ENSDARG00000025850_rps21	ENSG00000171858_RPS21	0.0299532	3.88085	0.000153101	0.990128
REACTOME_PEPTIDE_CHAIN_ELONGATION.1517	ENSDARG00000029500_rpl34	ENSG00000109475_RPL34	1.03132	1.92928	1.14603	0.284382
REACTOME_PEPTIDE_CHAIN_ELONGATION.1519	ENSDARG00000029533_rpl18	ENSG00000063177_RPL18	2.20383	3.77112	1.49054	0.222132
REACTOME_PEPTIDE_CHAIN_ELONGATION.1549	ENSDARG00000030408_rps26l	ENSG00000197728_RPS26	1.77263	2.40656	3.97932	0.046062
REACTOME_PEPTIDE_CHAIN_ELONGATION.1561	ENSDARG00000030602_rps19	ENSG00000105372_RPS19	-1.26261	2.24299	1.91995	0.165863
REACTOME_PEPTIDE_CHAIN_ELONGATION.1683	ENSDARG00000034291_rpl37	ENSG00000145592_RPL37	0.743948	3.58094	0.145721	0.702659
REACTOME_PEPTIDE_CHAIN_ELONGATION.1725	ENSDARG00000034897_rps10	ENSG00000124614_RPS10	2.18136	3.80687	1.99424	0.157898
REACTOME_PEPTIDE_CHAIN_ELONGATION.1740	ENSDARG00000035256_eef2l2	ENSG00000167658_EEF2	1.19632	3.25229	0.736145	0.390899
REACTOME_PEPTIDE_CHAIN_ELONGATION.1769	ENSDARG00000035692_rps3a	ENSG00000145425_RPS3A	1.4306	5.26678	0.819841	0.365227
REACTOME_PEPTIDE_CHAIN_ELONGATION.1816	ENSDARG00000036298_rps13	ENSG00000110700_RPS13	-1.24789	3.74438	0.292141	0.588852
REACTOME_PEPTIDE_CHAIN_ELONGATION.1819	ENSDARG00000036316_rpl39	ENSG00000198918_RPL39	0.604146	3.57567	0.137371	0.710909
REACTOME_PEPTIDE_CHAIN_ELONGATION.1857	ENSDARG00000036629_rps14	ENSG00000164587_RPS14	-0.342683	2.70689	0.065116	0.798585
REACTOME_PEPTIDE_CHAIN_ELONGATION.1877	ENSDARG00000036875_rps12	ENSG00000112306_RPS12	1.3734	2.56844	0.882792	0.347438
REACTOME_PEPTIDE_CHAIN_ELONGATION.1891	ENSDARG00000037071_rps26	ENSG00000197728_RPS26	-0.663651	1.58077	0.426377	0.513772
REACTOME_PEPTIDE_CHAIN_ELONGATION.2038	ENSDARG00000039347_rps24	ENSG00000138326_RPS24	1.09574	3.00693	0.527959	0.467466
REACTOME_PEPTIDE_CHAIN_ELONGATION.2053	ENSDARG00000039502_eef1a1a	ENSG00000156508_EEF1A1	-2.44909	3.72294	2.67861	0.101704
REACTOME_PEPTIDE_CHAIN_ELONGATION.2137	ENSDARG00000041182_rpl4	ENSG00000174444_RPL4	1.08616	4.6987	0.374509	0.540557
REACTOME_PEPTIDE_CHAIN_ELONGATION.2146	ENSDARG00000041435_uba52	ENSG00000221983_UBA52	1.17123	3.94722	0.606635	0.436057
REACTOME_PEPTIDE_CHAIN_ELONGATION.2162	ENSDARG00000041811_rps25	ENSG00000118181_RPS25	-0.558793	2.49346	0.191233	0.661893
REACTOME_PEPTIDE_CHAIN_ELONGATION.2208	ENSDARG00000042566_rps7	ENSG00000171863_RPS7	1.70141	2.73324	2.17429	0.140335
REACTOME_PEPTIDE_CHAIN_ELONGATION.2232	ENSDARG00000042905_rpl10a	ENSG00000198755_RPL10A	1.37967	4.21474	0.551787	0.457589
REACTOME_PEPTIDE_CHAIN_ELONGATION.2262	ENSDARG00000043453_rps5	ENSG00000083845_RPS5	0.410782	5.12295	0.0632292	0.801463
REACTOME_PEPTIDE_CHAIN_ELONGATION.2268	ENSDARG00000043509_rpl11	ENSG00000142676_RPL11	0.702913	3.37163	0.175026	0.675683
REACTOME_PEPTIDE_CHAIN_ELONGATION.2315	ENSDARG00000044093_rpl13a	ENSG00000142541_RPL13A	2.03109	4.93559	0.884829	0.346882
REACTOME_PEPTIDE_CHAIN_ELONGATION.2398	ENSDARG00000045487_rps16	ENSG00000105193_RPS16	-1.24186	3.25194	0.498563	0.480132
REACTOME_PEPTIDE_CHAIN_ELONGATION.2476	ENSDARG00000051783_rplp0	ENSG00000089157_RPLP0	1.2923	6.86323	0.764534	0.381913
REACTOME_PEPTIDE_CHAIN_ELONGATION.2575	ENSDARG00000053365_rpl31	ENSG00000071082_RPL31	0.909896	2.40119	0.368922	0.543592
REACTOME_PEPTIDE_CHAIN_ELONGATION.2581	ENSDARG00000053457_rpl23	ENSG00000125691_RPL23	-1.09639	3.28577	0.532244	0.465665
REACTOME_PEPTIDE_CHAIN_ELONGATION.2760	ENSDARG00000055996_rps8a	ENSG00000142937_RPS8	0.227962	3.31812	0.0162087	0.898692
REACTOME_PEPTIDE_CHAIN_ELONGATION.2862	ENSDARG00000057368_rps8b	ENSG00000142937_RPS8	-0.186257	2.25934	0.0185131	0.891772
REACTOME_PEPTIDE_CHAIN_ELONGATION.2870	ENSDARG00000057556_rpl17	ENSG00000265681_RPL17	0.659033	5.20664	0.126023	0.722591
REACTOME_PEPTIDE_CHAIN_ELONGATION.2935	ENSDARG00000058451_rpl6	ENSG00000089009_RPL6	2.5984	3.85332	2.84323	0.0917599
REACTOME_PEPTIDE_CHAIN_ELONGATION.3728	ENSDARG00000069951_eef1a1b	ENSG00000156508_EEF1A1	-0.273603	2.7068	0.0287272	0.86541
REACTOME_PEPTIDE_CHAIN_ELONGATION.3774	ENSDARG00000070437_rpl22	ENSG00000116251_RPL22	-0.1493	-0.665074	1.39866	0.236948
REACTOME_PEPTIDE_CHAIN_ELONGATION.3818	ENSDARG00000070849_rps15	ENSG00000115268_RPS15	-0.892315	2.58473	0.560391	0.454103
REACTOME_PEPTIDE_CHAIN_ELONGATION.4354	ENSDARG00000077291_rps2	ENSG00000140988_RPS2	1.34053	5.78955	0.623841	0.429624
REACTOME_PEPTIDE_CHAIN_ELONGATION.4397	ENSDARG00000077717_rpl29	ENSG00000162244_RPL29	0.231311	2.72472	0.0156588	0.900416
REACTOME_PEPTIDE_CHAIN_ELONGATION.4814	ENSDARG00000088030_rpl35a	ENSG00000182899_RPL35A	1.43242	2.6939	0.897934	0.343336
REACTOME_PEPTIDE_CHAIN_ELONGATION.5019	ENSDARG00000093606_si:dkey-159f12.2	ENSG00000142534_RPS11	1.4017	2.31358	1.42256	0.232983
REACTOME_PEPTIDE_CHAIN_ELONGATION.5243	ENSDARG00000099022_faua	ENSG00000149806_FAU	-0.273321	1.89882	0.0578333	0.809954
REACTOME_PEPTIDE_CHAIN_ELONGATION.5253	ENSDARG00000099104_rpl24	ENSG00000114391_RPL24	-1.1242	1.95264	1.28012	0.257876
REACTOME_PEPTIDE_CHAIN_ELONGATION.5272	ENSDARG00000099380_rpl13	ENSG00000167526_RPL13	0.995154	3.60568	0.298345	0.584922
REACTOME_PEPTIDE_CHAIN_ELONGATION.5386	ENSDARG00000100392_rps18	ENSG00000231500_RPS18	-0.599987	1.31401	0.364342	0.546104
REACTOME_PEPTIDE_CHAIN_ELONGATION.5407	ENSDARG00000100588_rpl36	ENSG00000130255_RPL36	0.0111843	-1.38016	1.20441	0.272442
REACTOME_PEPTIDE_CHAIN_ELONGATION.5724	ENSDARG00000103433_rpl14	ENSG00000188846_RPL14	1.11274	3.82003	0.556938	0.455496
REACTOME_PEPTIDE_CHAIN_ELONGATION.5809	ENSDARG00000104011_rps17	ENSG00000182774_RPS17	0.470113	3.49174	0.0502197	0.822681
REACTOME_PEPTIDE_CHAIN_ELONGATION.6089	ENSDARG00000115271_RPL37A	ENSG00000197756_RPL37A	-0.51206	3.40317	0.0973962	0.754977
REACTOME_METABOLISM_OF_PROTEINS.112	ENSDARG00000003035_hspa9	ENSG00000113013_HSPA9	1.02677	2.53532	0.565255	0.452151
REACTOME_METABOLISM_OF_PROTEINS.138	ENSDARG00000003599_rpl3	ENSG00000100316_RPL3	0.611351	5.16865	0.141673	0.706624
REACTOME_METABOLISM_OF_PROTEINS.154	ENSDARG00000003829_galnt2	ENSG00000143641_GALNT2	-0.760448	3.37196	0.3269	0.56749
REACTOME_METABOLISM_OF_PROTEINS.236	ENSDARG00000005230_ssr2	ENSG00000163479_SSR2	0.481358	1.1	0.389594	0.532513
REACTOME_METABOLISM_OF_PROTEINS.267	ENSDARG00000005652_man1a1	ENSG00000111885_MAN1A1	-0.694419	2.10927	0.398009	0.52812
REACTOME_METABOLISM_OF_PROTEINS.279	ENSDARG00000005791_rpl28	ENSG00000108107_RPL28	1.33438	4.31656	0.49745	0.480623
REACTOME_METABOLISM_OF_PROTEINS.307	ENSDARG00000006316_rpl23a	ENSG00000198242_RPL23A	0.0751288	1.74914	0.00566701	0.939992
REACTOME_METABOLISM_OF_PROTEINS.314	ENSDARG00000006413_rpl38	ENSG00000172809_RPL38	-0.31389	-0.146172	2.04768	0.152439
REACTOME_METABOLISM_OF_PROTEINS.335	ENSDARG00000006691_rpl12	ENSG00000197958_RPL12	0.446793	4.14571	0.0635501	0.80097
REACTOME_METABOLISM_OF_PROTEINS.342	ENSDARG00000006832_galnt9	ENSG00000182870_GALNT9	-1.40773	2.76407	1.20343	0.272638
REACTOME_METABOLISM_OF_PROTEINS.363	ENSDARG00000007294_aco2	ENSG00000100412_ACO2	1.7703	2.96972	1.76153	0.184434
REACTOME_METABOLISM_OF_PROTEINS.364	ENSDARG00000007320_rpl7	ENSG00000147604_RPL7	2.0939	2.63638	5.13762	0.0234127
REACTOME_METABOLISM_OF_PROTEINS.430	ENSDARG00000008292_eif2s3	ENSG00000130741_EIF2S3	1.70362	2.52598	2.12675	0.144747
REACTOME_METABOLISM_OF_PROTEINS.469	ENSDARG00000009113_pigc	ENSG00000135845_PIGC	0.20814	2.694	0.0129568	0.909374
REACTOME_METABOLISM_OF_PROTEINS.486	ENSDARG00000009285_rpl15	ENSG00000174748_RPL15	0.797975	1.1267	1.45937	0.22703
REACTOME_METABOLISM_OF_PROTEINS.533	ENSDARG00000010160_rps15a	ENSG00000134419_RPS15A	-0.0938552	2.02442	0.00645215	0.935979
REACTOME_METABOLISM_OF_PROTEINS.548	ENSDARG00000010516_rpl21	ENSG00000122026_RPL21	-0.775864	3.94302	0.236891	0.626461
REACTOME_METABOLISM_OF_PROTEINS.592	ENSDARG00000011201_rplp2l	ENSG00000177600_RPLP2	-0.124825	1.7618	0.0109944	0.916492
REACTOME_METABOLISM_OF_PROTEINS.602	ENSDARG00000011405_rps9	ENSG00000170889_RPS9	1.65106	2.74936	1.65302	0.198548
REACTOME_METABOLISM_OF_PROTEINS.606	ENSDARG00000011533_sema6dl	ENSG00000137872_SEMA6D	1.39923	2.27071	2.02584	0.154643
REACTOME_METABOLISM_OF_PROTEINS.646	ENSDARG00000012295_bcs1l	ENSG00000074582_BCS1L	0.823792	0.758748	5.50193	0.0189955
REACTOME_METABOLISM_OF_PROTEINS.706	ENSDARG00000013307_rpl19	ENSG00000108298_RPL19	-0.516603	3.29298	0.106544	0.744113
REACTOME_METABOLISM_OF_PROTEINS.753	ENSDARG00000014004_eif2b4	ENSG00000115211_EIF2B4	0.527803	0.691779	1.08164	0.298331
REACTOME_METABOLISM_OF_PROTEINS.766	ENSDARG00000014139_srp72	ENSG00000174780_SRP72	1.16806	2.09947	1.43377	0.231151
REACTOME_METABOLISM_OF_PROTEINS.768	ENSDARG00000014165_ssr3	ENSG00000114850_SSR3	-0.753151	0.797161	5.31639	0.0211257
REACTOME_METABOLISM_OF_PROTEINS.810	ENSDARG00000014690_rps4x	ENSG00000129824_RPS4Y1	1.55729	4.53713	1.07029	0.30088
REACTOME_METABOLISM_OF_PROTEINS.811	ENSDARG00000014690_rps4x	ENSG00000198034_RPS4X	1.55729	4.53713	1.07029	0.30088
REACTOME_METABOLISM_OF_PROTEINS.822	ENSDARG00000014867_rpl8	ENSG00000161016_RPL8	0.422152	4.92641	0.0727273	0.787406
REACTOME_METABOLISM_OF_PROTEINS.832	ENSDARG00000015128_rpl27	ENSG00000131469_RPL27	-0.500758	3.71119	0.0775286	0.780675
REACTOME_METABOLISM_OF_PROTEINS.840	ENSDARG00000015252_st3gal3b	ENSG00000126091_ST3GAL3	0.58589	0.300814	5.11648	0.0236996
REACTOME_METABOLISM_OF_PROTEINS.845	ENSDARG00000015374_st3gal3a	ENSG00000126091_ST3GAL3	1.95885	2.44005	4.95883	0.0259578
REACTOME_METABOLISM_OF_PROTEINS.848	ENSDARG00000015449_fut8a	ENSG00000033170_FUT8	-0.294011	-0.142775	1.55641	0.212192
REACTOME_METABOLISM_OF_PROTEINS.876	ENSDARG00000015862_rpl5b	ENSG00000122406_RPL5	1.6089	2.01038	5.54776	0.0185044
REACTOME_METABOLISM_OF_PROTEINS.897	ENSDARG00000016173_cct3	ENSG00000163468_CCT3	2.16472	2.66317	7.92942	0.00486375
REACTOME_METABOLISM_OF_PROTEINS.910	ENSDARG00000016443_eif3c	ENSG00000184110_EIF3C	0.323493	2.48541	0.0469651	0.828431
REACTOME_METABOLISM_OF_PROTEINS.915	ENSDARG00000016477_eif4a2	ENSG00000156976_EIF4A2	-0.986767	1.24916	5.69199	0.0170426
REACTOME_METABOLISM_OF_PROTEINS.979	ENSDARG00000017235_eif5a	ENSG00000163577_EIF5A2	0.581083	4.05753	0.111497	0.738446
REACTOME_METABOLISM_OF_PROTEINS.997	ENSDARG00000017658_gmppb	ENSG00000173540_GMPPB	-1.13394	1.48808	4.14538	0.0417483
REACTOME_METABOLISM_OF_PROTEINS.1011	ENSDARG00000017813_pigs	ENSG00000087111_PIGS	0.531235	1.43329	0.339248	0.560264
REACTOME_METABOLISM_OF_PROTEINS.1040	ENSDARG00000018334_rpl35	ENSG00000136942_RPL35	0.718015	3.48937	0.178173	0.672948
REACTOME_METABOLISM_OF_PROTEINS.1079	ENSDARG00000018971_b3gnt5a	ENSG00000176597_B3GNT5	-0.576552	3.08137	0.140642	0.707644
REACTOME_METABOLISM_OF_PROTEINS.1089	ENSDARG00000019137_tram1	ENSG00000067167_TRAM1	0.347586	2.10466	0.0746592	0.78467
REACTOME_METABOLISM_OF_PROTEINS.1091	ENSDARG00000019181_rpsa	ENSG00000168028_RPSA	0.725962	5.71835	0.183045	0.668769
REACTOME_METABOLISM_OF_PROTEINS.1134	ENSDARG00000019778_rps6	ENSG00000137154_RPS6	1.24247	4.08917	0.577623	0.447245
REACTOME_METABOLISM_OF_PROTEINS.1154	ENSDARG00000020197_rpl5a	ENSG00000122406_RPL5	-0.0359678	-0.620155	0.0332267	0.855361
REACTOME_METABOLISM_OF_PROTEINS.1213	ENSDARG00000021082_sec31a	ENSG00000138674_SEC31A	-1.11189	1.64913	2.31264	0.128326
REACTOME_METABOLISM_OF_PROTEINS.1225	ENSDARG00000021257_eif3d	ENSG00000100353_EIF3D	-0.448702	2.26445	0.135823	0.712469
REACTOME_METABOLISM_OF_PROTEINS.1246	ENSDARG00000021669_sec61a1	ENSG00000058262_SEC61A1	1.06256	3.13883	0.35937	0.548857
REACTOME_METABOLISM_OF_PROTEINS.1251	ENSDARG00000021838_rps23	ENSG00000186468_RPS23	0.958407	1.77076	0.951646	0.329301
REACTOME_METABOLISM_OF_PROTEINS.1254	ENSDARG00000021864_rplp1	ENSG00000137818_RPLP1	0.000821919	2.6891	1.83e-07	0.999659
REACTOME_METABOLISM_OF_PROTEINS.1314	ENSDARG00000023498_gmppab	ENSG00000144591_GMPPA	-0.71266	5.09609	0.164092	0.685416
REACTOME_METABOLISM_OF_PROTEINS.1338	ENSDARG00000024277_pigm	ENSG00000143315_PIGM	-1.15247	1.9239	1.45033	0.228475
REACTOME_METABOLISM_OF_PROTEINS.1368	ENSDARG00000025073_rpl18a	ENSG00000105640_RPL18A	1.38275	3.57055	0.69813	0.403413
REACTOME_METABOLISM_OF_PROTEINS.1384	ENSDARG00000025391_pfdn2	ENSG00000143256_PFDN2	-0.0412858	3.31453	0.000931154	0.975656
REACTOME_METABOLISM_OF_PROTEINS.1390	ENSDARG00000025581_rpl10	ENSG00000147403_RPL10	1.06272	6.00353	0.37692	0.539256
REACTOME_METABOLISM_OF_PROTEINS.1399	ENSDARG00000025850_rps21	ENSG00000171858_RPS21	0.0299532	3.88085	0.000153101	0.990128
REACTOME_METABOLISM_OF_PROTEINS.1517	ENSDARG00000029500_rpl34	ENSG00000109475_RPL34	1.03132	1.92928	1.14603	0.284382
REACTOME_METABOLISM_OF_PROTEINS.1519	ENSDARG00000029533_rpl18	ENSG00000063177_RPL18	2.20383	3.77112	1.49054	0.222132
REACTOME_METABOLISM_OF_PROTEINS.1543	ENSDARG00000030241_vbp1	ENSG00000155959_VBP1	0.286224	0.699095	0.174036	0.676549
REACTOME_METABOLISM_OF_PROTEINS.1549	ENSDARG00000030408_rps26l	ENSG00000197728_RPS26	1.77263	2.40656	3.97932	0.046062
REACTOME_METABOLISM_OF_PROTEINS.1561	ENSDARG00000030602_rps19	ENSG00000105372_RPS19	-1.26261	2.24299	1.91995	0.165863
REACTOME_METABOLISM_OF_PROTEINS.1683	ENSDARG00000034291_rpl37	ENSG00000145592_RPL37	0.743948	3.58094	0.145721	0.702659
REACTOME_METABOLISM_OF_PROTEINS.1721	ENSDARG00000034862_f7	ENSG00000057593_F7	0.0602215	2.19207	0.00170553	0.967058
REACTOME_METABOLISM_OF_PROTEINS.1725	ENSDARG00000034897_rps10	ENSG00000124614_RPS10	2.18136	3.80687	1.99424	0.157898
REACTOME_METABOLISM_OF_PROTEINS.1740	ENSDARG00000035256_eef2l2	ENSG00000167658_EEF2	1.19632	3.25229	0.736145	0.390899
REACTOME_METABOLISM_OF_PROTEINS.1769	ENSDARG00000035692_rps3a	ENSG00000145425_RPS3A	1.4306	5.26678	0.819841	0.365227
REACTOME_METABOLISM_OF_PROTEINS.1790	ENSDARG00000036065_mgat1b	ENSG00000131446_MGAT1	0.102691	1.04124	0.0178787	0.893631
REACTOME_METABOLISM_OF_PROTEINS.1816	ENSDARG00000036298_rps13	ENSG00000110700_RPS13	-1.24789	3.74438	0.292141	0.588852
REACTOME_METABOLISM_OF_PROTEINS.1819	ENSDARG00000036316_rpl39	ENSG00000198918_RPL39	0.604146	3.57567	0.137371	0.710909
REACTOME_METABOLISM_OF_PROTEINS.1856	ENSDARG00000036619_mgat3b	ENSG00000128268_MGAT3	0.139653	2.17984	0.0132556	0.90834
REACTOME_METABOLISM_OF_PROTEINS.1857	ENSDARG00000036629_rps14	ENSG00000164587_RPS14	-0.342683	2.70689	0.065116	0.798585
REACTOME_METABOLISM_OF_PROTEINS.1863	ENSDARG00000036721_tomm40l	ENSG00000130204_TOMM40	0.0705078	1.92178	0.00254245	0.959786
REACTOME_METABOLISM_OF_PROTEINS.1877	ENSDARG00000036875_rps12	ENSG00000112306_RPS12	1.3734	2.56844	0.882792	0.347438
REACTOME_METABOLISM_OF_PROTEINS.1891	ENSDARG00000037071_rps26	ENSG00000197728_RPS26	-0.663651	1.58077	0.426377	0.513772
REACTOME_METABOLISM_OF_PROTEINS.1901	ENSDARG00000037318_ddost	ENSG00000244038_DDOST	0.468695	0.0438162	4.86916	0.0273408
REACTOME_METABOLISM_OF_PROTEINS.1914	ENSDARG00000037488_canx	ENSG00000127022_CANX	-1.40064	2.62484	1.60087	0.20578
REACTOME_METABOLISM_OF_PROTEINS.1928	ENSDARG00000037783_proza	ENSG00000126231_PROZ	1.08494	1.80052	0.980889	0.321979
REACTOME_METABOLISM_OF_PROTEINS.1947	ENSDARG00000038075_cyc1	ENSG00000179091_CYC1	-0.592502	1.72081	0.24198	0.62278
REACTOME_METABOLISM_OF_PROTEINS.1974	ENSDARG00000038489_b3gnt7	ENSG00000156966_B3GNT7	-0.0686145	1.98976	0.00309059	0.955666
REACTOME_METABOLISM_OF_PROTEINS.2038	ENSDARG00000039347_rps24	ENSG00000138326_RPS24	1.09574	3.00693	0.527959	0.467466
REACTOME_METABOLISM_OF_PROTEINS.2053	ENSDARG00000039502_eef1a1a	ENSG00000156508_EEF1A1	-2.44909	3.72294	2.67861	0.101704
REACTOME_METABOLISM_OF_PROTEINS.2055	ENSDARG00000039522_tubb2	ENSG00000137285_TUBB2B	-0.119629	3.06036	0.00515158	0.942781
REACTOME_METABOLISM_OF_PROTEINS.2082	ENSDARG00000040048_GALNTL6	ENSG00000174473_GALNTL6	-1.39555	2.44745	1.10586	0.292984
REACTOME_METABOLISM_OF_PROTEINS.2137	ENSDARG00000041182_rpl4	ENSG00000174444_RPL4	1.08616	4.6987	0.374509	0.540557
REACTOME_METABOLISM_OF_PROTEINS.2146	ENSDARG00000041435_uba52	ENSG00000221983_UBA52	1.17123	3.94722	0.606635	0.436057
REACTOME_METABOLISM_OF_PROTEINS.2162	ENSDARG00000041811_rps25	ENSG00000118181_RPS25	-0.558793	2.49346	0.191233	0.661893
REACTOME_METABOLISM_OF_PROTEINS.2208	ENSDARG00000042566_rps7	ENSG00000171863_RPS7	1.70141	2.73324	2.17429	0.140335
REACTOME_METABOLISM_OF_PROTEINS.2232	ENSDARG00000042905_rpl10a	ENSG00000198755_RPL10A	1.37967	4.21474	0.551787	0.457589
REACTOME_METABOLISM_OF_PROTEINS.2240	ENSDARG00000043046_fbxl5	ENSG00000118564_FBXL5	0.0765215	2.26574	0.00414256	0.948681
REACTOME_METABOLISM_OF_PROTEINS.2262	ENSDARG00000043453_rps5	ENSG00000083845_RPS5	0.410782	5.12295	0.0632292	0.801463
REACTOME_METABOLISM_OF_PROTEINS.2268	ENSDARG00000043509_rpl11	ENSG00000142676_RPL11	0.702913	3.37163	0.175026	0.675683
REACTOME_METABOLISM_OF_PROTEINS.2295	ENSDARG00000043976_etf1b	ENSG00000120705_ETF1	0.527803	2.10183	0.173266	0.677226
REACTOME_METABOLISM_OF_PROTEINS.2315	ENSDARG00000044093_rpl13a	ENSG00000142541_RPL13A	2.03109	4.93559	0.884829	0.346882
REACTOME_METABOLISM_OF_PROTEINS.2316	ENSDARG00000044094_gfpt2	ENSG00000131459_GFPT2	0.00528617	2.40317	1.03e-05	0.997444
REACTOME_METABOLISM_OF_PROTEINS.2322	ENSDARG00000044203_sumf1	ENSG00000144455_SUMF1	0.715079	0.557901	6.03117	0.0140554
REACTOME_METABOLISM_OF_PROTEINS.2345	ENSDARG00000044521_eef1b2	ENSG00000114942_EEF1B2	0.652032	3.16656	0.156675	0.692236
REACTOME_METABOLISM_OF_PROTEINS.2384	ENSDARG00000045132_vdac1	ENSG00000213585_VDAC1	-0.47832	0.207807	4.20896	0.040211
REACTOME_METABOLISM_OF_PROTEINS.2388	ENSDARG00000045301_st8sia3	ENSG00000177511_ST8SIA3	-0.724082	3.53702	0.189493	0.663339
REACTOME_METABOLISM_OF_PROTEINS.2392	ENSDARG00000045367_tuba1b	ENSG00000167553_TUBA1C	1.04046	1.41352	2.20671	0.137412
REACTOME_METABOLISM_OF_PROTEINS.2394	ENSDARG00000045399_cct5	ENSG00000150753_CCT5	1.16867	1.32299	7.67511	0.00559878
REACTOME_METABOLISM_OF_PROTEINS.2398	ENSDARG00000045487_rps16	ENSG00000105193_RPS16	-1.24186	3.25194	0.498563	0.480132
REACTOME_METABOLISM_OF_PROTEINS.2449	ENSDARG00000045946_sec24d	ENSG00000150961_SEC24D	0.12303	2.05439	0.0109319	0.916729
REACTOME_METABOLISM_OF_PROTEINS.2476	ENSDARG00000051783_rplp0	ENSG00000089157_RPLP0	1.2923	6.86323	0.764534	0.381913
REACTOME_METABOLISM_OF_PROTEINS.2506	ENSDARG00000052178_eif2s1b	ENSG00000134001_EIF2S1	1.2399	1.43087	5.97257	0.0145301
REACTOME_METABOLISM_OF_PROTEINS.2572	ENSDARG00000053155_alg3	ENSG00000214160_ALG3	0.00143886	-1.34666	0.00323092	0.954672
REACTOME_METABOLISM_OF_PROTEINS.2575	ENSDARG00000053365_rpl31	ENSG00000071082_RPL31	0.909896	2.40119	0.368922	0.543592
REACTOME_METABOLISM_OF_PROTEINS.2576	ENSDARG00000053370_eif3jb	ENSG00000104131_EIF3J	-0.558686	0.492484	2.27657	0.131342
REACTOME_METABOLISM_OF_PROTEINS.2581	ENSDARG00000053457_rpl23	ENSG00000125691_RPL23	-1.09639	3.28577	0.532244	0.465665
REACTOME_METABOLISM_OF_PROTEINS.2646	ENSDARG00000054374_alg13	ENSG00000101901_ALG13	-0.107305	-0.928655	3.53095	0.0602334
REACTOME_METABOLISM_OF_PROTEINS.2685	ENSDARG00000054746_uggt1	ENSG00000136731_UGGT1	0.0442426	-0.662778	0.0748286	0.784432
REACTOME_METABOLISM_OF_PROTEINS.2745	ENSDARG00000055708_timm8b	ENSG00000150779_TIMM8B	1.09438	1.7097	1.30617	0.253089
REACTOME_METABOLISM_OF_PROTEINS.2760	ENSDARG00000055996_rps8a	ENSG00000142937_RPS8	0.227962	3.31812	0.0162087	0.898692
REACTOME_METABOLISM_OF_PROTEINS.2774	ENSDARG00000056119_eef1g	ENSG00000254772_EEF1G	3.56935	6.29366	3.70546	0.0542348
REACTOME_METABOLISM_OF_PROTEINS.2862	ENSDARG00000057368_rps8b	ENSG00000142937_RPS8	-0.186257	2.25934	0.0185131	0.891772
REACTOME_METABOLISM_OF_PROTEINS.2870	ENSDARG00000057556_rpl17	ENSG00000265681_RPL17	0.659033	5.20664	0.126023	0.722591
REACTOME_METABOLISM_OF_PROTEINS.2925	ENSDARG00000058297_timm13	ENSG00000099800_TIMM13	-1.18734	2.18585	1.08402	0.297799
REACTOME_METABOLISM_OF_PROTEINS.2935	ENSDARG00000058451_rpl6	ENSG00000089009_RPL6	2.5984	3.85332	2.84323	0.0917599
REACTOME_METABOLISM_OF_PROTEINS.2943	ENSDARG00000058556_muc5.2	ENSG00000117983_MUC5B	-0.198141	1.32196	0.0565771	0.81199
REACTOME_METABOLISM_OF_PROTEINS.2994	ENSDARG00000059323_rpn1	ENSG00000163902_RPN1	-0.608864	3.15533	0.148921	0.699569
REACTOME_METABOLISM_OF_PROTEINS.3027	ENSDARG00000059654_eif3ba	ENSG00000106263_EIF3B	2.0673	2.54452	10.2795	0.00134516
REACTOME_METABOLISM_OF_PROTEINS.3109	ENSDARG00000060471_gcnt3	ENSG00000140297_GCNT3	-0.402195	3.61997	0.0547695	0.814963
REACTOME_METABOLISM_OF_PROTEINS.3203	ENSDARG00000061335_galnt1	ENSG00000141429_GALNT1	-0.299187	1.60249	0.0715416	0.789105
REACTOME_METABOLISM_OF_PROTEINS.3377	ENSDARG00000062465_pgap1	ENSG00000197121_PGAP1	0.0141379	-1.36829	1.28025	0.257853
REACTOME_METABOLISM_OF_PROTEINS.3430	ENSDARG00000062909_furina	ENSG00000140564_FURIN	0.413447	1.8012	0.193476	0.660039
REACTOME_METABOLISM_OF_PROTEINS.3509	ENSDARG00000063330_mgat4a	ENSG00000071073_MGAT4A	-0.578683	1.82263	0.318972	0.572226
REACTOME_METABOLISM_OF_PROTEINS.3585	ENSDARG00000067912_MAN1C1	ENSG00000117643_MAN1C1	0.123787	2.21297	0.010569	0.918117
REACTOME_METABOLISM_OF_PROTEINS.3599	ENSDARG00000068261_pros1	ENSG00000184500_PROS1	-1.46678	2.35018	1.81001	0.178507
REACTOME_METABOLISM_OF_PROTEINS.3694	ENSDARG00000069594_kif13a	ENSG00000137177_KIF13A	-0.230625	1.07258	0.0800685	0.777205
REACTOME_METABOLISM_OF_PROTEINS.3728	ENSDARG00000069951_eef1a1b	ENSG00000156508_EEF1A1	-0.273603	2.7068	0.0287272	0.86541
REACTOME_METABOLISM_OF_PROTEINS.3774	ENSDARG00000070437_rpl22	ENSG00000116251_RPL22	-0.1493	-0.665074	1.39866	0.236948
REACTOME_METABOLISM_OF_PROTEINS.3818	ENSDARG00000070849_rps15	ENSG00000115268_RPS15	-0.892315	2.58473	0.560391	0.454103
REACTOME_METABOLISM_OF_PROTEINS.3825	ENSDARG00000070971_furinb	ENSG00000140564_FURIN	0.0368178	1.82301	0.000758623	0.978027
REACTOME_METABOLISM_OF_PROTEINS.3861	ENSDARG00000071506_mgat5	ENSG00000152127_MGAT5	-0.660883	3.71761	0.213908	0.643721
REACTOME_METABOLISM_OF_PROTEINS.3883	ENSDARG00000071906_sec24b	ENSG00000138802_SEC24B	1.39591	3.60523	0.872264	0.350329
REACTOME_METABOLISM_OF_PROTEINS.3902	ENSDARG00000073792_man1b1a	ENSG00000177239_MAN1B1	0.412363	1.62668	0.156137	0.692738
REACTOME_METABOLISM_OF_PROTEINS.3997	ENSDARG00000074571_gpaa1	ENSG00000197858_GPAA1	1.28665	2.77412	1.11423	0.291165
REACTOME_METABOLISM_OF_PROTEINS.4026	ENSDARG00000074702_arfgef2	ENSG00000124198_ARFGEF2	0.746022	3.00673	0.272063	0.601951
REACTOME_METABOLISM_OF_PROTEINS.4233	ENSDARG00000076303_usp11	ENSG00000102226_USP11	-0.000979341	1.15078	8.2e-06	0.997715
REACTOME_METABOLISM_OF_PROTEINS.4307	ENSDARG00000076815_eif3s10	ENSG00000107581_EIF3A	1.14583	3.85266	0.362068	0.54736
REACTOME_METABOLISM_OF_PROTEINS.4314	ENSDARG00000076888_zgc:171967	ENSG00000089597_GANAB	-0.306646	2.29205	0.0680949	0.794131
REACTOME_METABOLISM_OF_PROTEINS.4354	ENSDARG00000077291_rps2	ENSG00000140988_RPS2	1.34053	5.78955	0.623841	0.429624
REACTOME_METABOLISM_OF_PROTEINS.4384	ENSDARG00000077533_eif3f	ENSG00000175390_EIF3F	2.1205	3.10122	2.70961	0.0997452
REACTOME_METABOLISM_OF_PROTEINS.4387	ENSDARG00000077606_arsia	ENSG00000183876_ARSI	-0.471348	2.84783	0.0943134	0.758763
REACTOME_METABOLISM_OF_PROTEINS.4397	ENSDARG00000077717_rpl29	ENSG00000162244_RPL29	0.231311	2.72472	0.0156588	0.900416
REACTOME_METABOLISM_OF_PROTEINS.4562	ENSDARG00000078854_tusc3	ENSG00000104723_TUSC3	1.50162	1.89757	3.37349	0.0662532
REACTOME_METABOLISM_OF_PROTEINS.4579	ENSDARG00000078994_muc2.2	ENSG00000184956_MUC6	0.821882	1.90091	0.406249	0.52388
REACTOME_METABOLISM_OF_PROTEINS.4581	ENSDARG00000078994_muc2.2	ENSG00000198788_MUC2	0.821882	1.90091	0.406249	0.52388
REACTOME_METABOLISM_OF_PROTEINS.4814	ENSDARG00000088030_rpl35a	ENSG00000182899_RPL35A	1.43242	2.6939	0.897934	0.343336
REACTOME_METABOLISM_OF_PROTEINS.4828	ENSDARG00000088601_si:dkey-175m17.6	ENSG00000198488_B3GNT6	-1.06235	2.76677	0.698707	0.403218
REACTOME_METABOLISM_OF_PROTEINS.4963	ENSDARG00000091413_TIMM22	ENSG00000177370_TIMM22	1.17432	1.33455	8.78776	0.00303259
REACTOME_METABOLISM_OF_PROTEINS.4980	ENSDARG00000091902_b3gnt2b	ENSG00000170340_B3GNT2	-0.608984	0.705821	1.94515	0.16311
REACTOME_METABOLISM_OF_PROTEINS.4984	ENSDARG00000092112_tomm40	ENSG00000130204_TOMM40	1.9209	2.36434	6.56923	0.0103757
REACTOME_METABOLISM_OF_PROTEINS.5019	ENSDARG00000093606_si:dkey-159f12.2	ENSG00000142534_RPS11	1.4017	2.31358	1.42256	0.232983
REACTOME_METABOLISM_OF_PROTEINS.5171	ENSDARG00000098367_srp54	ENSG00000100883_SRP54	-0.338457	3.50437	0.0576881	0.810188
REACTOME_METABOLISM_OF_PROTEINS.5209	ENSDARG00000098749_tbcd	ENSG00000141556_TBCD	0.0915645	0.829903	0.0168572	0.896697
REACTOME_METABOLISM_OF_PROTEINS.5243	ENSDARG00000099022_faua	ENSG00000149806_FAU	-0.273321	1.89882	0.0578333	0.809954
REACTOME_METABOLISM_OF_PROTEINS.5253	ENSDARG00000099104_rpl24	ENSG00000114391_RPL24	-1.1242	1.95264	1.28012	0.257876
REACTOME_METABOLISM_OF_PROTEINS.5258	ENSDARG00000099139_fbxw5	ENSG00000159069_FBXW5	1.05209	1.89396	0.929951	0.334876
REACTOME_METABOLISM_OF_PROTEINS.5272	ENSDARG00000099380_rpl13	ENSG00000167526_RPL13	0.995154	3.60568	0.298345	0.584922
REACTOME_METABOLISM_OF_PROTEINS.5386	ENSDARG00000100392_rps18	ENSG00000231500_RPS18	-0.599987	1.31401	0.364342	0.546104
REACTOME_METABOLISM_OF_PROTEINS.5394	ENSDARG00000100453_GALNT10	ENSG00000164574_GALNT10	-0.296941	-0.210794	2.2825	0.130841
REACTOME_METABOLISM_OF_PROTEINS.5407	ENSDARG00000100588_rpl36	ENSG00000130255_RPL36	0.0111843	-1.38016	1.20441	0.272442
REACTOME_METABOLISM_OF_PROTEINS.5412	ENSDARG00000100621_CABZ01080550.1	ENSG00000184956_MUC6	1.29934	1.87217	2.11328	0.146026
REACTOME_METABOLISM_OF_PROTEINS.5413	ENSDARG00000100621_CABZ01080550.1	ENSG00000198788_MUC2	1.29934	1.87217	2.11328	0.146026
REACTOME_METABOLISM_OF_PROTEINS.5508	ENSDARG00000101438_lonp2	ENSG00000102910_LONP2	-0.52435	0.650732	1.13647	0.2864
REACTOME_METABOLISM_OF_PROTEINS.5599	ENSDARG00000102362_slc25a12	ENSG00000115840_SLC25A12	1.62794	2.04036	4.6058	0.0318641
REACTOME_METABOLISM_OF_PROTEINS.5713	ENSDARG00000103364_cs	ENSG00000062485_CS	1.34292	3.2628	0.898438	0.343201
REACTOME_METABOLISM_OF_PROTEINS.5724	ENSDARG00000103433_rpl14	ENSG00000188846_RPL14	1.11274	3.82003	0.556938	0.455496
REACTOME_METABOLISM_OF_PROTEINS.5737	ENSDARG00000103505_fbxl3a	ENSG00000005812_FBXL3	0.018485	-1.26003	0.318295	0.572634
REACTOME_METABOLISM_OF_PROTEINS.5744	ENSDARG00000103566_tomm20b	ENSG00000173726_TOMM20	1.01371	2.38636	0.68413	0.408168
REACTOME_METABOLISM_OF_PROTEINS.5783	ENSDARG00000103825_galnt10	ENSG00000164574_GALNT10	1.19244	3.05936	0.782647	0.376333
REACTOME_METABOLISM_OF_PROTEINS.5809	ENSDARG00000104011_rps17	ENSG00000182774_RPS17	0.470113	3.49174	0.0502197	0.822681
REACTOME_METABOLISM_OF_PROTEINS.5858	ENSDARG00000104230_sec23a	ENSG00000100934_SEC23A	-0.539094	0.794535	0.803173	0.370146
REACTOME_METABOLISM_OF_PROTEINS.5898	ENSDARG00000104674_cct2	ENSG00000166226_CCT2	-0.016428	-1.34342	1.7262	0.188897
REACTOME_METABOLISM_OF_PROTEINS.5926	ENSDARG00000104953_stt3a	ENSG00000134910_STT3A	1.22081	2.65731	0.770928	0.37993
REACTOME_METABOLISM_OF_PROTEINS.5980	ENSDARG00000108649_GALNT3	ENSG00000115339_GALNT3	-1.44115	1.9187	6.79624	0.00913501
REACTOME_METABOLISM_OF_PROTEINS.6089	ENSDARG00000115271_RPL37A	ENSG00000197756_RPL37A	-0.51206	3.40317	0.0973962	0.754977
REACTOME_METABOLISM_OF_PROTEINS.6117	ENSDARG00000116487_CABZ01039304.1	ENSG00000169550_MUC15	-0.953749	3.86497	0.323334	0.569611
REACTOME_METABOLISM_OF_PROTEINS.6127	ENSDARG00000116937_BX927333.1	ENSG00000169550_MUC15	-0.52002	0.314931	4.29305	0.0382685
REACTOME_3_UTR_MEDIATED_TRANSLATIONAL_REGULATION.138	ENSDARG00000003599_rpl3	ENSG00000100316_RPL3	0.611351	5.16865	0.141673	0.706624
REACTOME_3_UTR_MEDIATED_TRANSLATIONAL_REGULATION.279	ENSDARG00000005791_rpl28	ENSG00000108107_RPL28	1.33438	4.31656	0.49745	0.480623
REACTOME_3_UTR_MEDIATED_TRANSLATIONAL_REGULATION.307	ENSDARG00000006316_rpl23a	ENSG00000198242_RPL23A	0.0751288	1.74914	0.00566701	0.939992
REACTOME_3_UTR_MEDIATED_TRANSLATIONAL_REGULATION.314	ENSDARG00000006413_rpl38	ENSG00000172809_RPL38	-0.31389	-0.146172	2.04768	0.152439
REACTOME_3_UTR_MEDIATED_TRANSLATIONAL_REGULATION.335	ENSDARG00000006691_rpl12	ENSG00000197958_RPL12	0.446793	4.14571	0.0635501	0.80097
REACTOME_3_UTR_MEDIATED_TRANSLATIONAL_REGULATION.364	ENSDARG00000007320_rpl7	ENSG00000147604_RPL7	2.0939	2.63638	5.13762	0.0234127
REACTOME_3_UTR_MEDIATED_TRANSLATIONAL_REGULATION.430	ENSDARG00000008292_eif2s3	ENSG00000130741_EIF2S3	1.70362	2.52598	2.12675	0.144747
REACTOME_3_UTR_MEDIATED_TRANSLATIONAL_REGULATION.486	ENSDARG00000009285_rpl15	ENSG00000174748_RPL15	0.797975	1.1267	1.45937	0.22703
REACTOME_3_UTR_MEDIATED_TRANSLATIONAL_REGULATION.533	ENSDARG00000010160_rps15a	ENSG00000134419_RPS15A	-0.0938552	2.02442	0.00645215	0.935979
REACTOME_3_UTR_MEDIATED_TRANSLATIONAL_REGULATION.548	ENSDARG00000010516_rpl21	ENSG00000122026_RPL21	-0.775864	3.94302	0.236891	0.626461
REACTOME_3_UTR_MEDIATED_TRANSLATIONAL_REGULATION.592	ENSDARG00000011201_rplp2l	ENSG00000177600_RPLP2	-0.124825	1.7618	0.0109944	0.916492
REACTOME_3_UTR_MEDIATED_TRANSLATIONAL_REGULATION.602	ENSDARG00000011405_rps9	ENSG00000170889_RPS9	1.65106	2.74936	1.65302	0.198548
REACTOME_3_UTR_MEDIATED_TRANSLATIONAL_REGULATION.706	ENSDARG00000013307_rpl19	ENSG00000108298_RPL19	-0.516603	3.29298	0.106544	0.744113
REACTOME_3_UTR_MEDIATED_TRANSLATIONAL_REGULATION.810	ENSDARG00000014690_rps4x	ENSG00000129824_RPS4Y1	1.55729	4.53713	1.07029	0.30088
REACTOME_3_UTR_MEDIATED_TRANSLATIONAL_REGULATION.811	ENSDARG00000014690_rps4x	ENSG00000198034_RPS4X	1.55729	4.53713	1.07029	0.30088
REACTOME_3_UTR_MEDIATED_TRANSLATIONAL_REGULATION.822	ENSDARG00000014867_rpl8	ENSG00000161016_RPL8	0.422152	4.92641	0.0727273	0.787406
REACTOME_3_UTR_MEDIATED_TRANSLATIONAL_REGULATION.832	ENSDARG00000015128_rpl27	ENSG00000131469_RPL27	-0.500758	3.71119	0.0775286	0.780675
REACTOME_3_UTR_MEDIATED_TRANSLATIONAL_REGULATION.876	ENSDARG00000015862_rpl5b	ENSG00000122406_RPL5	1.6089	2.01038	5.54776	0.0185044
REACTOME_3_UTR_MEDIATED_TRANSLATIONAL_REGULATION.910	ENSDARG00000016443_eif3c	ENSG00000184110_EIF3C	0.323493	2.48541	0.0469651	0.828431
REACTOME_3_UTR_MEDIATED_TRANSLATIONAL_REGULATION.915	ENSDARG00000016477_eif4a2	ENSG00000156976_EIF4A2	-0.986767	1.24916	5.69199	0.0170426
REACTOME_3_UTR_MEDIATED_TRANSLATIONAL_REGULATION.1040	ENSDARG00000018334_rpl35	ENSG00000136942_RPL35	0.718015	3.48937	0.178173	0.672948
REACTOME_3_UTR_MEDIATED_TRANSLATIONAL_REGULATION.1091	ENSDARG00000019181_rpsa	ENSG00000168028_RPSA	0.725962	5.71835	0.183045	0.668769
REACTOME_3_UTR_MEDIATED_TRANSLATIONAL_REGULATION.1134	ENSDARG00000019778_rps6	ENSG00000137154_RPS6	1.24247	4.08917	0.577623	0.447245
REACTOME_3_UTR_MEDIATED_TRANSLATIONAL_REGULATION.1154	ENSDARG00000020197_rpl5a	ENSG00000122406_RPL5	-0.0359678	-0.620155	0.0332267	0.855361
REACTOME_3_UTR_MEDIATED_TRANSLATIONAL_REGULATION.1225	ENSDARG00000021257_eif3d	ENSG00000100353_EIF3D	-0.448702	2.26445	0.135823	0.712469
REACTOME_3_UTR_MEDIATED_TRANSLATIONAL_REGULATION.1251	ENSDARG00000021838_rps23	ENSG00000186468_RPS23	0.958407	1.77076	0.951646	0.329301
REACTOME_3_UTR_MEDIATED_TRANSLATIONAL_REGULATION.1254	ENSDARG00000021864_rplp1	ENSG00000137818_RPLP1	0.000821919	2.6891	1.83e-07	0.999659
REACTOME_3_UTR_MEDIATED_TRANSLATIONAL_REGULATION.1368	ENSDARG00000025073_rpl18a	ENSG00000105640_RPL18A	1.38275	3.57055	0.69813	0.403413
REACTOME_3_UTR_MEDIATED_TRANSLATIONAL_REGULATION.1390	ENSDARG00000025581_rpl10	ENSG00000147403_RPL10	1.06272	6.00353	0.37692	0.539256
REACTOME_3_UTR_MEDIATED_TRANSLATIONAL_REGULATION.1399	ENSDARG00000025850_rps21	ENSG00000171858_RPS21	0.0299532	3.88085	0.000153101	0.990128
REACTOME_3_UTR_MEDIATED_TRANSLATIONAL_REGULATION.1517	ENSDARG00000029500_rpl34	ENSG00000109475_RPL34	1.03132	1.92928	1.14603	0.284382
REACTOME_3_UTR_MEDIATED_TRANSLATIONAL_REGULATION.1519	ENSDARG00000029533_rpl18	ENSG00000063177_RPL18	2.20383	3.77112	1.49054	0.222132
REACTOME_3_UTR_MEDIATED_TRANSLATIONAL_REGULATION.1549	ENSDARG00000030408_rps26l	ENSG00000197728_RPS26	1.77263	2.40656	3.97932	0.046062
REACTOME_3_UTR_MEDIATED_TRANSLATIONAL_REGULATION.1561	ENSDARG00000030602_rps19	ENSG00000105372_RPS19	-1.26261	2.24299	1.91995	0.165863
REACTOME_3_UTR_MEDIATED_TRANSLATIONAL_REGULATION.1683	ENSDARG00000034291_rpl37	ENSG00000145592_RPL37	0.743948	3.58094	0.145721	0.702659
REACTOME_3_UTR_MEDIATED_TRANSLATIONAL_REGULATION.1725	ENSDARG00000034897_rps10	ENSG00000124614_RPS10	2.18136	3.80687	1.99424	0.157898
REACTOME_3_UTR_MEDIATED_TRANSLATIONAL_REGULATION.1769	ENSDARG00000035692_rps3a	ENSG00000145425_RPS3A	1.4306	5.26678	0.819841	0.365227
REACTOME_3_UTR_MEDIATED_TRANSLATIONAL_REGULATION.1816	ENSDARG00000036298_rps13	ENSG00000110700_RPS13	-1.24789	3.74438	0.292141	0.588852
REACTOME_3_UTR_MEDIATED_TRANSLATIONAL_REGULATION.1819	ENSDARG00000036316_rpl39	ENSG00000198918_RPL39	0.604146	3.57567	0.137371	0.710909
REACTOME_3_UTR_MEDIATED_TRANSLATIONAL_REGULATION.1857	ENSDARG00000036629_rps14	ENSG00000164587_RPS14	-0.342683	2.70689	0.065116	0.798585
REACTOME_3_UTR_MEDIATED_TRANSLATIONAL_REGULATION.1877	ENSDARG00000036875_rps12	ENSG00000112306_RPS12	1.3734	2.56844	0.882792	0.347438
REACTOME_3_UTR_MEDIATED_TRANSLATIONAL_REGULATION.1891	ENSDARG00000037071_rps26	ENSG00000197728_RPS26	-0.663651	1.58077	0.426377	0.513772
REACTOME_3_UTR_MEDIATED_TRANSLATIONAL_REGULATION.2038	ENSDARG00000039347_rps24	ENSG00000138326_RPS24	1.09574	3.00693	0.527959	0.467466
REACTOME_3_UTR_MEDIATED_TRANSLATIONAL_REGULATION.2137	ENSDARG00000041182_rpl4	ENSG00000174444_RPL4	1.08616	4.6987	0.374509	0.540557
REACTOME_3_UTR_MEDIATED_TRANSLATIONAL_REGULATION.2146	ENSDARG00000041435_uba52	ENSG00000221983_UBA52	1.17123	3.94722	0.606635	0.436057
REACTOME_3_UTR_MEDIATED_TRANSLATIONAL_REGULATION.2162	ENSDARG00000041811_rps25	ENSG00000118181_RPS25	-0.558793	2.49346	0.191233	0.661893
REACTOME_3_UTR_MEDIATED_TRANSLATIONAL_REGULATION.2208	ENSDARG00000042566_rps7	ENSG00000171863_RPS7	1.70141	2.73324	2.17429	0.140335
REACTOME_3_UTR_MEDIATED_TRANSLATIONAL_REGULATION.2232	ENSDARG00000042905_rpl10a	ENSG00000198755_RPL10A	1.37967	4.21474	0.551787	0.457589
REACTOME_3_UTR_MEDIATED_TRANSLATIONAL_REGULATION.2262	ENSDARG00000043453_rps5	ENSG00000083845_RPS5	0.410782	5.12295	0.0632292	0.801463
REACTOME_3_UTR_MEDIATED_TRANSLATIONAL_REGULATION.2268	ENSDARG00000043509_rpl11	ENSG00000142676_RPL11	0.702913	3.37163	0.175026	0.675683
REACTOME_3_UTR_MEDIATED_TRANSLATIONAL_REGULATION.2315	ENSDARG00000044093_rpl13a	ENSG00000142541_RPL13A	2.03109	4.93559	0.884829	0.346882
REACTOME_3_UTR_MEDIATED_TRANSLATIONAL_REGULATION.2398	ENSDARG00000045487_rps16	ENSG00000105193_RPS16	-1.24186	3.25194	0.498563	0.480132
REACTOME_3_UTR_MEDIATED_TRANSLATIONAL_REGULATION.2476	ENSDARG00000051783_rplp0	ENSG00000089157_RPLP0	1.2923	6.86323	0.764534	0.381913
REACTOME_3_UTR_MEDIATED_TRANSLATIONAL_REGULATION.2506	ENSDARG00000052178_eif2s1b	ENSG00000134001_EIF2S1	1.2399	1.43087	5.97257	0.0145301
REACTOME_3_UTR_MEDIATED_TRANSLATIONAL_REGULATION.2575	ENSDARG00000053365_rpl31	ENSG00000071082_RPL31	0.909896	2.40119	0.368922	0.543592
REACTOME_3_UTR_MEDIATED_TRANSLATIONAL_REGULATION.2576	ENSDARG00000053370_eif3jb	ENSG00000104131_EIF3J	-0.558686	0.492484	2.27657	0.131342
REACTOME_3_UTR_MEDIATED_TRANSLATIONAL_REGULATION.2581	ENSDARG00000053457_rpl23	ENSG00000125691_RPL23	-1.09639	3.28577	0.532244	0.465665
REACTOME_3_UTR_MEDIATED_TRANSLATIONAL_REGULATION.2760	ENSDARG00000055996_rps8a	ENSG00000142937_RPS8	0.227962	3.31812	0.0162087	0.898692
REACTOME_3_UTR_MEDIATED_TRANSLATIONAL_REGULATION.2862	ENSDARG00000057368_rps8b	ENSG00000142937_RPS8	-0.186257	2.25934	0.0185131	0.891772
REACTOME_3_UTR_MEDIATED_TRANSLATIONAL_REGULATION.2870	ENSDARG00000057556_rpl17	ENSG00000265681_RPL17	0.659033	5.20664	0.126023	0.722591
REACTOME_3_UTR_MEDIATED_TRANSLATIONAL_REGULATION.2935	ENSDARG00000058451_rpl6	ENSG00000089009_RPL6	2.5984	3.85332	2.84323	0.0917599
REACTOME_3_UTR_MEDIATED_TRANSLATIONAL_REGULATION.3027	ENSDARG00000059654_eif3ba	ENSG00000106263_EIF3B	2.0673	2.54452	10.2795	0.00134516
REACTOME_3_UTR_MEDIATED_TRANSLATIONAL_REGULATION.3774	ENSDARG00000070437_rpl22	ENSG00000116251_RPL22	-0.1493	-0.665074	1.39866	0.236948
REACTOME_3_UTR_MEDIATED_TRANSLATIONAL_REGULATION.3818	ENSDARG00000070849_rps15	ENSG00000115268_RPS15	-0.892315	2.58473	0.560391	0.454103
REACTOME_3_UTR_MEDIATED_TRANSLATIONAL_REGULATION.4307	ENSDARG00000076815_eif3s10	ENSG00000107581_EIF3A	1.14583	3.85266	0.362068	0.54736
REACTOME_3_UTR_MEDIATED_TRANSLATIONAL_REGULATION.4354	ENSDARG00000077291_rps2	ENSG00000140988_RPS2	1.34053	5.78955	0.623841	0.429624
REACTOME_3_UTR_MEDIATED_TRANSLATIONAL_REGULATION.4384	ENSDARG00000077533_eif3f	ENSG00000175390_EIF3F	2.1205	3.10122	2.70961	0.0997452
REACTOME_3_UTR_MEDIATED_TRANSLATIONAL_REGULATION.4397	ENSDARG00000077717_rpl29	ENSG00000162244_RPL29	0.231311	2.72472	0.0156588	0.900416
REACTOME_3_UTR_MEDIATED_TRANSLATIONAL_REGULATION.4814	ENSDARG00000088030_rpl35a	ENSG00000182899_RPL35A	1.43242	2.6939	0.897934	0.343336
REACTOME_3_UTR_MEDIATED_TRANSLATIONAL_REGULATION.5019	ENSDARG00000093606_si:dkey-159f12.2	ENSG00000142534_RPS11	1.4017	2.31358	1.42256	0.232983
REACTOME_3_UTR_MEDIATED_TRANSLATIONAL_REGULATION.5243	ENSDARG00000099022_faua	ENSG00000149806_FAU	-0.273321	1.89882	0.0578333	0.809954
REACTOME_3_UTR_MEDIATED_TRANSLATIONAL_REGULATION.5253	ENSDARG00000099104_rpl24	ENSG00000114391_RPL24	-1.1242	1.95264	1.28012	0.257876
REACTOME_3_UTR_MEDIATED_TRANSLATIONAL_REGULATION.5272	ENSDARG00000099380_rpl13	ENSG00000167526_RPL13	0.995154	3.60568	0.298345	0.584922
REACTOME_3_UTR_MEDIATED_TRANSLATIONAL_REGULATION.5386	ENSDARG00000100392_rps18	ENSG00000231500_RPS18	-0.599987	1.31401	0.364342	0.546104
REACTOME_3_UTR_MEDIATED_TRANSLATIONAL_REGULATION.5407	ENSDARG00000100588_rpl36	ENSG00000130255_RPL36	0.0111843	-1.38016	1.20441	0.272442
REACTOME_3_UTR_MEDIATED_TRANSLATIONAL_REGULATION.5724	ENSDARG00000103433_rpl14	ENSG00000188846_RPL14	1.11274	3.82003	0.556938	0.455496
REACTOME_3_UTR_MEDIATED_TRANSLATIONAL_REGULATION.5809	ENSDARG00000104011_rps17	ENSG00000182774_RPS17	0.470113	3.49174	0.0502197	0.822681
REACTOME_3_UTR_MEDIATED_TRANSLATIONAL_REGULATION.6089	ENSDARG00000115271_RPL37A	ENSG00000197756_RPL37A	-0.51206	3.40317	0.0973962	0.754977
REACTOME_METABOLISM_OF_MRNA.82	ENSDARG00000002552_mapkapk2a	ENSG00000162889_MAPKAPK2	-0.254844	1.98173	0.0326019	0.856713
REACTOME_METABOLISM_OF_MRNA.123	ENSDARG00000003189_psmd1	ENSG00000173692_PSMD1	-0.28905	2.00039	0.0426353	0.836413
REACTOME_METABOLISM_OF_MRNA.135	ENSDARG00000003526_psma5	ENSG00000143106_PSMA5	-0.790409	1.59822	0.503775	0.477846
REACTOME_METABOLISM_OF_MRNA.138	ENSDARG00000003599_rpl3	ENSG00000100316_RPL3	0.611351	5.16865	0.141673	0.706624
REACTOME_METABOLISM_OF_MRNA.279	ENSDARG00000005791_rpl28	ENSG00000108107_RPL28	1.33438	4.31656	0.49745	0.480623
REACTOME_METABOLISM_OF_MRNA.307	ENSDARG00000006316_rpl23a	ENSG00000198242_RPL23A	0.0751288	1.74914	0.00566701	0.939992
REACTOME_METABOLISM_OF_MRNA.314	ENSDARG00000006413_rpl38	ENSG00000172809_RPL38	-0.31389	-0.146172	2.04768	0.152439
REACTOME_METABOLISM_OF_MRNA.335	ENSDARG00000006691_rpl12	ENSG00000197958_RPL12	0.446793	4.14571	0.0635501	0.80097
REACTOME_METABOLISM_OF_MRNA.354	ENSDARG00000007141_psmc3	ENSG00000165916_PSMC3	-0.374984	0.0180412	2.21181	0.136958
REACTOME_METABOLISM_OF_MRNA.364	ENSDARG00000007320_rpl7	ENSG00000147604_RPL7	2.0939	2.63638	5.13762	0.0234127
REACTOME_METABOLISM_OF_MRNA.486	ENSDARG00000009285_rpl15	ENSG00000174748_RPL15	0.797975	1.1267	1.45937	0.22703
REACTOME_METABOLISM_OF_MRNA.506	ENSDARG00000009640_psmb1	ENSG00000008018_PSMB1	0.0557427	-1.19309	3.66304	0.0556321
REACTOME_METABOLISM_OF_MRNA.533	ENSDARG00000010160_rps15a	ENSG00000134419_RPS15A	-0.0938552	2.02442	0.00645215	0.935979
REACTOME_METABOLISM_OF_MRNA.548	ENSDARG00000010516_rpl21	ENSG00000122026_RPL21	-0.775864	3.94302	0.236891	0.626461
REACTOME_METABOLISM_OF_MRNA.592	ENSDARG00000011201_rplp2l	ENSG00000177600_RPLP2	-0.124825	1.7618	0.0109944	0.916492
REACTOME_METABOLISM_OF_MRNA.602	ENSDARG00000011405_rps9	ENSG00000170889_RPS9	1.65106	2.74936	1.65302	0.198548
REACTOME_METABOLISM_OF_MRNA.697	ENSDARG00000013078_ywhaba	ENSG00000166913_YWHAB	-0.784976	3.30231	0.244427	0.621027
REACTOME_METABOLISM_OF_MRNA.706	ENSDARG00000013307_rpl19	ENSG00000108298_RPL19	-0.516603	3.29298	0.106544	0.744113
REACTOME_METABOLISM_OF_MRNA.810	ENSDARG00000014690_rps4x	ENSG00000129824_RPS4Y1	1.55729	4.53713	1.07029	0.30088
REACTOME_METABOLISM_OF_MRNA.811	ENSDARG00000014690_rps4x	ENSG00000198034_RPS4X	1.55729	4.53713	1.07029	0.30088
REACTOME_METABOLISM_OF_MRNA.822	ENSDARG00000014867_rpl8	ENSG00000161016_RPL8	0.422152	4.92641	0.0727273	0.787406
REACTOME_METABOLISM_OF_MRNA.832	ENSDARG00000015128_rpl27	ENSG00000131469_RPL27	-0.500758	3.71119	0.0775286	0.780675
REACTOME_METABOLISM_OF_MRNA.876	ENSDARG00000015862_rpl5b	ENSG00000122406_RPL5	1.6089	2.01038	5.54776	0.0185044
REACTOME_METABOLISM_OF_MRNA.896	ENSDARG00000016154_zfp36l1a	ENSG00000185650_ZFP36L1	0.822248	1.6508	0.548622	0.458881
REACTOME_METABOLISM_OF_MRNA.915	ENSDARG00000016477_eif4a2	ENSG00000156976_EIF4A2	-0.986767	1.24916	5.69199	0.0170426
REACTOME_METABOLISM_OF_MRNA.1027	ENSDARG00000018124_psmd3	ENSG00000108344_PSMD3	0.760534	1.58785	0.818838	0.36552
REACTOME_METABOLISM_OF_MRNA.1040	ENSDARG00000018334_rpl35	ENSG00000136942_RPL35	0.718015	3.48937	0.178173	0.672948
REACTOME_METABOLISM_OF_MRNA.1066	ENSDARG00000018742_psme4b	ENSG00000068878_PSME4	0.687188	2.40391	0.301785	0.582765
REACTOME_METABOLISM_OF_MRNA.1091	ENSDARG00000019181_rpsa	ENSG00000168028_RPSA	0.725962	5.71835	0.183045	0.668769
REACTOME_METABOLISM_OF_MRNA.1107	ENSDARG00000019398_psma6a	ENSG00000100902_PSMA6	-0.565247	0.417174	4.36551	0.0366735
REACTOME_METABOLISM_OF_MRNA.1134	ENSDARG00000019778_rps6	ENSG00000137154_RPS6	1.24247	4.08917	0.577623	0.447245
REACTOME_METABOLISM_OF_MRNA.1148	ENSDARG00000020043_cnot8	ENSG00000155508_CNOT8	0.808262	1.84233	0.46374	0.495881
REACTOME_METABOLISM_OF_MRNA.1154	ENSDARG00000020197_rpl5a	ENSG00000122406_RPL5	-0.0359678	-0.620155	0.0332267	0.855361
REACTOME_METABOLISM_OF_MRNA.1251	ENSDARG00000021838_rps23	ENSG00000186468_RPS23	0.958407	1.77076	0.951646	0.329301
REACTOME_METABOLISM_OF_MRNA.1254	ENSDARG00000021864_rplp1	ENSG00000137818_RPLP1	0.000821919	2.6891	1.83e-07	0.999659
REACTOME_METABOLISM_OF_MRNA.1368	ENSDARG00000025073_rpl18a	ENSG00000105640_RPL18A	1.38275	3.57055	0.69813	0.403413
REACTOME_METABOLISM_OF_MRNA.1390	ENSDARG00000025581_rpl10	ENSG00000147403_RPL10	1.06272	6.00353	0.37692	0.539256
REACTOME_METABOLISM_OF_MRNA.1399	ENSDARG00000025850_rps21	ENSG00000171858_RPS21	0.0299532	3.88085	0.000153101	0.990128
REACTOME_METABOLISM_OF_MRNA.1418	ENSDARG00000026489_khsrp	ENSG00000088247_KHSRP	1.8133	2.44935	5.13416	0.0234594
REACTOME_METABOLISM_OF_MRNA.1445	ENSDARG00000027099_psmc4	ENSG00000013275_PSMC4	0.395771	2.04842	0.1326	0.715752
REACTOME_METABOLISM_OF_MRNA.1484	ENSDARG00000028688_exosc2	ENSG00000130713_EXOSC2	-0.978933	1.33223	2.16946	0.140776
REACTOME_METABOLISM_OF_MRNA.1517	ENSDARG00000029500_rpl34	ENSG00000109475_RPL34	1.03132	1.92928	1.14603	0.284382
REACTOME_METABOLISM_OF_MRNA.1519	ENSDARG00000029533_rpl18	ENSG00000063177_RPL18	2.20383	3.77112	1.49054	0.222132
REACTOME_METABOLISM_OF_MRNA.1549	ENSDARG00000030408_rps26l	ENSG00000197728_RPS26	1.77263	2.40656	3.97932	0.046062
REACTOME_METABOLISM_OF_MRNA.1561	ENSDARG00000030602_rps19	ENSG00000105372_RPS19	-1.26261	2.24299	1.91995	0.165863
REACTOME_METABOLISM_OF_MRNA.1649	ENSDARG00000033144_psme2	ENSG00000100911_PSME2	-0.107221	0.218714	0.0446857	0.832583
REACTOME_METABOLISM_OF_MRNA.1683	ENSDARG00000034291_rpl37	ENSG00000145592_RPL37	0.743948	3.58094	0.145721	0.702659
REACTOME_METABOLISM_OF_MRNA.1725	ENSDARG00000034897_rps10	ENSG00000124614_RPS10	2.18136	3.80687	1.99424	0.157898
REACTOME_METABOLISM_OF_MRNA.1747	ENSDARG00000035390_tnpo1	ENSG00000083312_TNPO1	-0.177114	1.30207	0.045306	0.831442
REACTOME_METABOLISM_OF_MRNA.1769	ENSDARG00000035692_rps3a	ENSG00000145425_RPS3A	1.4306	5.26678	0.819841	0.365227
REACTOME_METABOLISM_OF_MRNA.1816	ENSDARG00000036298_rps13	ENSG00000110700_RPS13	-1.24789	3.74438	0.292141	0.588852
REACTOME_METABOLISM_OF_MRNA.1819	ENSDARG00000036316_rpl39	ENSG00000198918_RPL39	0.604146	3.57567	0.137371	0.710909
REACTOME_METABOLISM_OF_MRNA.1857	ENSDARG00000036629_rps14	ENSG00000164587_RPS14	-0.342683	2.70689	0.065116	0.798585
REACTOME_METABOLISM_OF_MRNA.1877	ENSDARG00000036875_rps12	ENSG00000112306_RPS12	1.3734	2.56844	0.882792	0.347438
REACTOME_METABOLISM_OF_MRNA.1888	ENSDARG00000037038_psmc6	ENSG00000100519_PSMC6	-0.193975	1.97313	0.0252629	0.873714
REACTOME_METABOLISM_OF_MRNA.1891	ENSDARG00000037071_rps26	ENSG00000197728_RPS26	-0.663651	1.58077	0.426377	0.513772
REACTOME_METABOLISM_OF_MRNA.1908	ENSDARG00000037403_si:dkey-4p15.3	ENSG00000109971_HSPA8	-2.01056	2.77748	6.37228	0.0115917
REACTOME_METABOLISM_OF_MRNA.1987	ENSDARG00000038695_elavl1a	ENSG00000066044_ELAVL1	0.412156	2.08707	0.0909366	0.76299
REACTOME_METABOLISM_OF_MRNA.2038	ENSDARG00000039347_rps24	ENSG00000138326_RPS24	1.09574	3.00693	0.527959	0.467466
REACTOME_METABOLISM_OF_MRNA.2137	ENSDARG00000041182_rpl4	ENSG00000174444_RPL4	1.08616	4.6987	0.374509	0.540557
REACTOME_METABOLISM_OF_MRNA.2146	ENSDARG00000041435_uba52	ENSG00000221983_UBA52	1.17123	3.94722	0.606635	0.436057
REACTOME_METABOLISM_OF_MRNA.2148	ENSDARG00000041481_smg5	ENSG00000198952_SMG5	0.263132	2.09837	0.0273111	0.868739
REACTOME_METABOLISM_OF_MRNA.2162	ENSDARG00000041811_rps25	ENSG00000118181_RPS25	-0.558793	2.49346	0.191233	0.661893
REACTOME_METABOLISM_OF_MRNA.2208	ENSDARG00000042566_rps7	ENSG00000171863_RPS7	1.70141	2.73324	2.17429	0.140335
REACTOME_METABOLISM_OF_MRNA.2229	ENSDARG00000042892_paip1	ENSG00000172239_PAIP1	-0.375139	-0.0445186	4.01437	0.0451142
REACTOME_METABOLISM_OF_MRNA.2232	ENSDARG00000042905_rpl10a	ENSG00000198755_RPL10A	1.37967	4.21474	0.551787	0.457589
REACTOME_METABOLISM_OF_MRNA.2262	ENSDARG00000043453_rps5	ENSG00000083845_RPS5	0.410782	5.12295	0.0632292	0.801463
REACTOME_METABOLISM_OF_MRNA.2268	ENSDARG00000043509_rpl11	ENSG00000142676_RPL11	0.702913	3.37163	0.175026	0.675683
REACTOME_METABOLISM_OF_MRNA.2295	ENSDARG00000043976_etf1b	ENSG00000120705_ETF1	0.527803	2.10183	0.173266	0.677226
REACTOME_METABOLISM_OF_MRNA.2315	ENSDARG00000044093_rpl13a	ENSG00000142541_RPL13A	2.03109	4.93559	0.884829	0.346882
REACTOME_METABOLISM_OF_MRNA.2397	ENSDARG00000045484_dcp1b	ENSG00000151065_DCP1B	-0.0952231	-0.897141	1.33368	0.248151
REACTOME_METABOLISM_OF_MRNA.2398	ENSDARG00000045487_rps16	ENSG00000105193_RPS16	-1.24186	3.25194	0.498563	0.480132
REACTOME_METABOLISM_OF_MRNA.2445	ENSDARG00000045928_psma4	ENSG00000041357_PSMA4	-0.311814	1.95108	0.0493214	0.824248
REACTOME_METABOLISM_OF_MRNA.2476	ENSDARG00000051783_rplp0	ENSG00000089157_RPLP0	1.2923	6.86323	0.764534	0.381913
REACTOME_METABOLISM_OF_MRNA.2487	ENSDARG00000051931_edc3	ENSG00000179151_EDC3	0.654589	0.595799	2.4153	0.120155
REACTOME_METABOLISM_OF_MRNA.2575	ENSDARG00000053365_rpl31	ENSG00000071082_RPL31	0.909896	2.40119	0.368922	0.543592
REACTOME_METABOLISM_OF_MRNA.2581	ENSDARG00000053457_rpl23	ENSG00000125691_RPL23	-1.09639	3.28577	0.532244	0.465665
REACTOME_METABOLISM_OF_MRNA.2657	ENSDARG00000054570_smg1	ENSG00000157106_SMG1	0.457985	4.21934	0.0965553	0.756003
REACTOME_METABOLISM_OF_MRNA.2760	ENSDARG00000055996_rps8a	ENSG00000142937_RPS8	0.227962	3.31812	0.0162087	0.898692
REACTOME_METABOLISM_OF_MRNA.2862	ENSDARG00000057368_rps8b	ENSG00000142937_RPS8	-0.186257	2.25934	0.0185131	0.891772
REACTOME_METABOLISM_OF_MRNA.2870	ENSDARG00000057556_rpl17	ENSG00000265681_RPL17	0.659033	5.20664	0.126023	0.722591
REACTOME_METABOLISM_OF_MRNA.2935	ENSDARG00000058451_rpl6	ENSG00000089009_RPL6	2.5984	3.85332	2.84323	0.0917599
REACTOME_METABOLISM_OF_MRNA.3204	ENSDARG00000061338_ddx6	ENSG00000110367_DDX6	0.341671	0.933391	0.262752	0.608235
REACTOME_METABOLISM_OF_MRNA.3351	ENSDARG00000062266_edc4	ENSG00000038358_EDC4	-0.312366	1.03166	0.234464	0.628233
REACTOME_METABOLISM_OF_MRNA.3496	ENSDARG00000063229_xpo1b	ENSG00000082898_XPO1	-1.1633	3.016	0.727514	0.39369
REACTOME_METABOLISM_OF_MRNA.3630	ENSDARG00000068760_tnks1bp1	ENSG00000149115_TNKS1BP1	-1.03712	4.65734	0.571825	0.449535
REACTOME_METABOLISM_OF_MRNA.3640	ENSDARG00000068992_hspa8	ENSG00000109971_HSPA8	1.27798	5.0958	0.662748	0.415591
REACTOME_METABOLISM_OF_MRNA.3774	ENSDARG00000070437_rpl22	ENSG00000116251_RPL22	-0.1493	-0.665074	1.39866	0.236948
REACTOME_METABOLISM_OF_MRNA.3805	ENSDARG00000070651_prkcdb	ENSG00000163932_PRKCD	1.33872	1.58127	9.04519	0.00263386
REACTOME_METABOLISM_OF_MRNA.3807	ENSDARG00000070674_psmd6	ENSG00000163636_PSMD6	-1.7801	2.57135	5.322	0.0210579
REACTOME_METABOLISM_OF_MRNA.3818	ENSDARG00000070849_rps15	ENSG00000115268_RPS15	-0.892315	2.58473	0.560391	0.454103
REACTOME_METABOLISM_OF_MRNA.4095	ENSDARG00000075349_si:ch73-138n13.1	ENSG00000149115_TNKS1BP1	-0.456474	2.41644	0.118178	0.731019
REACTOME_METABOLISM_OF_MRNA.4354	ENSDARG00000077291_rps2	ENSG00000140988_RPS2	1.34053	5.78955	0.623841	0.429624
REACTOME_METABOLISM_OF_MRNA.4397	ENSDARG00000077717_rpl29	ENSG00000162244_RPL29	0.231311	2.72472	0.0156588	0.900416
REACTOME_METABOLISM_OF_MRNA.4811	ENSDARG00000087911_psme4a	ENSG00000068878_PSME4	0.385992	-0.103744	2.91025	0.0880181
REACTOME_METABOLISM_OF_MRNA.4814	ENSDARG00000088030_rpl35a	ENSG00000182899_RPL35A	1.43242	2.6939	0.897934	0.343336
REACTOME_METABOLISM_OF_MRNA.4972	ENSDARG00000091652_xrn1	ENSG00000114127_XRN1	-1.75764	3.72382	1.82474	0.17675
REACTOME_METABOLISM_OF_MRNA.5019	ENSDARG00000093606_si:dkey-159f12.2	ENSG00000142534_RPS11	1.4017	2.31358	1.42256	0.232983
REACTOME_METABOLISM_OF_MRNA.5243	ENSDARG00000099022_faua	ENSG00000149806_FAU	-0.273321	1.89882	0.0578333	0.809954
REACTOME_METABOLISM_OF_MRNA.5253	ENSDARG00000099104_rpl24	ENSG00000114391_RPL24	-1.1242	1.95264	1.28012	0.257876
REACTOME_METABOLISM_OF_MRNA.5272	ENSDARG00000099380_rpl13	ENSG00000167526_RPL13	0.995154	3.60568	0.298345	0.584922
REACTOME_METABOLISM_OF_MRNA.5330	ENSDARG00000099841_prkcab	ENSG00000154229_PRKCA	-1.2951	1.73915	5.47461	0.0192947
REACTOME_METABOLISM_OF_MRNA.5361	ENSDARG00000100136_dcp1a	ENSG00000272886_DCP1A	-1.38804	2.41904	1.42378	0.232782
REACTOME_METABOLISM_OF_MRNA.5386	ENSDARG00000100392_rps18	ENSG00000231500_RPS18	-0.599987	1.31401	0.364342	0.546104
REACTOME_METABOLISM_OF_MRNA.5407	ENSDARG00000100588_rpl36	ENSG00000130255_RPL36	0.0111843	-1.38016	1.20441	0.272442
REACTOME_METABOLISM_OF_MRNA.5636	ENSDARG00000102634_parn	ENSG00000140694_PARN	-1.1997	2.82179	0.891643	0.345032
REACTOME_METABOLISM_OF_MRNA.5678	ENSDARG00000102978_eif4a3	ENSG00000141543_EIF4A3	-0.496359	2.0414	0.207742	0.648543
REACTOME_METABOLISM_OF_MRNA.5724	ENSDARG00000103433_rpl14	ENSG00000188846_RPL14	1.11274	3.82003	0.556938	0.455496
REACTOME_METABOLISM_OF_MRNA.5809	ENSDARG00000104011_rps17	ENSG00000182774_RPS17	0.470113	3.49174	0.0502197	0.822681
REACTOME_METABOLISM_OF_MRNA.6089	ENSDARG00000115271_RPL37A	ENSG00000197756_RPL37A	-0.51206	3.40317	0.0973962	0.754977
REACTOME_METABOLISM_OF_MRNA.6114	ENSDARG00000115657_prkcaa	ENSG00000154229_PRKCA	1.02047	1.75804	0.96682	0.325475
REACTOME_TRAF6_MEDIATED_IRF7_ACTIVATION.403	ENSDARG00000007787_zgc:112965	ENSG00000181481_RNF135	0	-1.43162	0	1
REACTOME_TRAF6_MEDIATED_IRF7_ACTIVATION.569	ENSDARG00000010940_BX957278.1	ENSG00000181481_RNF135	-0.326443	3.3736	0.0477498	0.827026
REACTOME_TRAF6_MEDIATED_IRF7_ACTIVATION.3176	ENSDARG00000061108_ep300b	ENSG00000100393_EP300	-0.187276	2.05447	0.0342547	0.853166
REACTOME_TRAF6_MEDIATED_IRF7_ACTIVATION.3643	ENSDARG00000069012_ifnphi2	ENSG00000228083_IFNA14	0.0871019	-1.06433	3.00562	0.0829761
REACTOME_TRAF6_MEDIATED_IRF7_ACTIVATION.3644	ENSDARG00000069012_ifnphi2	ENSG00000236637_IFNA4	0.0871019	-1.06433	3.00562	0.0829761
REACTOME_TRAF6_MEDIATED_IRF7_ACTIVATION.3645	ENSDARG00000069012_ifnphi2	ENSG00000147885_IFNA16	0.0871019	-1.06433	3.00562	0.0829761
REACTOME_TRAF6_MEDIATED_IRF7_ACTIVATION.3646	ENSDARG00000069012_ifnphi2	ENSG00000188379_IFNA2	0.0871019	-1.06433	3.00562	0.0829761
REACTOME_TRAF6_MEDIATED_IRF7_ACTIVATION.3647	ENSDARG00000069012_ifnphi2	ENSG00000120235_IFNA6	0.0871019	-1.06433	3.00562	0.0829761
REACTOME_TRAF6_MEDIATED_IRF7_ACTIVATION.3651	ENSDARG00000069012_ifnphi2	ENSG00000234829_IFNA17	0.0871019	-1.06433	3.00562	0.0829761
REACTOME_TRAF6_MEDIATED_IRF7_ACTIVATION.3653	ENSDARG00000069012_ifnphi2	ENSG00000197919_IFNA1	0.0871019	-1.06433	3.00562	0.0829761
REACTOME_TRAF6_MEDIATED_IRF7_ACTIVATION.3654	ENSDARG00000069012_ifnphi2	ENSG00000171855_IFNB1	0.0871019	-1.06433	3.00562	0.0829761
REACTOME_TRAF6_MEDIATED_IRF7_ACTIVATION.3655	ENSDARG00000069012_ifnphi2	ENSG00000186803_IFNA10	0.0871019	-1.06433	3.00562	0.0829761
REACTOME_TRAF6_MEDIATED_IRF7_ACTIVATION.3656	ENSDARG00000069012_ifnphi2	ENSG00000147873_IFNA5	0.0871019	-1.06433	3.00562	0.0829761
REACTOME_TRAF6_MEDIATED_IRF7_ACTIVATION.3657	ENSDARG00000069012_ifnphi2	ENSG00000137080_IFNA21	0.0871019	-1.06433	3.00562	0.0829761
REACTOME_TRAF6_MEDIATED_IRF7_ACTIVATION.3658	ENSDARG00000069012_ifnphi2	ENSG00000120242_IFNA8	0.0871019	-1.06433	3.00562	0.0829761
REACTOME_TRAF6_MEDIATED_IRF7_ACTIVATION.3659	ENSDARG00000069012_ifnphi2	ENSG00000214042_IFNA7	0.0871019	-1.06433	3.00562	0.0829761
REACTOME_TRAF6_MEDIATED_IRF7_ACTIVATION.3699	ENSDARG00000069733_mavs	ENSG00000088888_MAVS	-1.0024	6.25764	0.271853	0.602091
REACTOME_TRAF6_MEDIATED_IRF7_ACTIVATION.3783	ENSDARG00000070484_zgc:195001	ENSG00000181481_RNF135	-1.07295	3.80123	0.349472	0.554412
REACTOME_TRAF6_MEDIATED_IRF7_ACTIVATION.5419	ENSDARG00000100666_ep300a	ENSG00000100393_EP300	-0.324398	1.89674	0.118187	0.731009
REACTOME_TRAF6_MEDIATED_IRF7_ACTIVATION.5580	ENSDARG00000102199_SIKE1	ENSG00000052723_SIKE1	0	-1.43162	0	1
REACTOME_TRAF6_MEDIATED_IRF7_ACTIVATION.5690	ENSDARG00000103095_tbk1	ENSG00000183735_TBK1	-0.387848	1.49482	0.207902	0.648417
REACTOME_TRAF6_MEDIATED_IRF7_ACTIVATION.5895	ENSDARG00000104609_crebbpa	ENSG00000005339_CREBBP	-0.276198	2.14944	0.0699994	0.791338
REACTOME_TRAF6_MEDIATED_IRF7_ACTIVATION.6041	ENSDARG00000112452_crebbpb	ENSG00000005339_CREBBP	0.248029	3.26373	0.0387934	0.843858
REACTOME_INTERFERON_ALPHA_BETA_SIGNALING.304	ENSDARG00000006266_stat1a	ENSG00000115415_STAT1	-0.436153	2.59235	0.128368	0.72013
REACTOME_INTERFERON_ALPHA_BETA_SIGNALING.409	ENSDARG00000007923_ptpn1	ENSG00000196396_PTPN1	1.40518	1.67618	8.03558	0.00458673
REACTOME_INTERFERON_ALPHA_BETA_SIGNALING.432	ENSDARG00000008310_ip6k2a	ENSG00000068745_IP6K2	-0.908026	3.83697	0.328891	0.566313
REACTOME_INTERFERON_ALPHA_BETA_SIGNALING.650	ENSDARG00000012389_adar	ENSG00000160710_ADAR	0.721144	3.25303	0.210402	0.646452
REACTOME_INTERFERON_ALPHA_BETA_SIGNALING.786	ENSDARG00000014427_mxe	ENSG00000183486_MX2	-1.38915	1.87432	3.73182	0.0533851
REACTOME_INTERFERON_ALPHA_BETA_SIGNALING.1188	ENSDARG00000020625_jak1	ENSG00000162434_JAK1	0.458929	2.9278	0.130876	0.717526
REACTOME_INTERFERON_ALPHA_BETA_SIGNALING.1353	ENSDARG00000024789_mxc	ENSG00000183486_MX2	-0.219457	1.9352	0.0329587	0.85594
REACTOME_INTERFERON_ALPHA_BETA_SIGNALING.1421	ENSDARG00000026611_socs3b	ENSG00000184557_SOCS3	-0.0856639	1.3698	0.00949006	0.922395
REACTOME_INTERFERON_ALPHA_BETA_SIGNALING.1592	ENSDARG00000031647_stat2	ENSG00000170581_STAT2	-0.359403	2.15122	0.0952485	0.757608
REACTOME_INTERFERON_ALPHA_BETA_SIGNALING.2851	ENSDARG00000057173_ifit8	ENSG00000119922_IFIT2	1.35769	2.36733	1.23451	0.266533
REACTOME_INTERFERON_ALPHA_BETA_SIGNALING.2852	ENSDARG00000057173_ifit8	ENSG00000119917_IFIT3	1.35769	2.36733	1.23451	0.266533
REACTOME_INTERFERON_ALPHA_BETA_SIGNALING.2853	ENSDARG00000057173_ifit8	ENSG00000185745_IFIT1	1.35769	2.36733	1.23451	0.266533
REACTOME_INTERFERON_ALPHA_BETA_SIGNALING.3643	ENSDARG00000069012_ifnphi2	ENSG00000228083_IFNA14	0.0871019	-1.06433	3.00562	0.0829761
REACTOME_INTERFERON_ALPHA_BETA_SIGNALING.3644	ENSDARG00000069012_ifnphi2	ENSG00000236637_IFNA4	0.0871019	-1.06433	3.00562	0.0829761
REACTOME_INTERFERON_ALPHA_BETA_SIGNALING.3645	ENSDARG00000069012_ifnphi2	ENSG00000147885_IFNA16	0.0871019	-1.06433	3.00562	0.0829761
REACTOME_INTERFERON_ALPHA_BETA_SIGNALING.3646	ENSDARG00000069012_ifnphi2	ENSG00000188379_IFNA2	0.0871019	-1.06433	3.00562	0.0829761
REACTOME_INTERFERON_ALPHA_BETA_SIGNALING.3647	ENSDARG00000069012_ifnphi2	ENSG00000120235_IFNA6	0.0871019	-1.06433	3.00562	0.0829761
REACTOME_INTERFERON_ALPHA_BETA_SIGNALING.3651	ENSDARG00000069012_ifnphi2	ENSG00000234829_IFNA17	0.0871019	-1.06433	3.00562	0.0829761
REACTOME_INTERFERON_ALPHA_BETA_SIGNALING.3653	ENSDARG00000069012_ifnphi2	ENSG00000197919_IFNA1	0.0871019	-1.06433	3.00562	0.0829761
REACTOME_INTERFERON_ALPHA_BETA_SIGNALING.3654	ENSDARG00000069012_ifnphi2	ENSG00000171855_IFNB1	0.0871019	-1.06433	3.00562	0.0829761
REACTOME_INTERFERON_ALPHA_BETA_SIGNALING.3655	ENSDARG00000069012_ifnphi2	ENSG00000186803_IFNA10	0.0871019	-1.06433	3.00562	0.0829761
REACTOME_INTERFERON_ALPHA_BETA_SIGNALING.3656	ENSDARG00000069012_ifnphi2	ENSG00000147873_IFNA5	0.0871019	-1.06433	3.00562	0.0829761
REACTOME_INTERFERON_ALPHA_BETA_SIGNALING.3657	ENSDARG00000069012_ifnphi2	ENSG00000137080_IFNA21	0.0871019	-1.06433	3.00562	0.0829761
REACTOME_INTERFERON_ALPHA_BETA_SIGNALING.3658	ENSDARG00000069012_ifnphi2	ENSG00000120242_IFNA8	0.0871019	-1.06433	3.00562	0.0829761
REACTOME_INTERFERON_ALPHA_BETA_SIGNALING.3659	ENSDARG00000069012_ifnphi2	ENSG00000214042_IFNA7	0.0871019	-1.06433	3.00562	0.0829761
REACTOME_INTERFERON_ALPHA_BETA_SIGNALING.4426	ENSDARG00000078042_il10rb	ENSG00000142166_IFNAR1	-0.931126	1.89965	0.91283	0.339365
REACTOME_INTERFERON_ALPHA_BETA_SIGNALING.4494	ENSDARG00000078389_ifi46	ENSG00000165949_IFI27	0.192271	2.29042	0.0265145	0.87065
REACTOME_INTERFERON_ALPHA_BETA_SIGNALING.4495	ENSDARG00000078389_ifi46	ENSG00000126709_IFI6	0.192271	2.29042	0.0265145	0.87065
REACTOME_REGULATION_OF_IFNA_SIGNALING.304	ENSDARG00000006266_stat1a	ENSG00000115415_STAT1	-0.436153	2.59235	0.128368	0.72013
REACTOME_REGULATION_OF_IFNA_SIGNALING.409	ENSDARG00000007923_ptpn1	ENSG00000196396_PTPN1	1.40518	1.67618	8.03558	0.00458673
REACTOME_REGULATION_OF_IFNA_SIGNALING.1188	ENSDARG00000020625_jak1	ENSG00000162434_JAK1	0.458929	2.9278	0.130876	0.717526
REACTOME_REGULATION_OF_IFNA_SIGNALING.1421	ENSDARG00000026611_socs3b	ENSG00000184557_SOCS3	-0.0856639	1.3698	0.00949006	0.922395
REACTOME_REGULATION_OF_IFNA_SIGNALING.1592	ENSDARG00000031647_stat2	ENSG00000170581_STAT2	-0.359403	2.15122	0.0952485	0.757608
REACTOME_REGULATION_OF_IFNA_SIGNALING.3643	ENSDARG00000069012_ifnphi2	ENSG00000228083_IFNA14	0.0871019	-1.06433	3.00562	0.0829761
REACTOME_REGULATION_OF_IFNA_SIGNALING.3644	ENSDARG00000069012_ifnphi2	ENSG00000236637_IFNA4	0.0871019	-1.06433	3.00562	0.0829761
REACTOME_REGULATION_OF_IFNA_SIGNALING.3645	ENSDARG00000069012_ifnphi2	ENSG00000147885_IFNA16	0.0871019	-1.06433	3.00562	0.0829761
REACTOME_REGULATION_OF_IFNA_SIGNALING.3646	ENSDARG00000069012_ifnphi2	ENSG00000188379_IFNA2	0.0871019	-1.06433	3.00562	0.0829761
REACTOME_REGULATION_OF_IFNA_SIGNALING.3647	ENSDARG00000069012_ifnphi2	ENSG00000120235_IFNA6	0.0871019	-1.06433	3.00562	0.0829761
REACTOME_REGULATION_OF_IFNA_SIGNALING.3651	ENSDARG00000069012_ifnphi2	ENSG00000234829_IFNA17	0.0871019	-1.06433	3.00562	0.0829761
REACTOME_REGULATION_OF_IFNA_SIGNALING.3653	ENSDARG00000069012_ifnphi2	ENSG00000197919_IFNA1	0.0871019	-1.06433	3.00562	0.0829761
REACTOME_REGULATION_OF_IFNA_SIGNALING.3654	ENSDARG00000069012_ifnphi2	ENSG00000171855_IFNB1	0.0871019	-1.06433	3.00562	0.0829761
REACTOME_REGULATION_OF_IFNA_SIGNALING.3655	ENSDARG00000069012_ifnphi2	ENSG00000186803_IFNA10	0.0871019	-1.06433	3.00562	0.0829761
REACTOME_REGULATION_OF_IFNA_SIGNALING.3656	ENSDARG00000069012_ifnphi2	ENSG00000147873_IFNA5	0.0871019	-1.06433	3.00562	0.0829761
REACTOME_REGULATION_OF_IFNA_SIGNALING.3657	ENSDARG00000069012_ifnphi2	ENSG00000137080_IFNA21	0.0871019	-1.06433	3.00562	0.0829761
REACTOME_REGULATION_OF_IFNA_SIGNALING.3658	ENSDARG00000069012_ifnphi2	ENSG00000120242_IFNA8	0.0871019	-1.06433	3.00562	0.0829761
REACTOME_REGULATION_OF_IFNA_SIGNALING.3659	ENSDARG00000069012_ifnphi2	ENSG00000214042_IFNA7	0.0871019	-1.06433	3.00562	0.0829761
REACTOME_REGULATION_OF_IFNA_SIGNALING.4426	ENSDARG00000078042_il10rb	ENSG00000142166_IFNAR1	-0.931126	1.89965	0.91283	0.339365
REACTOME_INTERFERON_SIGNALING.34	ENSDARG00000001777_nup155	ENSG00000113569_NUP155	1.1732	2.96255	0.878332	0.348659
REACTOME_INTERFERON_SIGNALING.48	ENSDARG00000001888_ppm1ba	ENSG00000138032_PPM1B	-1.13483	1.65935	3.08392	0.0790697
REACTOME_INTERFERON_SIGNALING.132	ENSDARG00000003487_nup93	ENSG00000102900_NUP93	-0.948144	1.1486	6.20569	0.012734
REACTOME_INTERFERON_SIGNALING.227	ENSDARG00000005078_eif4e3	ENSG00000163412_EIF4E3	0.241504	-0.4027	1.74564	0.186425
REACTOME_INTERFERON_SIGNALING.304	ENSDARG00000006266_stat1a	ENSG00000115415_STAT1	-0.436153	2.59235	0.128368	0.72013
REACTOME_INTERFERON_SIGNALING.361	ENSDARG00000007220_ncam1b	ENSG00000149294_NCAM1	-1.01486	2.6193	0.427443	0.513246
REACTOME_INTERFERON_SIGNALING.409	ENSDARG00000007923_ptpn1	ENSG00000196396_PTPN1	1.40518	1.67618	8.03558	0.00458673
REACTOME_INTERFERON_SIGNALING.432	ENSDARG00000008310_ip6k2a	ENSG00000068745_IP6K2	-0.908026	3.83697	0.328891	0.566313
REACTOME_INTERFERON_SIGNALING.526	ENSDARG00000010078_nup133	ENSG00000069248_NUP133	-0.994383	3.77201	0.369698	0.543169
REACTOME_INTERFERON_SIGNALING.650	ENSDARG00000012389_adar	ENSG00000160710_ADAR	0.721144	3.25303	0.210402	0.646452
REACTOME_INTERFERON_SIGNALING.786	ENSDARG00000014427_mxe	ENSG00000183486_MX2	-1.38915	1.87432	3.73182	0.0533851
REACTOME_INTERFERON_SIGNALING.915	ENSDARG00000016477_eif4a2	ENSG00000156976_EIF4A2	-0.986767	1.24916	5.69199	0.0170426
REACTOME_INTERFERON_SIGNALING.930	ENSDARG00000016630_tprb	ENSG00000047410_TPR	-0.729923	1.60847	0.592008	0.441644
REACTOME_INTERFERON_SIGNALING.1071	ENSDARG00000018882_jak2b	ENSG00000096968_JAK2	0.0351603	-0.0075287	0.0106639	0.917752
REACTOME_INTERFERON_SIGNALING.1188	ENSDARG00000020625_jak1	ENSG00000162434_JAK1	0.458929	2.9278	0.130876	0.717526
REACTOME_INTERFERON_SIGNALING.1353	ENSDARG00000024789_mxc	ENSG00000183486_MX2	-0.219457	1.9352	0.0329587	0.85594
REACTOME_INTERFERON_SIGNALING.1421	ENSDARG00000026611_socs3b	ENSG00000184557_SOCS3	-0.0856639	1.3698	0.00949006	0.922395
REACTOME_INTERFERON_SIGNALING.1533	ENSDARG00000030022_nup188	ENSG00000095319_NUP188	1.17909	2.50929	0.845301	0.357885
REACTOME_INTERFERON_SIGNALING.1592	ENSDARG00000031647_stat2	ENSG00000170581_STAT2	-0.359403	2.15122	0.0952485	0.757608
REACTOME_INTERFERON_SIGNALING.1732	ENSDARG00000035066_ubtf	ENSG00000067066_SP100	-1.37023	2.18429	1.86234	0.172355
REACTOME_INTERFERON_SIGNALING.1787	ENSDARG00000035986_ptpn2b	ENSG00000175354_PTPN2	-0.647378	2.35414	0.234736	0.628034
REACTOME_INTERFERON_SIGNALING.1876	ENSDARG00000036870_arih1l	ENSG00000166233_ARIH1	-0.706945	2.31724	0.301656	0.582846
REACTOME_INTERFERON_SIGNALING.1970	ENSDARG00000038442_plcg1	ENSG00000124181_PLCG1	-0.94574	3.47588	0.405881	0.524068
REACTOME_INTERFERON_SIGNALING.1994	ENSDARG00000038780_ubtfl	ENSG00000067066_SP100	-1.31498	3.01393	0.984848	0.321005
REACTOME_INTERFERON_SIGNALING.2146	ENSDARG00000041435_uba52	ENSG00000221983_UBA52	1.17123	3.94722	0.606635	0.436057
REACTOME_INTERFERON_SIGNALING.2202	ENSDARG00000042530_nup205	ENSG00000155561_NUP205	1.02631	2.9089	0.389905	0.532349
REACTOME_INTERFERON_SIGNALING.2777	ENSDARG00000056181_ncam1a	ENSG00000149294_NCAM1	0.720016	1.84058	0.383022	0.53599
REACTOME_INTERFERON_SIGNALING.2847	ENSDARG00000057167_eif4g2b	ENSG00000110321_EIF4G2	0.890476	3.02761	0.406594	0.523704
REACTOME_INTERFERON_SIGNALING.2851	ENSDARG00000057173_ifit8	ENSG00000119922_IFIT2	1.35769	2.36733	1.23451	0.266533
REACTOME_INTERFERON_SIGNALING.2852	ENSDARG00000057173_ifit8	ENSG00000119917_IFIT3	1.35769	2.36733	1.23451	0.266533
REACTOME_INTERFERON_SIGNALING.2853	ENSDARG00000057173_ifit8	ENSG00000185745_IFIT1	1.35769	2.36733	1.23451	0.266533
REACTOME_INTERFERON_SIGNALING.3189	ENSDARG00000061222_uba7	ENSG00000182179_UBA7	1.05667	1.15219	7.3184	0.0068252
REACTOME_INTERFERON_SIGNALING.3373	ENSDARG00000062445_pias1b	ENSG00000033800_PIAS1	0.600316	0.922357	0.918766	0.337799
REACTOME_INTERFERON_SIGNALING.3643	ENSDARG00000069012_ifnphi2	ENSG00000228083_IFNA14	0.0871019	-1.06433	3.00562	0.0829761
REACTOME_INTERFERON_SIGNALING.3644	ENSDARG00000069012_ifnphi2	ENSG00000236637_IFNA4	0.0871019	-1.06433	3.00562	0.0829761
REACTOME_INTERFERON_SIGNALING.3645	ENSDARG00000069012_ifnphi2	ENSG00000147885_IFNA16	0.0871019	-1.06433	3.00562	0.0829761
REACTOME_INTERFERON_SIGNALING.3646	ENSDARG00000069012_ifnphi2	ENSG00000188379_IFNA2	0.0871019	-1.06433	3.00562	0.0829761
REACTOME_INTERFERON_SIGNALING.3647	ENSDARG00000069012_ifnphi2	ENSG00000120235_IFNA6	0.0871019	-1.06433	3.00562	0.0829761
REACTOME_INTERFERON_SIGNALING.3651	ENSDARG00000069012_ifnphi2	ENSG00000234829_IFNA17	0.0871019	-1.06433	3.00562	0.0829761
REACTOME_INTERFERON_SIGNALING.3653	ENSDARG00000069012_ifnphi2	ENSG00000197919_IFNA1	0.0871019	-1.06433	3.00562	0.0829761
REACTOME_INTERFERON_SIGNALING.3654	ENSDARG00000069012_ifnphi2	ENSG00000171855_IFNB1	0.0871019	-1.06433	3.00562	0.0829761
REACTOME_INTERFERON_SIGNALING.3655	ENSDARG00000069012_ifnphi2	ENSG00000186803_IFNA10	0.0871019	-1.06433	3.00562	0.0829761
REACTOME_INTERFERON_SIGNALING.3656	ENSDARG00000069012_ifnphi2	ENSG00000147873_IFNA5	0.0871019	-1.06433	3.00562	0.0829761
REACTOME_INTERFERON_SIGNALING.3657	ENSDARG00000069012_ifnphi2	ENSG00000137080_IFNA21	0.0871019	-1.06433	3.00562	0.0829761
REACTOME_INTERFERON_SIGNALING.3658	ENSDARG00000069012_ifnphi2	ENSG00000120242_IFNA8	0.0871019	-1.06433	3.00562	0.0829761
REACTOME_INTERFERON_SIGNALING.3659	ENSDARG00000069012_ifnphi2	ENSG00000214042_IFNA7	0.0871019	-1.06433	3.00562	0.0829761
REACTOME_INTERFERON_SIGNALING.3805	ENSDARG00000070651_prkcdb	ENSG00000163932_PRKCD	1.33872	1.58127	9.04519	0.00263386
REACTOME_INTERFERON_SIGNALING.3924	ENSDARG00000074052_si:ch211-281g13.5	ENSG00000138646_HERC5	-0.00783837	-1.3888	1.00462	0.316196
REACTOME_INTERFERON_SIGNALING.3951	ENSDARG00000074331_eif4g3b	ENSG00000075151_EIF4G3	-0.946502	3.9167	0.397222	0.528527
REACTOME_INTERFERON_SIGNALING.4347	ENSDARG00000077215_eif4g3a	ENSG00000075151_EIF4G3	-0.537097	0.715307	1.02872	0.31046
REACTOME_INTERFERON_SIGNALING.4426	ENSDARG00000078042_il10rb	ENSG00000142166_IFNAR1	-0.931126	1.89965	0.91283	0.339365
REACTOME_INTERFERON_SIGNALING.4494	ENSDARG00000078389_ifi46	ENSG00000165949_IFI27	0.192271	2.29042	0.0265145	0.87065
REACTOME_INTERFERON_SIGNALING.4495	ENSDARG00000078389_ifi46	ENSG00000126709_IFI6	0.192271	2.29042	0.0265145	0.87065
REACTOME_INTERFERON_SIGNALING.4891	ENSDARG00000089892_cd44b	ENSG00000026508_CD44	-0.96905	5.80889	0.454718	0.500103
REACTOME_INTERFERON_SIGNALING.4986	ENSDARG00000092281_flnb	ENSG00000136068_FLNB	1.60967	2.43399	1.84288	0.174613
REACTOME_INTERFERON_SIGNALING.5002	ENSDARG00000093125_RANBP2	ENSG00000153201_RANBP2	-0.550456	1.64505	0.335605	0.562377
REACTOME_INTERFERON_SIGNALING.5173	ENSDARG00000098374_FLNB	ENSG00000136068_FLNB	-1.77494	2.57017	3.67645	0.0551861
REACTOME_INTERFERON_SIGNALING.5346	ENSDARG00000099972_nup153	ENSG00000124789_NUP153	-0.348373	-0.0837027	3.17936	0.0745738
REACTOME_INTERFERON_SIGNALING.5357	ENSDARG00000100089_camk2b2	ENSG00000058404_CAMK2B	-0.302687	1.45881	0.114221	0.735388
REACTOME_INTERFERON_SIGNALING.5553	ENSDARG00000101915_pin1	ENSG00000127445_PIN1	0.959528	0.993681	6.53458	0.0105797
REACTOME_INTERFERON_SIGNALING.5678	ENSDARG00000102978_eif4a3	ENSG00000141543_EIF4A3	-0.496359	2.0414	0.207742	0.648543
REACTOME_INTERFERON_SIGNALING.5764	ENSDARG00000103716_si:busm1-194e12.11	ENSG00000237541_HLA-DQA2	-1.56941	2.10058	6.16136	0.0130571
REACTOME_INTERFERON_SIGNALING.5765	ENSDARG00000103716_si:busm1-194e12.11	ENSG00000196735_HLA-DQA1	-1.56941	2.10058	6.16136	0.0130571
REACTOME_INTERFERON_SIGNALING.5766	ENSDARG00000103716_si:busm1-194e12.11	ENSG00000223865_HLA-DPB1	-1.56941	2.10058	6.16136	0.0130571
REACTOME_INTERFERON_SIGNALING.5913	ENSDARG00000104808_jak2a	ENSG00000096968_JAK2	0.691724	1.75413	0.578884	0.44675
REACTOME_INTERFERON_SIGNALING.5922	ENSDARG00000104889_kpnb1	ENSG00000108424_KPNB1	0.143124	1.79227	0.0236515	0.877775
REACTOME_RIG_I_MDA5_MEDIATED_INDUCTION_OF_IFN_ALPHA_BETA_PATHWAYS.403	ENSDARG00000007787_zgc:112965	ENSG00000181481_RNF135	0	-1.43162	0	1
REACTOME_RIG_I_MDA5_MEDIATED_INDUCTION_OF_IFN_ALPHA_BETA_PATHWAYS.569	ENSDARG00000010940_BX957278.1	ENSG00000181481_RNF135	-0.326443	3.3736	0.0477498	0.827026
REACTOME_RIG_I_MDA5_MEDIATED_INDUCTION_OF_IFN_ALPHA_BETA_PATHWAYS.1462	ENSDARG00000027777_tnfaip3	ENSG00000118503_TNFAIP3	1.24028	3.2682	0.478484	0.48911
REACTOME_RIG_I_MDA5_MEDIATED_INDUCTION_OF_IFN_ALPHA_BETA_PATHWAYS.2146	ENSDARG00000041435_uba52	ENSG00000221983_UBA52	1.17123	3.94722	0.606635	0.436057
REACTOME_RIG_I_MDA5_MEDIATED_INDUCTION_OF_IFN_ALPHA_BETA_PATHWAYS.2825	ENSDARG00000056856_tax1bp1b	ENSG00000106052_TAX1BP1	0.141035	2.4336	0.0102787	0.919246
REACTOME_RIG_I_MDA5_MEDIATED_INDUCTION_OF_IFN_ALPHA_BETA_PATHWAYS.2975	ENSDARG00000059006_otud5a	ENSG00000068308_OTUD5	-1.05199	1.37845	3.81487	0.0507994
REACTOME_RIG_I_MDA5_MEDIATED_INDUCTION_OF_IFN_ALPHA_BETA_PATHWAYS.3176	ENSDARG00000061108_ep300b	ENSG00000100393_EP300	-0.187276	2.05447	0.0342547	0.853166
REACTOME_RIG_I_MDA5_MEDIATED_INDUCTION_OF_IFN_ALPHA_BETA_PATHWAYS.3189	ENSDARG00000061222_uba7	ENSG00000182179_UBA7	1.05667	1.15219	7.3184	0.0068252
REACTOME_RIG_I_MDA5_MEDIATED_INDUCTION_OF_IFN_ALPHA_BETA_PATHWAYS.3643	ENSDARG00000069012_ifnphi2	ENSG00000228083_IFNA14	0.0871019	-1.06433	3.00562	0.0829761
REACTOME_RIG_I_MDA5_MEDIATED_INDUCTION_OF_IFN_ALPHA_BETA_PATHWAYS.3644	ENSDARG00000069012_ifnphi2	ENSG00000236637_IFNA4	0.0871019	-1.06433	3.00562	0.0829761
REACTOME_RIG_I_MDA5_MEDIATED_INDUCTION_OF_IFN_ALPHA_BETA_PATHWAYS.3645	ENSDARG00000069012_ifnphi2	ENSG00000147885_IFNA16	0.0871019	-1.06433	3.00562	0.0829761
REACTOME_RIG_I_MDA5_MEDIATED_INDUCTION_OF_IFN_ALPHA_BETA_PATHWAYS.3646	ENSDARG00000069012_ifnphi2	ENSG00000188379_IFNA2	0.0871019	-1.06433	3.00562	0.0829761
REACTOME_RIG_I_MDA5_MEDIATED_INDUCTION_OF_IFN_ALPHA_BETA_PATHWAYS.3647	ENSDARG00000069012_ifnphi2	ENSG00000120235_IFNA6	0.0871019	-1.06433	3.00562	0.0829761
REACTOME_RIG_I_MDA5_MEDIATED_INDUCTION_OF_IFN_ALPHA_BETA_PATHWAYS.3651	ENSDARG00000069012_ifnphi2	ENSG00000234829_IFNA17	0.0871019	-1.06433	3.00562	0.0829761
REACTOME_RIG_I_MDA5_MEDIATED_INDUCTION_OF_IFN_ALPHA_BETA_PATHWAYS.3653	ENSDARG00000069012_ifnphi2	ENSG00000197919_IFNA1	0.0871019	-1.06433	3.00562	0.0829761
REACTOME_RIG_I_MDA5_MEDIATED_INDUCTION_OF_IFN_ALPHA_BETA_PATHWAYS.3654	ENSDARG00000069012_ifnphi2	ENSG00000171855_IFNB1	0.0871019	-1.06433	3.00562	0.0829761
REACTOME_RIG_I_MDA5_MEDIATED_INDUCTION_OF_IFN_ALPHA_BETA_PATHWAYS.3655	ENSDARG00000069012_ifnphi2	ENSG00000186803_IFNA10	0.0871019	-1.06433	3.00562	0.0829761
REACTOME_RIG_I_MDA5_MEDIATED_INDUCTION_OF_IFN_ALPHA_BETA_PATHWAYS.3656	ENSDARG00000069012_ifnphi2	ENSG00000147873_IFNA5	0.0871019	-1.06433	3.00562	0.0829761
REACTOME_RIG_I_MDA5_MEDIATED_INDUCTION_OF_IFN_ALPHA_BETA_PATHWAYS.3657	ENSDARG00000069012_ifnphi2	ENSG00000137080_IFNA21	0.0871019	-1.06433	3.00562	0.0829761
REACTOME_RIG_I_MDA5_MEDIATED_INDUCTION_OF_IFN_ALPHA_BETA_PATHWAYS.3658	ENSDARG00000069012_ifnphi2	ENSG00000120242_IFNA8	0.0871019	-1.06433	3.00562	0.0829761
REACTOME_RIG_I_MDA5_MEDIATED_INDUCTION_OF_IFN_ALPHA_BETA_PATHWAYS.3659	ENSDARG00000069012_ifnphi2	ENSG00000214042_IFNA7	0.0871019	-1.06433	3.00562	0.0829761
REACTOME_RIG_I_MDA5_MEDIATED_INDUCTION_OF_IFN_ALPHA_BETA_PATHWAYS.3699	ENSDARG00000069733_mavs	ENSG00000088888_MAVS	-1.0024	6.25764	0.271853	0.602091
REACTOME_RIG_I_MDA5_MEDIATED_INDUCTION_OF_IFN_ALPHA_BETA_PATHWAYS.3783	ENSDARG00000070484_zgc:195001	ENSG00000181481_RNF135	-1.07295	3.80123	0.349472	0.554412
REACTOME_RIG_I_MDA5_MEDIATED_INDUCTION_OF_IFN_ALPHA_BETA_PATHWAYS.3895	ENSDARG00000073724_nlrx1	ENSG00000160703_NLRX1	0.981874	2.44889	0.486591	0.485452
REACTOME_RIG_I_MDA5_MEDIATED_INDUCTION_OF_IFN_ALPHA_BETA_PATHWAYS.3924	ENSDARG00000074052_si:ch211-281g13.5	ENSG00000138646_HERC5	-0.00783837	-1.3888	1.00462	0.316196
REACTOME_RIG_I_MDA5_MEDIATED_INDUCTION_OF_IFN_ALPHA_BETA_PATHWAYS.4591	ENSDARG00000079123_ikbkb	ENSG00000104365_IKBKB	1.32183	2.7931	0.894633	0.344225
REACTOME_RIG_I_MDA5_MEDIATED_INDUCTION_OF_IFN_ALPHA_BETA_PATHWAYS.5178	ENSDARG00000098405_map3k1	ENSG00000095015_MAP3K1	-0.946752	1.15234	5.60252	0.0179347
REACTOME_RIG_I_MDA5_MEDIATED_INDUCTION_OF_IFN_ALPHA_BETA_PATHWAYS.5250	ENSDARG00000099039_pcbp2	ENSG00000197111_PCBP2	-0.0915001	2.05522	0.00723379	0.93222
REACTOME_RIG_I_MDA5_MEDIATED_INDUCTION_OF_IFN_ALPHA_BETA_PATHWAYS.5309	ENSDARG00000099749_ube2d2l	ENSG00000131508_UBE2D2	-0.724221	2.15003	0.423044	0.515422
REACTOME_RIG_I_MDA5_MEDIATED_INDUCTION_OF_IFN_ALPHA_BETA_PATHWAYS.5419	ENSDARG00000100666_ep300a	ENSG00000100393_EP300	-0.324398	1.89674	0.118187	0.731009
REACTOME_RIG_I_MDA5_MEDIATED_INDUCTION_OF_IFN_ALPHA_BETA_PATHWAYS.5553	ENSDARG00000101915_pin1	ENSG00000127445_PIN1	0.959528	0.993681	6.53458	0.0105797
REACTOME_RIG_I_MDA5_MEDIATED_INDUCTION_OF_IFN_ALPHA_BETA_PATHWAYS.5580	ENSDARG00000102199_SIKE1	ENSG00000052723_SIKE1	0	-1.43162	0	1
REACTOME_RIG_I_MDA5_MEDIATED_INDUCTION_OF_IFN_ALPHA_BETA_PATHWAYS.5690	ENSDARG00000103095_tbk1	ENSG00000183735_TBK1	-0.387848	1.49482	0.207902	0.648417
REACTOME_RIG_I_MDA5_MEDIATED_INDUCTION_OF_IFN_ALPHA_BETA_PATHWAYS.5863	ENSDARG00000104279_appa	ENSG00000142192_APP	-0.086878	2.21226	0.00498691	0.943702
REACTOME_RIG_I_MDA5_MEDIATED_INDUCTION_OF_IFN_ALPHA_BETA_PATHWAYS.5895	ENSDARG00000104609_crebbpa	ENSG00000005339_CREBBP	-0.276198	2.14944	0.0699994	0.791338
REACTOME_RIG_I_MDA5_MEDIATED_INDUCTION_OF_IFN_ALPHA_BETA_PATHWAYS.6041	ENSDARG00000112452_crebbpb	ENSG00000005339_CREBBP	0.248029	3.26373	0.0387934	0.843858
REACTOME_INFLUENZA_LIFE_CYCLE.34	ENSDARG00000001777_nup155	ENSG00000113569_NUP155	1.1732	2.96255	0.878332	0.348659
REACTOME_INFLUENZA_LIFE_CYCLE.132	ENSDARG00000003487_nup93	ENSG00000102900_NUP93	-0.948144	1.1486	6.20569	0.012734
REACTOME_INFLUENZA_LIFE_CYCLE.138	ENSDARG00000003599_rpl3	ENSG00000100316_RPL3	0.611351	5.16865	0.141673	0.706624
REACTOME_INFLUENZA_LIFE_CYCLE.279	ENSDARG00000005791_rpl28	ENSG00000108107_RPL28	1.33438	4.31656	0.49745	0.480623
REACTOME_INFLUENZA_LIFE_CYCLE.307	ENSDARG00000006316_rpl23a	ENSG00000198242_RPL23A	0.0751288	1.74914	0.00566701	0.939992
REACTOME_INFLUENZA_LIFE_CYCLE.314	ENSDARG00000006413_rpl38	ENSG00000172809_RPL38	-0.31389	-0.146172	2.04768	0.152439
REACTOME_INFLUENZA_LIFE_CYCLE.335	ENSDARG00000006691_rpl12	ENSG00000197958_RPL12	0.446793	4.14571	0.0635501	0.80097
REACTOME_INFLUENZA_LIFE_CYCLE.364	ENSDARG00000007320_rpl7	ENSG00000147604_RPL7	2.0939	2.63638	5.13762	0.0234127
REACTOME_INFLUENZA_LIFE_CYCLE.486	ENSDARG00000009285_rpl15	ENSG00000174748_RPL15	0.797975	1.1267	1.45937	0.22703
REACTOME_INFLUENZA_LIFE_CYCLE.526	ENSDARG00000010078_nup133	ENSG00000069248_NUP133	-0.994383	3.77201	0.369698	0.543169
REACTOME_INFLUENZA_LIFE_CYCLE.533	ENSDARG00000010160_rps15a	ENSG00000134419_RPS15A	-0.0938552	2.02442	0.00645215	0.935979
REACTOME_INFLUENZA_LIFE_CYCLE.548	ENSDARG00000010516_rpl21	ENSG00000122026_RPL21	-0.775864	3.94302	0.236891	0.626461
REACTOME_INFLUENZA_LIFE_CYCLE.592	ENSDARG00000011201_rplp2l	ENSG00000177600_RPLP2	-0.124825	1.7618	0.0109944	0.916492
REACTOME_INFLUENZA_LIFE_CYCLE.602	ENSDARG00000011405_rps9	ENSG00000170889_RPS9	1.65106	2.74936	1.65302	0.198548
REACTOME_INFLUENZA_LIFE_CYCLE.706	ENSDARG00000013307_rpl19	ENSG00000108298_RPL19	-0.516603	3.29298	0.106544	0.744113
REACTOME_INFLUENZA_LIFE_CYCLE.810	ENSDARG00000014690_rps4x	ENSG00000129824_RPS4Y1	1.55729	4.53713	1.07029	0.30088
REACTOME_INFLUENZA_LIFE_CYCLE.811	ENSDARG00000014690_rps4x	ENSG00000198034_RPS4X	1.55729	4.53713	1.07029	0.30088
REACTOME_INFLUENZA_LIFE_CYCLE.822	ENSDARG00000014867_rpl8	ENSG00000161016_RPL8	0.422152	4.92641	0.0727273	0.787406
REACTOME_INFLUENZA_LIFE_CYCLE.832	ENSDARG00000015128_rpl27	ENSG00000131469_RPL27	-0.500758	3.71119	0.0775286	0.780675
REACTOME_INFLUENZA_LIFE_CYCLE.876	ENSDARG00000015862_rpl5b	ENSG00000122406_RPL5	1.6089	2.01038	5.54776	0.0185044
REACTOME_INFLUENZA_LIFE_CYCLE.930	ENSDARG00000016630_tprb	ENSG00000047410_TPR	-0.729923	1.60847	0.592008	0.441644
REACTOME_INFLUENZA_LIFE_CYCLE.1040	ENSDARG00000018334_rpl35	ENSG00000136942_RPL35	0.718015	3.48937	0.178173	0.672948
REACTOME_INFLUENZA_LIFE_CYCLE.1091	ENSDARG00000019181_rpsa	ENSG00000168028_RPSA	0.725962	5.71835	0.183045	0.668769
REACTOME_INFLUENZA_LIFE_CYCLE.1134	ENSDARG00000019778_rps6	ENSG00000137154_RPS6	1.24247	4.08917	0.577623	0.447245
REACTOME_INFLUENZA_LIFE_CYCLE.1154	ENSDARG00000020197_rpl5a	ENSG00000122406_RPL5	-0.0359678	-0.620155	0.0332267	0.855361
REACTOME_INFLUENZA_LIFE_CYCLE.1251	ENSDARG00000021838_rps23	ENSG00000186468_RPS23	0.958407	1.77076	0.951646	0.329301
REACTOME_INFLUENZA_LIFE_CYCLE.1254	ENSDARG00000021864_rplp1	ENSG00000137818_RPLP1	0.000821919	2.6891	1.83e-07	0.999659
REACTOME_INFLUENZA_LIFE_CYCLE.1350	ENSDARG00000024746_hsp90aa1.2	ENSG00000080824_HSP90AA1	0.272032	2.31089	0.0459071	0.830345
REACTOME_INFLUENZA_LIFE_CYCLE.1368	ENSDARG00000025073_rpl18a	ENSG00000105640_RPL18A	1.38275	3.57055	0.69813	0.403413
REACTOME_INFLUENZA_LIFE_CYCLE.1390	ENSDARG00000025581_rpl10	ENSG00000147403_RPL10	1.06272	6.00353	0.37692	0.539256
REACTOME_INFLUENZA_LIFE_CYCLE.1399	ENSDARG00000025850_rps21	ENSG00000171858_RPS21	0.0299532	3.88085	0.000153101	0.990128
REACTOME_INFLUENZA_LIFE_CYCLE.1517	ENSDARG00000029500_rpl34	ENSG00000109475_RPL34	1.03132	1.92928	1.14603	0.284382
REACTOME_INFLUENZA_LIFE_CYCLE.1519	ENSDARG00000029533_rpl18	ENSG00000063177_RPL18	2.20383	3.77112	1.49054	0.222132
REACTOME_INFLUENZA_LIFE_CYCLE.1533	ENSDARG00000030022_nup188	ENSG00000095319_NUP188	1.17909	2.50929	0.845301	0.357885
REACTOME_INFLUENZA_LIFE_CYCLE.1549	ENSDARG00000030408_rps26l	ENSG00000197728_RPS26	1.77263	2.40656	3.97932	0.046062
REACTOME_INFLUENZA_LIFE_CYCLE.1561	ENSDARG00000030602_rps19	ENSG00000105372_RPS19	-1.26261	2.24299	1.91995	0.165863
REACTOME_INFLUENZA_LIFE_CYCLE.1617	ENSDARG00000032129_gtf2f1	ENSG00000125651_GTF2F1	-0.454864	3.02743	0.0790032	0.778653
REACTOME_INFLUENZA_LIFE_CYCLE.1683	ENSDARG00000034291_rpl37	ENSG00000145592_RPL37	0.743948	3.58094	0.145721	0.702659
REACTOME_INFLUENZA_LIFE_CYCLE.1725	ENSDARG00000034897_rps10	ENSG00000124614_RPS10	2.18136	3.80687	1.99424	0.157898
REACTOME_INFLUENZA_LIFE_CYCLE.1769	ENSDARG00000035692_rps3a	ENSG00000145425_RPS3A	1.4306	5.26678	0.819841	0.365227
REACTOME_INFLUENZA_LIFE_CYCLE.1816	ENSDARG00000036298_rps13	ENSG00000110700_RPS13	-1.24789	3.74438	0.292141	0.588852
REACTOME_INFLUENZA_LIFE_CYCLE.1819	ENSDARG00000036316_rpl39	ENSG00000198918_RPL39	0.604146	3.57567	0.137371	0.710909
REACTOME_INFLUENZA_LIFE_CYCLE.1857	ENSDARG00000036629_rps14	ENSG00000164587_RPS14	-0.342683	2.70689	0.065116	0.798585
REACTOME_INFLUENZA_LIFE_CYCLE.1877	ENSDARG00000036875_rps12	ENSG00000112306_RPS12	1.3734	2.56844	0.882792	0.347438
REACTOME_INFLUENZA_LIFE_CYCLE.1891	ENSDARG00000037071_rps26	ENSG00000197728_RPS26	-0.663651	1.58077	0.426377	0.513772
REACTOME_INFLUENZA_LIFE_CYCLE.1914	ENSDARG00000037488_canx	ENSG00000127022_CANX	-1.40064	2.62484	1.60087	0.20578
REACTOME_INFLUENZA_LIFE_CYCLE.1975	ENSDARG00000038505_polr2h	ENSG00000163882_POLR2H	-0.717658	0.745976	3.5356	0.0600648
REACTOME_INFLUENZA_LIFE_CYCLE.2038	ENSDARG00000039347_rps24	ENSG00000138326_RPS24	1.09574	3.00693	0.527959	0.467466
REACTOME_INFLUENZA_LIFE_CYCLE.2093	ENSDARG00000040245_kpnb3	ENSG00000065150_IPO5	-1.02553	3.4589	0.2968	0.585895
REACTOME_INFLUENZA_LIFE_CYCLE.2137	ENSDARG00000041182_rpl4	ENSG00000174444_RPL4	1.08616	4.6987	0.374509	0.540557
REACTOME_INFLUENZA_LIFE_CYCLE.2146	ENSDARG00000041435_uba52	ENSG00000221983_UBA52	1.17123	3.94722	0.606635	0.436057
REACTOME_INFLUENZA_LIFE_CYCLE.2162	ENSDARG00000041811_rps25	ENSG00000118181_RPS25	-0.558793	2.49346	0.191233	0.661893
REACTOME_INFLUENZA_LIFE_CYCLE.2202	ENSDARG00000042530_nup205	ENSG00000155561_NUP205	1.02631	2.9089	0.389905	0.532349
REACTOME_INFLUENZA_LIFE_CYCLE.2208	ENSDARG00000042566_rps7	ENSG00000171863_RPS7	1.70141	2.73324	2.17429	0.140335
REACTOME_INFLUENZA_LIFE_CYCLE.2232	ENSDARG00000042905_rpl10a	ENSG00000198755_RPL10A	1.37967	4.21474	0.551787	0.457589
REACTOME_INFLUENZA_LIFE_CYCLE.2262	ENSDARG00000043453_rps5	ENSG00000083845_RPS5	0.410782	5.12295	0.0632292	0.801463
REACTOME_INFLUENZA_LIFE_CYCLE.2267	ENSDARG00000043493_cltca	ENSG00000141367_CLTC	0.477859	2.32749	0.146875	0.70154
REACTOME_INFLUENZA_LIFE_CYCLE.2268	ENSDARG00000043509_rpl11	ENSG00000142676_RPL11	0.702913	3.37163	0.175026	0.675683
REACTOME_INFLUENZA_LIFE_CYCLE.2315	ENSDARG00000044093_rpl13a	ENSG00000142541_RPL13A	2.03109	4.93559	0.884829	0.346882
REACTOME_INFLUENZA_LIFE_CYCLE.2398	ENSDARG00000045487_rps16	ENSG00000105193_RPS16	-1.24186	3.25194	0.498563	0.480132
REACTOME_INFLUENZA_LIFE_CYCLE.2476	ENSDARG00000051783_rplp0	ENSG00000089157_RPLP0	1.2923	6.86323	0.764534	0.381913
REACTOME_INFLUENZA_LIFE_CYCLE.2575	ENSDARG00000053365_rpl31	ENSG00000071082_RPL31	0.909896	2.40119	0.368922	0.543592
REACTOME_INFLUENZA_LIFE_CYCLE.2581	ENSDARG00000053457_rpl23	ENSG00000125691_RPL23	-1.09639	3.28577	0.532244	0.465665
REACTOME_INFLUENZA_LIFE_CYCLE.2760	ENSDARG00000055996_rps8a	ENSG00000142937_RPS8	0.227962	3.31812	0.0162087	0.898692
REACTOME_INFLUENZA_LIFE_CYCLE.2840	ENSDARG00000057026_ran	ENSG00000132341_RAN	-1.02818	2.38962	0.600068	0.438552
REACTOME_INFLUENZA_LIFE_CYCLE.2862	ENSDARG00000057368_rps8b	ENSG00000142937_RPS8	-0.186257	2.25934	0.0185131	0.891772
REACTOME_INFLUENZA_LIFE_CYCLE.2870	ENSDARG00000057556_rpl17	ENSG00000265681_RPL17	0.659033	5.20664	0.126023	0.722591
REACTOME_INFLUENZA_LIFE_CYCLE.2935	ENSDARG00000058451_rpl6	ENSG00000089009_RPL6	2.5984	3.85332	2.84323	0.0917599
REACTOME_INFLUENZA_LIFE_CYCLE.3496	ENSDARG00000063229_xpo1b	ENSG00000082898_XPO1	-1.1633	3.016	0.727514	0.39369
REACTOME_INFLUENZA_LIFE_CYCLE.3725	ENSDARG00000069910_gtf2f2a	ENSG00000188342_GTF2F2	-2.13246	2.83407	5.60274	0.0179324
REACTOME_INFLUENZA_LIFE_CYCLE.3774	ENSDARG00000070437_rpl22	ENSG00000116251_RPL22	-0.1493	-0.665074	1.39866	0.236948
REACTOME_INFLUENZA_LIFE_CYCLE.3818	ENSDARG00000070849_rps15	ENSG00000115268_RPS15	-0.892315	2.58473	0.560391	0.454103
REACTOME_INFLUENZA_LIFE_CYCLE.4354	ENSDARG00000077291_rps2	ENSG00000140988_RPS2	1.34053	5.78955	0.623841	0.429624
REACTOME_INFLUENZA_LIFE_CYCLE.4397	ENSDARG00000077717_rpl29	ENSG00000162244_RPL29	0.231311	2.72472	0.0156588	0.900416
REACTOME_INFLUENZA_LIFE_CYCLE.4814	ENSDARG00000088030_rpl35a	ENSG00000182899_RPL35A	1.43242	2.6939	0.897934	0.343336
REACTOME_INFLUENZA_LIFE_CYCLE.4925	ENSDARG00000090716_cltcb	ENSG00000141367_CLTC	0.970831	4.00373	0.458788	0.498191
REACTOME_INFLUENZA_LIFE_CYCLE.5002	ENSDARG00000093125_RANBP2	ENSG00000153201_RANBP2	-0.550456	1.64505	0.335605	0.562377
REACTOME_INFLUENZA_LIFE_CYCLE.5019	ENSDARG00000093606_si:dkey-159f12.2	ENSG00000142534_RPS11	1.4017	2.31358	1.42256	0.232983
REACTOME_INFLUENZA_LIFE_CYCLE.5243	ENSDARG00000099022_faua	ENSG00000149806_FAU	-0.273321	1.89882	0.0578333	0.809954
REACTOME_INFLUENZA_LIFE_CYCLE.5253	ENSDARG00000099104_rpl24	ENSG00000114391_RPL24	-1.1242	1.95264	1.28012	0.257876
REACTOME_INFLUENZA_LIFE_CYCLE.5272	ENSDARG00000099380_rpl13	ENSG00000167526_RPL13	0.995154	3.60568	0.298345	0.584922
REACTOME_INFLUENZA_LIFE_CYCLE.5346	ENSDARG00000099972_nup153	ENSG00000124789_NUP153	-0.348373	-0.0837027	3.17936	0.0745738
REACTOME_INFLUENZA_LIFE_CYCLE.5386	ENSDARG00000100392_rps18	ENSG00000231500_RPS18	-0.599987	1.31401	0.364342	0.546104
REACTOME_INFLUENZA_LIFE_CYCLE.5407	ENSDARG00000100588_rpl36	ENSG00000130255_RPL36	0.0111843	-1.38016	1.20441	0.272442
REACTOME_INFLUENZA_LIFE_CYCLE.5724	ENSDARG00000103433_rpl14	ENSG00000188846_RPL14	1.11274	3.82003	0.556938	0.455496
REACTOME_INFLUENZA_LIFE_CYCLE.5809	ENSDARG00000104011_rps17	ENSG00000182774_RPS17	0.470113	3.49174	0.0502197	0.822681
REACTOME_INFLUENZA_LIFE_CYCLE.5922	ENSDARG00000104889_kpnb1	ENSG00000108424_KPNB1	0.143124	1.79227	0.0236515	0.877775
REACTOME_INFLUENZA_LIFE_CYCLE.6089	ENSDARG00000115271_RPL37A	ENSG00000197756_RPL37A	-0.51206	3.40317	0.0973962	0.754977
REACTOME_INFLUENZA_VIRAL_RNA_TRANSCRIPTION_AND_REPLICATION.138	ENSDARG00000003599_rpl3	ENSG00000100316_RPL3	0.611351	5.16865	0.141673	0.706624
REACTOME_INFLUENZA_VIRAL_RNA_TRANSCRIPTION_AND_REPLICATION.279	ENSDARG00000005791_rpl28	ENSG00000108107_RPL28	1.33438	4.31656	0.49745	0.480623
REACTOME_INFLUENZA_VIRAL_RNA_TRANSCRIPTION_AND_REPLICATION.307	ENSDARG00000006316_rpl23a	ENSG00000198242_RPL23A	0.0751288	1.74914	0.00566701	0.939992
REACTOME_INFLUENZA_VIRAL_RNA_TRANSCRIPTION_AND_REPLICATION.314	ENSDARG00000006413_rpl38	ENSG00000172809_RPL38	-0.31389	-0.146172	2.04768	0.152439
REACTOME_INFLUENZA_VIRAL_RNA_TRANSCRIPTION_AND_REPLICATION.335	ENSDARG00000006691_rpl12	ENSG00000197958_RPL12	0.446793	4.14571	0.0635501	0.80097
REACTOME_INFLUENZA_VIRAL_RNA_TRANSCRIPTION_AND_REPLICATION.364	ENSDARG00000007320_rpl7	ENSG00000147604_RPL7	2.0939	2.63638	5.13762	0.0234127
REACTOME_INFLUENZA_VIRAL_RNA_TRANSCRIPTION_AND_REPLICATION.486	ENSDARG00000009285_rpl15	ENSG00000174748_RPL15	0.797975	1.1267	1.45937	0.22703
REACTOME_INFLUENZA_VIRAL_RNA_TRANSCRIPTION_AND_REPLICATION.533	ENSDARG00000010160_rps15a	ENSG00000134419_RPS15A	-0.0938552	2.02442	0.00645215	0.935979
REACTOME_INFLUENZA_VIRAL_RNA_TRANSCRIPTION_AND_REPLICATION.548	ENSDARG00000010516_rpl21	ENSG00000122026_RPL21	-0.775864	3.94302	0.236891	0.626461
REACTOME_INFLUENZA_VIRAL_RNA_TRANSCRIPTION_AND_REPLICATION.592	ENSDARG00000011201_rplp2l	ENSG00000177600_RPLP2	-0.124825	1.7618	0.0109944	0.916492
REACTOME_INFLUENZA_VIRAL_RNA_TRANSCRIPTION_AND_REPLICATION.602	ENSDARG00000011405_rps9	ENSG00000170889_RPS9	1.65106	2.74936	1.65302	0.198548
REACTOME_INFLUENZA_VIRAL_RNA_TRANSCRIPTION_AND_REPLICATION.706	ENSDARG00000013307_rpl19	ENSG00000108298_RPL19	-0.516603	3.29298	0.106544	0.744113
REACTOME_INFLUENZA_VIRAL_RNA_TRANSCRIPTION_AND_REPLICATION.810	ENSDARG00000014690_rps4x	ENSG00000129824_RPS4Y1	1.55729	4.53713	1.07029	0.30088
REACTOME_INFLUENZA_VIRAL_RNA_TRANSCRIPTION_AND_REPLICATION.811	ENSDARG00000014690_rps4x	ENSG00000198034_RPS4X	1.55729	4.53713	1.07029	0.30088
REACTOME_INFLUENZA_VIRAL_RNA_TRANSCRIPTION_AND_REPLICATION.822	ENSDARG00000014867_rpl8	ENSG00000161016_RPL8	0.422152	4.92641	0.0727273	0.787406
REACTOME_INFLUENZA_VIRAL_RNA_TRANSCRIPTION_AND_REPLICATION.832	ENSDARG00000015128_rpl27	ENSG00000131469_RPL27	-0.500758	3.71119	0.0775286	0.780675
REACTOME_INFLUENZA_VIRAL_RNA_TRANSCRIPTION_AND_REPLICATION.876	ENSDARG00000015862_rpl5b	ENSG00000122406_RPL5	1.6089	2.01038	5.54776	0.0185044
REACTOME_INFLUENZA_VIRAL_RNA_TRANSCRIPTION_AND_REPLICATION.1040	ENSDARG00000018334_rpl35	ENSG00000136942_RPL35	0.718015	3.48937	0.178173	0.672948
REACTOME_INFLUENZA_VIRAL_RNA_TRANSCRIPTION_AND_REPLICATION.1091	ENSDARG00000019181_rpsa	ENSG00000168028_RPSA	0.725962	5.71835	0.183045	0.668769
REACTOME_INFLUENZA_VIRAL_RNA_TRANSCRIPTION_AND_REPLICATION.1134	ENSDARG00000019778_rps6	ENSG00000137154_RPS6	1.24247	4.08917	0.577623	0.447245
REACTOME_INFLUENZA_VIRAL_RNA_TRANSCRIPTION_AND_REPLICATION.1154	ENSDARG00000020197_rpl5a	ENSG00000122406_RPL5	-0.0359678	-0.620155	0.0332267	0.855361
REACTOME_INFLUENZA_VIRAL_RNA_TRANSCRIPTION_AND_REPLICATION.1251	ENSDARG00000021838_rps23	ENSG00000186468_RPS23	0.958407	1.77076	0.951646	0.329301
REACTOME_INFLUENZA_VIRAL_RNA_TRANSCRIPTION_AND_REPLICATION.1254	ENSDARG00000021864_rplp1	ENSG00000137818_RPLP1	0.000821919	2.6891	1.83e-07	0.999659
REACTOME_INFLUENZA_VIRAL_RNA_TRANSCRIPTION_AND_REPLICATION.1350	ENSDARG00000024746_hsp90aa1.2	ENSG00000080824_HSP90AA1	0.272032	2.31089	0.0459071	0.830345
REACTOME_INFLUENZA_VIRAL_RNA_TRANSCRIPTION_AND_REPLICATION.1368	ENSDARG00000025073_rpl18a	ENSG00000105640_RPL18A	1.38275	3.57055	0.69813	0.403413
REACTOME_INFLUENZA_VIRAL_RNA_TRANSCRIPTION_AND_REPLICATION.1390	ENSDARG00000025581_rpl10	ENSG00000147403_RPL10	1.06272	6.00353	0.37692	0.539256
REACTOME_INFLUENZA_VIRAL_RNA_TRANSCRIPTION_AND_REPLICATION.1399	ENSDARG00000025850_rps21	ENSG00000171858_RPS21	0.0299532	3.88085	0.000153101	0.990128
REACTOME_INFLUENZA_VIRAL_RNA_TRANSCRIPTION_AND_REPLICATION.1517	ENSDARG00000029500_rpl34	ENSG00000109475_RPL34	1.03132	1.92928	1.14603	0.284382
REACTOME_INFLUENZA_VIRAL_RNA_TRANSCRIPTION_AND_REPLICATION.1519	ENSDARG00000029533_rpl18	ENSG00000063177_RPL18	2.20383	3.77112	1.49054	0.222132
REACTOME_INFLUENZA_VIRAL_RNA_TRANSCRIPTION_AND_REPLICATION.1549	ENSDARG00000030408_rps26l	ENSG00000197728_RPS26	1.77263	2.40656	3.97932	0.046062
REACTOME_INFLUENZA_VIRAL_RNA_TRANSCRIPTION_AND_REPLICATION.1561	ENSDARG00000030602_rps19	ENSG00000105372_RPS19	-1.26261	2.24299	1.91995	0.165863
REACTOME_INFLUENZA_VIRAL_RNA_TRANSCRIPTION_AND_REPLICATION.1617	ENSDARG00000032129_gtf2f1	ENSG00000125651_GTF2F1	-0.454864	3.02743	0.0790032	0.778653
REACTOME_INFLUENZA_VIRAL_RNA_TRANSCRIPTION_AND_REPLICATION.1683	ENSDARG00000034291_rpl37	ENSG00000145592_RPL37	0.743948	3.58094	0.145721	0.702659
REACTOME_INFLUENZA_VIRAL_RNA_TRANSCRIPTION_AND_REPLICATION.1725	ENSDARG00000034897_rps10	ENSG00000124614_RPS10	2.18136	3.80687	1.99424	0.157898
REACTOME_INFLUENZA_VIRAL_RNA_TRANSCRIPTION_AND_REPLICATION.1769	ENSDARG00000035692_rps3a	ENSG00000145425_RPS3A	1.4306	5.26678	0.819841	0.365227
REACTOME_INFLUENZA_VIRAL_RNA_TRANSCRIPTION_AND_REPLICATION.1816	ENSDARG00000036298_rps13	ENSG00000110700_RPS13	-1.24789	3.74438	0.292141	0.588852
REACTOME_INFLUENZA_VIRAL_RNA_TRANSCRIPTION_AND_REPLICATION.1819	ENSDARG00000036316_rpl39	ENSG00000198918_RPL39	0.604146	3.57567	0.137371	0.710909
REACTOME_INFLUENZA_VIRAL_RNA_TRANSCRIPTION_AND_REPLICATION.1857	ENSDARG00000036629_rps14	ENSG00000164587_RPS14	-0.342683	2.70689	0.065116	0.798585
REACTOME_INFLUENZA_VIRAL_RNA_TRANSCRIPTION_AND_REPLICATION.1877	ENSDARG00000036875_rps12	ENSG00000112306_RPS12	1.3734	2.56844	0.882792	0.347438
REACTOME_INFLUENZA_VIRAL_RNA_TRANSCRIPTION_AND_REPLICATION.1891	ENSDARG00000037071_rps26	ENSG00000197728_RPS26	-0.663651	1.58077	0.426377	0.513772
REACTOME_INFLUENZA_VIRAL_RNA_TRANSCRIPTION_AND_REPLICATION.1975	ENSDARG00000038505_polr2h	ENSG00000163882_POLR2H	-0.717658	0.745976	3.5356	0.0600648
REACTOME_INFLUENZA_VIRAL_RNA_TRANSCRIPTION_AND_REPLICATION.2038	ENSDARG00000039347_rps24	ENSG00000138326_RPS24	1.09574	3.00693	0.527959	0.467466
REACTOME_INFLUENZA_VIRAL_RNA_TRANSCRIPTION_AND_REPLICATION.2093	ENSDARG00000040245_kpnb3	ENSG00000065150_IPO5	-1.02553	3.4589	0.2968	0.585895
REACTOME_INFLUENZA_VIRAL_RNA_TRANSCRIPTION_AND_REPLICATION.2137	ENSDARG00000041182_rpl4	ENSG00000174444_RPL4	1.08616	4.6987	0.374509	0.540557
REACTOME_INFLUENZA_VIRAL_RNA_TRANSCRIPTION_AND_REPLICATION.2146	ENSDARG00000041435_uba52	ENSG00000221983_UBA52	1.17123	3.94722	0.606635	0.436057
REACTOME_INFLUENZA_VIRAL_RNA_TRANSCRIPTION_AND_REPLICATION.2162	ENSDARG00000041811_rps25	ENSG00000118181_RPS25	-0.558793	2.49346	0.191233	0.661893
REACTOME_INFLUENZA_VIRAL_RNA_TRANSCRIPTION_AND_REPLICATION.2208	ENSDARG00000042566_rps7	ENSG00000171863_RPS7	1.70141	2.73324	2.17429	0.140335
REACTOME_INFLUENZA_VIRAL_RNA_TRANSCRIPTION_AND_REPLICATION.2232	ENSDARG00000042905_rpl10a	ENSG00000198755_RPL10A	1.37967	4.21474	0.551787	0.457589
REACTOME_INFLUENZA_VIRAL_RNA_TRANSCRIPTION_AND_REPLICATION.2262	ENSDARG00000043453_rps5	ENSG00000083845_RPS5	0.410782	5.12295	0.0632292	0.801463
REACTOME_INFLUENZA_VIRAL_RNA_TRANSCRIPTION_AND_REPLICATION.2268	ENSDARG00000043509_rpl11	ENSG00000142676_RPL11	0.702913	3.37163	0.175026	0.675683
REACTOME_INFLUENZA_VIRAL_RNA_TRANSCRIPTION_AND_REPLICATION.2315	ENSDARG00000044093_rpl13a	ENSG00000142541_RPL13A	2.03109	4.93559	0.884829	0.346882
REACTOME_INFLUENZA_VIRAL_RNA_TRANSCRIPTION_AND_REPLICATION.2398	ENSDARG00000045487_rps16	ENSG00000105193_RPS16	-1.24186	3.25194	0.498563	0.480132
REACTOME_INFLUENZA_VIRAL_RNA_TRANSCRIPTION_AND_REPLICATION.2476	ENSDARG00000051783_rplp0	ENSG00000089157_RPLP0	1.2923	6.86323	0.764534	0.381913
REACTOME_INFLUENZA_VIRAL_RNA_TRANSCRIPTION_AND_REPLICATION.2575	ENSDARG00000053365_rpl31	ENSG00000071082_RPL31	0.909896	2.40119	0.368922	0.543592
REACTOME_INFLUENZA_VIRAL_RNA_TRANSCRIPTION_AND_REPLICATION.2581	ENSDARG00000053457_rpl23	ENSG00000125691_RPL23	-1.09639	3.28577	0.532244	0.465665
REACTOME_INFLUENZA_VIRAL_RNA_TRANSCRIPTION_AND_REPLICATION.2760	ENSDARG00000055996_rps8a	ENSG00000142937_RPS8	0.227962	3.31812	0.0162087	0.898692
REACTOME_INFLUENZA_VIRAL_RNA_TRANSCRIPTION_AND_REPLICATION.2862	ENSDARG00000057368_rps8b	ENSG00000142937_RPS8	-0.186257	2.25934	0.0185131	0.891772
REACTOME_INFLUENZA_VIRAL_RNA_TRANSCRIPTION_AND_REPLICATION.2870	ENSDARG00000057556_rpl17	ENSG00000265681_RPL17	0.659033	5.20664	0.126023	0.722591
REACTOME_INFLUENZA_VIRAL_RNA_TRANSCRIPTION_AND_REPLICATION.2935	ENSDARG00000058451_rpl6	ENSG00000089009_RPL6	2.5984	3.85332	2.84323	0.0917599
REACTOME_INFLUENZA_VIRAL_RNA_TRANSCRIPTION_AND_REPLICATION.3725	ENSDARG00000069910_gtf2f2a	ENSG00000188342_GTF2F2	-2.13246	2.83407	5.60274	0.0179324
REACTOME_INFLUENZA_VIRAL_RNA_TRANSCRIPTION_AND_REPLICATION.3774	ENSDARG00000070437_rpl22	ENSG00000116251_RPL22	-0.1493	-0.665074	1.39866	0.236948
REACTOME_INFLUENZA_VIRAL_RNA_TRANSCRIPTION_AND_REPLICATION.3818	ENSDARG00000070849_rps15	ENSG00000115268_RPS15	-0.892315	2.58473	0.560391	0.454103
REACTOME_INFLUENZA_VIRAL_RNA_TRANSCRIPTION_AND_REPLICATION.4354	ENSDARG00000077291_rps2	ENSG00000140988_RPS2	1.34053	5.78955	0.623841	0.429624
REACTOME_INFLUENZA_VIRAL_RNA_TRANSCRIPTION_AND_REPLICATION.4397	ENSDARG00000077717_rpl29	ENSG00000162244_RPL29	0.231311	2.72472	0.0156588	0.900416
REACTOME_INFLUENZA_VIRAL_RNA_TRANSCRIPTION_AND_REPLICATION.4814	ENSDARG00000088030_rpl35a	ENSG00000182899_RPL35A	1.43242	2.6939	0.897934	0.343336
REACTOME_INFLUENZA_VIRAL_RNA_TRANSCRIPTION_AND_REPLICATION.5019	ENSDARG00000093606_si:dkey-159f12.2	ENSG00000142534_RPS11	1.4017	2.31358	1.42256	0.232983
REACTOME_INFLUENZA_VIRAL_RNA_TRANSCRIPTION_AND_REPLICATION.5243	ENSDARG00000099022_faua	ENSG00000149806_FAU	-0.273321	1.89882	0.0578333	0.809954
REACTOME_INFLUENZA_VIRAL_RNA_TRANSCRIPTION_AND_REPLICATION.5253	ENSDARG00000099104_rpl24	ENSG00000114391_RPL24	-1.1242	1.95264	1.28012	0.257876
REACTOME_INFLUENZA_VIRAL_RNA_TRANSCRIPTION_AND_REPLICATION.5272	ENSDARG00000099380_rpl13	ENSG00000167526_RPL13	0.995154	3.60568	0.298345	0.584922
REACTOME_INFLUENZA_VIRAL_RNA_TRANSCRIPTION_AND_REPLICATION.5386	ENSDARG00000100392_rps18	ENSG00000231500_RPS18	-0.599987	1.31401	0.364342	0.546104
REACTOME_INFLUENZA_VIRAL_RNA_TRANSCRIPTION_AND_REPLICATION.5407	ENSDARG00000100588_rpl36	ENSG00000130255_RPL36	0.0111843	-1.38016	1.20441	0.272442
REACTOME_INFLUENZA_VIRAL_RNA_TRANSCRIPTION_AND_REPLICATION.5724	ENSDARG00000103433_rpl14	ENSG00000188846_RPL14	1.11274	3.82003	0.556938	0.455496
REACTOME_INFLUENZA_VIRAL_RNA_TRANSCRIPTION_AND_REPLICATION.5809	ENSDARG00000104011_rps17	ENSG00000182774_RPS17	0.470113	3.49174	0.0502197	0.822681
REACTOME_INFLUENZA_VIRAL_RNA_TRANSCRIPTION_AND_REPLICATION.6089	ENSDARG00000115271_RPL37A	ENSG00000197756_RPL37A	-0.51206	3.40317	0.0973962	0.754977
REACTOME_GLUCURONIDATION.302	ENSDARG00000006220_ugt1a7	ENSG00000241635_UGT1A1	-1.25333	1.65083	6.58973	0.0102569
REACTOME_GLUCURONIDATION.5838	ENSDARG00000104203_ugt5b5	ENSG00000213759_UGT2B11	0.525206	2.47741	0.146105	0.702286
REACTOME_GLUCURONIDATION.5839	ENSDARG00000104203_ugt5b5	ENSG00000244122_UGT1A7	0.525206	2.47741	0.146105	0.702286
REACTOME_GLUCURONIDATION.5841	ENSDARG00000104203_ugt5b5	ENSG00000156096_UGT2B4	0.525206	2.47741	0.146105	0.702286
REACTOME_GLUCURONIDATION.5842	ENSDARG00000104203_ugt5b5	ENSG00000109181_UGT2B10	0.525206	2.47741	0.146105	0.702286
REACTOME_GLUCURONIDATION.5843	ENSDARG00000104203_ugt5b5	ENSG00000197888_UGT2B17	0.525206	2.47741	0.146105	0.702286
REACTOME_GLUCURONIDATION.5844	ENSDARG00000104203_ugt5b5	ENSG00000171234_UGT2B7	0.525206	2.47741	0.146105	0.702286
REACTOME_GLUCURONIDATION.5845	ENSDARG00000104203_ugt5b5	ENSG00000167165_UGT1A6	0.525206	2.47741	0.146105	0.702286
REACTOME_GLUCURONIDATION.5846	ENSDARG00000104203_ugt5b5	ENSG00000135226_UGT2B28	0.525206	2.47741	0.146105	0.702286
REACTOME_GLUCURONIDATION.5847	ENSDARG00000104203_ugt5b5	ENSG00000243135_UGT1A3	0.525206	2.47741	0.146105	0.702286
REACTOME_GLUCURONIDATION.5850	ENSDARG00000104203_ugt5b5	ENSG00000241119_UGT1A9	0.525206	2.47741	0.146105	0.702286
REACTOME_GLUCURONIDATION.5852	ENSDARG00000104203_ugt5b5	ENSG00000242366_UGT1A8	0.525206	2.47741	0.146105	0.702286
REACTOME_GLUCURONIDATION.5853	ENSDARG00000104203_ugt5b5	ENSG00000173610_UGT2A1	0.525206	2.47741	0.146105	0.702286
REACTOME_GLUCURONIDATION.5854	ENSDARG00000104203_ugt5b5	ENSG00000244474_UGT1A4	0.525206	2.47741	0.146105	0.702286
REACTOME_GLUCURONIDATION.5855	ENSDARG00000104203_ugt5b5	ENSG00000240224_UGT1A5	0.525206	2.47741	0.146105	0.702286
REACTOME_PHASE_II_CONJUGATION.234	ENSDARG00000005191_ahcy	ENSG00000101444_AHCY	1.20788	2.23208	1.14724	0.284127
REACTOME_PHASE_II_CONJUGATION.302	ENSDARG00000006220_ugt1a7	ENSG00000241635_UGT1A1	-1.25333	1.65083	6.58973	0.0102569
REACTOME_PHASE_II_CONJUGATION.699	ENSDARG00000013095_gclc	ENSG00000001084_GCLC	-0.237036	4.48288	0.0282928	0.866422
REACTOME_PHASE_II_CONJUGATION.1043	ENSDARG00000018342_ggt1b	ENSG00000100031_GGT1	0.437279	1.03449	0.319848	0.571699
REACTOME_PHASE_II_CONJUGATION.1318	ENSDARG00000023526_ggt1a	ENSG00000100031_GGT1	1.45037	1.7693	4.25092	0.0392292
REACTOME_PHASE_II_CONJUGATION.1791	ENSDARG00000036066_si:dkey-78a14.4	ENSG00000171428_NAT1	0.0144441	-1.29064	0.279442	0.597067
REACTOME_PHASE_II_CONJUGATION.1792	ENSDARG00000036066_si:dkey-78a14.4	ENSG00000156006_NAT2	0.0144441	-1.29064	0.279442	0.597067
REACTOME_PHASE_II_CONJUGATION.2102	ENSDARG00000040334_mat2aa	ENSG00000168906_MAT2A	0.510218	1.76098	0.195323	0.658523
REACTOME_PHASE_II_CONJUGATION.2383	ENSDARG00000045123_oplah	ENSG00000178814_OPLAH	-0.54797	1.8755	0.26408	0.607331
REACTOME_PHASE_II_CONJUGATION.2843	ENSDARG00000057099_papss1	ENSG00000138801_PAPSS1	-0.610479	3.31516	0.217914	0.640634
REACTOME_PHASE_II_CONJUGATION.4113	ENSDARG00000075541_si:ch73-236c18.3	ENSG00000100031_GGT1	-0.944262	3.30993	0.457581	0.498757
REACTOME_PHASE_II_CONJUGATION.5036	ENSDARG00000094268_si:ch73-337l15.2	ENSG00000100031_GGT1	-0.65943	4.15846	0.206887	0.649218
REACTOME_PHASE_II_CONJUGATION.5164	ENSDARG00000098315_cyp1a	ENSG00000140505_CYP1A2	0.23587	2.05507	0.0446325	0.832681
REACTOME_PHASE_II_CONJUGATION.5555	ENSDARG00000101967_sult4a1	ENSG00000130540_SULT4A1	-1.14541	1.90819	1.62983	0.201726
REACTOME_PHASE_II_CONJUGATION.5838	ENSDARG00000104203_ugt5b5	ENSG00000213759_UGT2B11	0.525206	2.47741	0.146105	0.702286
REACTOME_PHASE_II_CONJUGATION.5839	ENSDARG00000104203_ugt5b5	ENSG00000244122_UGT1A7	0.525206	2.47741	0.146105	0.702286
REACTOME_PHASE_II_CONJUGATION.5841	ENSDARG00000104203_ugt5b5	ENSG00000156096_UGT2B4	0.525206	2.47741	0.146105	0.702286
REACTOME_PHASE_II_CONJUGATION.5842	ENSDARG00000104203_ugt5b5	ENSG00000109181_UGT2B10	0.525206	2.47741	0.146105	0.702286
REACTOME_PHASE_II_CONJUGATION.5843	ENSDARG00000104203_ugt5b5	ENSG00000197888_UGT2B17	0.525206	2.47741	0.146105	0.702286
REACTOME_PHASE_II_CONJUGATION.5844	ENSDARG00000104203_ugt5b5	ENSG00000171234_UGT2B7	0.525206	2.47741	0.146105	0.702286
REACTOME_PHASE_II_CONJUGATION.5845	ENSDARG00000104203_ugt5b5	ENSG00000167165_UGT1A6	0.525206	2.47741	0.146105	0.702286
REACTOME_PHASE_II_CONJUGATION.5846	ENSDARG00000104203_ugt5b5	ENSG00000135226_UGT2B28	0.525206	2.47741	0.146105	0.702286
REACTOME_PHASE_II_CONJUGATION.5847	ENSDARG00000104203_ugt5b5	ENSG00000243135_UGT1A3	0.525206	2.47741	0.146105	0.702286
REACTOME_PHASE_II_CONJUGATION.5850	ENSDARG00000104203_ugt5b5	ENSG00000241119_UGT1A9	0.525206	2.47741	0.146105	0.702286
REACTOME_PHASE_II_CONJUGATION.5852	ENSDARG00000104203_ugt5b5	ENSG00000242366_UGT1A8	0.525206	2.47741	0.146105	0.702286
REACTOME_PHASE_II_CONJUGATION.5853	ENSDARG00000104203_ugt5b5	ENSG00000173610_UGT2A1	0.525206	2.47741	0.146105	0.702286
REACTOME_PHASE_II_CONJUGATION.5854	ENSDARG00000104203_ugt5b5	ENSG00000244474_UGT1A4	0.525206	2.47741	0.146105	0.702286
REACTOME_PHASE_II_CONJUGATION.5855	ENSDARG00000104203_ugt5b5	ENSG00000240224_UGT1A5	0.525206	2.47741	0.146105	0.702286
REACTOME_PHASE_II_CONJUGATION.6115	ENSDARG00000115805_GGT7	ENSG00000131067_GGT7	0.21193	2.58565	0.0193933	0.889245
REACTOME_CYTOKINE_SIGNALING_IN_IMMUNE_SYSTEM.34	ENSDARG00000001777_nup155	ENSG00000113569_NUP155	1.1732	2.96255	0.878332	0.348659
REACTOME_CYTOKINE_SIGNALING_IN_IMMUNE_SYSTEM.48	ENSDARG00000001888_ppm1ba	ENSG00000138032_PPM1B	-1.13483	1.65935	3.08392	0.0790697
REACTOME_CYTOKINE_SIGNALING_IN_IMMUNE_SYSTEM.132	ENSDARG00000003487_nup93	ENSG00000102900_NUP93	-0.948144	1.1486	6.20569	0.012734
REACTOME_CYTOKINE_SIGNALING_IN_IMMUNE_SYSTEM.227	ENSDARG00000005078_eif4e3	ENSG00000163412_EIF4E3	0.241504	-0.4027	1.74564	0.186425
REACTOME_CYTOKINE_SIGNALING_IN_IMMUNE_SYSTEM.285	ENSDARG00000005941_yes1	ENSG00000176105_YES1	-1.97064	3.92941	1.53553	0.215284
REACTOME_CYTOKINE_SIGNALING_IN_IMMUNE_SYSTEM.304	ENSDARG00000006266_stat1a	ENSG00000115415_STAT1	-0.436153	2.59235	0.128368	0.72013
REACTOME_CYTOKINE_SIGNALING_IN_IMMUNE_SYSTEM.361	ENSDARG00000007220_ncam1b	ENSG00000149294_NCAM1	-1.01486	2.6193	0.427443	0.513246
REACTOME_CYTOKINE_SIGNALING_IN_IMMUNE_SYSTEM.390	ENSDARG00000007691_cul1b	ENSG00000055130_CUL1	-0.429097	2.55762	0.0961295	0.756525
REACTOME_CYTOKINE_SIGNALING_IN_IMMUNE_SYSTEM.407	ENSDARG00000007825_map2k1	ENSG00000169032_MAP2K1	1.37476	2.42246	1.17004	0.279393
REACTOME_CYTOKINE_SIGNALING_IN_IMMUNE_SYSTEM.409	ENSDARG00000007923_ptpn1	ENSG00000196396_PTPN1	1.40518	1.67618	8.03558	0.00458673
REACTOME_CYTOKINE_SIGNALING_IN_IMMUNE_SYSTEM.432	ENSDARG00000008310_ip6k2a	ENSG00000068745_IP6K2	-0.908026	3.83697	0.328891	0.566313
REACTOME_CYTOKINE_SIGNALING_IN_IMMUNE_SYSTEM.521	ENSDARG00000009958_cbl	ENSG00000110395_CBL	0.379022	3.07085	0.0708389	0.790119
REACTOME_CYTOKINE_SIGNALING_IN_IMMUNE_SYSTEM.526	ENSDARG00000010078_nup133	ENSG00000069248_NUP133	-0.994383	3.77201	0.369698	0.543169
REACTOME_CYTOKINE_SIGNALING_IN_IMMUNE_SYSTEM.534	ENSDARG00000010169_myd88	ENSG00000172936_MYD88	0.0733893	1.87595	0.00326602	0.954426
REACTOME_CYTOKINE_SIGNALING_IN_IMMUNE_SYSTEM.599	ENSDARG00000011370_fyna	ENSG00000010810_FYN	0.111481	0.972283	0.0180134	0.893233
REACTOME_CYTOKINE_SIGNALING_IN_IMMUNE_SYSTEM.650	ENSDARG00000012389_adar	ENSG00000160710_ADAR	0.721144	3.25303	0.210402	0.646452
REACTOME_CYTOKINE_SIGNALING_IN_IMMUNE_SYSTEM.697	ENSDARG00000013078_ywhaba	ENSG00000166913_YWHAB	-0.784976	3.30231	0.244427	0.621027
REACTOME_CYTOKINE_SIGNALING_IN_IMMUNE_SYSTEM.786	ENSDARG00000014427_mxe	ENSG00000183486_MX2	-1.38915	1.87432	3.73182	0.0533851
REACTOME_CYTOKINE_SIGNALING_IN_IMMUNE_SYSTEM.882	ENSDARG00000015971_rapgef1b	ENSG00000107263_RAPGEF1	-1.51131	2.06042	4.89966	0.026862
REACTOME_CYTOKINE_SIGNALING_IN_IMMUNE_SYSTEM.915	ENSDARG00000016477_eif4a2	ENSG00000156976_EIF4A2	-0.986767	1.24916	5.69199	0.0170426
REACTOME_CYTOKINE_SIGNALING_IN_IMMUNE_SYSTEM.927	ENSDARG00000016570_prlra	ENSG00000113494_PRLR	0.565157	2.55457	0.185396	0.666777
REACTOME_CYTOKINE_SIGNALING_IN_IMMUNE_SYSTEM.930	ENSDARG00000016630_tprb	ENSG00000047410_TPR	-0.729923	1.60847	0.592008	0.441644
REACTOME_CYTOKINE_SIGNALING_IN_IMMUNE_SYSTEM.1022	ENSDARG00000018060_pik3r2	ENSG00000105647_PIK3R2	0.759547	2.1254	0.480781	0.488069
REACTOME_CYTOKINE_SIGNALING_IN_IMMUNE_SYSTEM.1071	ENSDARG00000018882_jak2b	ENSG00000096968_JAK2	0.0351603	-0.0075287	0.0106639	0.917752
REACTOME_CYTOKINE_SIGNALING_IN_IMMUNE_SYSTEM.1105	ENSDARG00000019392_stat5a	ENSG00000173757_STAT5B	0.966369	1.08074	3.08117	0.0792036
REACTOME_CYTOKINE_SIGNALING_IN_IMMUNE_SYSTEM.1106	ENSDARG00000019392_stat5a	ENSG00000126561_STAT5A	0.966369	1.08074	3.08117	0.0792036
REACTOME_CYTOKINE_SIGNALING_IN_IMMUNE_SYSTEM.1188	ENSDARG00000020625_jak1	ENSG00000162434_JAK1	0.458929	2.9278	0.130876	0.717526
REACTOME_CYTOKINE_SIGNALING_IN_IMMUNE_SYSTEM.1236	ENSDARG00000021509_tab2	ENSG00000055208_TAB2	0.833322	2.11649	0.562655	0.453192
REACTOME_CYTOKINE_SIGNALING_IN_IMMUNE_SYSTEM.1291	ENSDARG00000022841_ptk2ba	ENSG00000120899_PTK2B	0.434151	1.68284	0.165755	0.683913
REACTOME_CYTOKINE_SIGNALING_IN_IMMUNE_SYSTEM.1353	ENSDARG00000024789_mxc	ENSG00000183486_MX2	-0.219457	1.9352	0.0329587	0.85594
REACTOME_CYTOKINE_SIGNALING_IN_IMMUNE_SYSTEM.1421	ENSDARG00000026611_socs3b	ENSG00000184557_SOCS3	-0.0856639	1.3698	0.00949006	0.922395
REACTOME_CYTOKINE_SIGNALING_IN_IMMUNE_SYSTEM.1457	ENSDARG00000027552_mapk1	ENSG00000100030_MAPK1	-1.57698	2.13035	7.48131	0.00623427
REACTOME_CYTOKINE_SIGNALING_IN_IMMUNE_SYSTEM.1489	ENSDARG00000029045_peli2	ENSG00000139946_PELI2	-0.782426	3.04573	0.404823	0.524609
REACTOME_CYTOKINE_SIGNALING_IN_IMMUNE_SYSTEM.1533	ENSDARG00000030022_nup188	ENSG00000095319_NUP188	1.17909	2.50929	0.845301	0.357885
REACTOME_CYTOKINE_SIGNALING_IN_IMMUNE_SYSTEM.1592	ENSDARG00000031647_stat2	ENSG00000170581_STAT2	-0.359403	2.15122	0.0952485	0.757608
REACTOME_CYTOKINE_SIGNALING_IN_IMMUNE_SYSTEM.1690	ENSDARG00000034409_pik3r3b	ENSG00000117461_PIK3R3	-0.361684	-0.0923492	5.11967	0.0236561
REACTOME_CYTOKINE_SIGNALING_IN_IMMUNE_SYSTEM.1732	ENSDARG00000035066_ubtf	ENSG00000067066_SP100	-1.37023	2.18429	1.86234	0.172355
REACTOME_CYTOKINE_SIGNALING_IN_IMMUNE_SYSTEM.1787	ENSDARG00000035986_ptpn2b	ENSG00000175354_PTPN2	-0.647378	2.35414	0.234736	0.628034
REACTOME_CYTOKINE_SIGNALING_IN_IMMUNE_SYSTEM.1876	ENSDARG00000036870_arih1l	ENSG00000166233_ARIH1	-0.706945	2.31724	0.301656	0.582846
REACTOME_CYTOKINE_SIGNALING_IN_IMMUNE_SYSTEM.1892	ENSDARG00000037099_irs2a	ENSG00000185950_IRS2	-0.891152	1.13076	3.5242	0.0604789
REACTOME_CYTOKINE_SIGNALING_IN_IMMUNE_SYSTEM.1944	ENSDARG00000038030_rbx1	ENSG00000100387_RBX1	-0.437509	1.64768	0.138424	0.709853
REACTOME_CYTOKINE_SIGNALING_IN_IMMUNE_SYSTEM.1945	ENSDARG00000038059_grb2b	ENSG00000177885_GRB2	0.338054	2.30916	0.0604971	0.805712
REACTOME_CYTOKINE_SIGNALING_IN_IMMUNE_SYSTEM.1953	ENSDARG00000038185_gh1	ENSG00000136488_CSH1	0.158775	1.23771	0.026485	0.870721
REACTOME_CYTOKINE_SIGNALING_IN_IMMUNE_SYSTEM.1954	ENSDARG00000038185_gh1	ENSG00000136487_GH2	0.158775	1.23771	0.026485	0.870721
REACTOME_CYTOKINE_SIGNALING_IN_IMMUNE_SYSTEM.1955	ENSDARG00000038185_gh1	ENSG00000259384_GH1	0.158775	1.23771	0.026485	0.870721
REACTOME_CYTOKINE_SIGNALING_IN_IMMUNE_SYSTEM.1970	ENSDARG00000038442_plcg1	ENSG00000124181_PLCG1	-0.94574	3.47588	0.405881	0.524068
REACTOME_CYTOKINE_SIGNALING_IN_IMMUNE_SYSTEM.1977	ENSDARG00000038524_pik3r1	ENSG00000145675_PIK3R1	-2.3213	3.24638	2.99701	0.0834185
REACTOME_CYTOKINE_SIGNALING_IN_IMMUNE_SYSTEM.1994	ENSDARG00000038780_ubtfl	ENSG00000067066_SP100	-1.31498	3.01393	0.984848	0.321005
REACTOME_CYTOKINE_SIGNALING_IN_IMMUNE_SYSTEM.2146	ENSDARG00000041435_uba52	ENSG00000221983_UBA52	1.17123	3.94722	0.606635	0.436057
REACTOME_CYTOKINE_SIGNALING_IN_IMMUNE_SYSTEM.2202	ENSDARG00000042530_nup205	ENSG00000155561_NUP205	1.02631	2.9089	0.389905	0.532349
REACTOME_CYTOKINE_SIGNALING_IN_IMMUNE_SYSTEM.2406	ENSDARG00000045544_hgfa	ENSG00000019991_HGF	-1.30463	1.7542	6.30098	0.0120671
REACTOME_CYTOKINE_SIGNALING_IN_IMMUNE_SYSTEM.2623	ENSDARG00000054087_irs1	ENSG00000169047_IRS1	-0.169947	1.69391	0.0256958	0.872645
REACTOME_CYTOKINE_SIGNALING_IN_IMMUNE_SYSTEM.2777	ENSDARG00000056181_ncam1a	ENSG00000149294_NCAM1	0.720016	1.84058	0.383022	0.53599
REACTOME_CYTOKINE_SIGNALING_IN_IMMUNE_SYSTEM.2847	ENSDARG00000057167_eif4g2b	ENSG00000110321_EIF4G2	0.890476	3.02761	0.406594	0.523704
REACTOME_CYTOKINE_SIGNALING_IN_IMMUNE_SYSTEM.2851	ENSDARG00000057173_ifit8	ENSG00000119922_IFIT2	1.35769	2.36733	1.23451	0.266533
REACTOME_CYTOKINE_SIGNALING_IN_IMMUNE_SYSTEM.2852	ENSDARG00000057173_ifit8	ENSG00000119917_IFIT3	1.35769	2.36733	1.23451	0.266533
REACTOME_CYTOKINE_SIGNALING_IN_IMMUNE_SYSTEM.2853	ENSDARG00000057173_ifit8	ENSG00000185745_IFIT1	1.35769	2.36733	1.23451	0.266533
REACTOME_CYTOKINE_SIGNALING_IN_IMMUNE_SYSTEM.2875	ENSDARG00000057679_sh2b1	ENSG00000178188_SH2B1	-0.781554	0.908584	4.08518	0.0432608
REACTOME_CYTOKINE_SIGNALING_IN_IMMUNE_SYSTEM.3189	ENSDARG00000061222_uba7	ENSG00000182179_UBA7	1.05667	1.15219	7.3184	0.0068252
REACTOME_CYTOKINE_SIGNALING_IN_IMMUNE_SYSTEM.3373	ENSDARG00000062445_pias1b	ENSG00000033800_PIAS1	0.600316	0.922357	0.918766	0.337799
REACTOME_CYTOKINE_SIGNALING_IN_IMMUNE_SYSTEM.3530	ENSDARG00000063583_map2k4a	ENSG00000065559_MAP2K4	0.126442	0.914726	0.0320061	0.858014
REACTOME_CYTOKINE_SIGNALING_IN_IMMUNE_SYSTEM.3643	ENSDARG00000069012_ifnphi2	ENSG00000228083_IFNA14	0.0871019	-1.06433	3.00562	0.0829761
REACTOME_CYTOKINE_SIGNALING_IN_IMMUNE_SYSTEM.3644	ENSDARG00000069012_ifnphi2	ENSG00000236637_IFNA4	0.0871019	-1.06433	3.00562	0.0829761
REACTOME_CYTOKINE_SIGNALING_IN_IMMUNE_SYSTEM.3645	ENSDARG00000069012_ifnphi2	ENSG00000147885_IFNA16	0.0871019	-1.06433	3.00562	0.0829761
REACTOME_CYTOKINE_SIGNALING_IN_IMMUNE_SYSTEM.3646	ENSDARG00000069012_ifnphi2	ENSG00000188379_IFNA2	0.0871019	-1.06433	3.00562	0.0829761
REACTOME_CYTOKINE_SIGNALING_IN_IMMUNE_SYSTEM.3647	ENSDARG00000069012_ifnphi2	ENSG00000120235_IFNA6	0.0871019	-1.06433	3.00562	0.0829761
REACTOME_CYTOKINE_SIGNALING_IN_IMMUNE_SYSTEM.3651	ENSDARG00000069012_ifnphi2	ENSG00000234829_IFNA17	0.0871019	-1.06433	3.00562	0.0829761
REACTOME_CYTOKINE_SIGNALING_IN_IMMUNE_SYSTEM.3653	ENSDARG00000069012_ifnphi2	ENSG00000197919_IFNA1	0.0871019	-1.06433	3.00562	0.0829761
REACTOME_CYTOKINE_SIGNALING_IN_IMMUNE_SYSTEM.3654	ENSDARG00000069012_ifnphi2	ENSG00000171855_IFNB1	0.0871019	-1.06433	3.00562	0.0829761
REACTOME_CYTOKINE_SIGNALING_IN_IMMUNE_SYSTEM.3655	ENSDARG00000069012_ifnphi2	ENSG00000186803_IFNA10	0.0871019	-1.06433	3.00562	0.0829761
REACTOME_CYTOKINE_SIGNALING_IN_IMMUNE_SYSTEM.3656	ENSDARG00000069012_ifnphi2	ENSG00000147873_IFNA5	0.0871019	-1.06433	3.00562	0.0829761
REACTOME_CYTOKINE_SIGNALING_IN_IMMUNE_SYSTEM.3657	ENSDARG00000069012_ifnphi2	ENSG00000137080_IFNA21	0.0871019	-1.06433	3.00562	0.0829761
REACTOME_CYTOKINE_SIGNALING_IN_IMMUNE_SYSTEM.3658	ENSDARG00000069012_ifnphi2	ENSG00000120242_IFNA8	0.0871019	-1.06433	3.00562	0.0829761
REACTOME_CYTOKINE_SIGNALING_IN_IMMUNE_SYSTEM.3659	ENSDARG00000069012_ifnphi2	ENSG00000214042_IFNA7	0.0871019	-1.06433	3.00562	0.0829761
REACTOME_CYTOKINE_SIGNALING_IN_IMMUNE_SYSTEM.3805	ENSDARG00000070651_prkcdb	ENSG00000163932_PRKCD	1.33872	1.58127	9.04519	0.00263386
REACTOME_CYTOKINE_SIGNALING_IN_IMMUNE_SYSTEM.3924	ENSDARG00000074052_si:ch211-281g13.5	ENSG00000138646_HERC5	-0.00783837	-1.3888	1.00462	0.316196
REACTOME_CYTOKINE_SIGNALING_IN_IMMUNE_SYSTEM.3951	ENSDARG00000074331_eif4g3b	ENSG00000075151_EIF4G3	-0.946502	3.9167	0.397222	0.528527
REACTOME_CYTOKINE_SIGNALING_IN_IMMUNE_SYSTEM.4084	ENSDARG00000075282_irs2b	ENSG00000185950_IRS2	1.25476	1.58735	4.51979	0.0335048
REACTOME_CYTOKINE_SIGNALING_IN_IMMUNE_SYSTEM.4104	ENSDARG00000075456_pik3ca	ENSG00000121879_PIK3CA	-0.0912844	3.30603	0.00402994	0.949383
REACTOME_CYTOKINE_SIGNALING_IN_IMMUNE_SYSTEM.4261	ENSDARG00000076586_csf2rb	ENSG00000100385_IL2RB	0.563113	1.10479	0.578999	0.446705
REACTOME_CYTOKINE_SIGNALING_IN_IMMUNE_SYSTEM.4347	ENSDARG00000077215_eif4g3a	ENSG00000075151_EIF4G3	-0.537097	0.715307	1.02872	0.31046
REACTOME_CYTOKINE_SIGNALING_IN_IMMUNE_SYSTEM.4426	ENSDARG00000078042_il10rb	ENSG00000142166_IFNAR1	-0.931126	1.89965	0.91283	0.339365
REACTOME_CYTOKINE_SIGNALING_IN_IMMUNE_SYSTEM.4494	ENSDARG00000078389_ifi46	ENSG00000165949_IFI27	0.192271	2.29042	0.0265145	0.87065
REACTOME_CYTOKINE_SIGNALING_IN_IMMUNE_SYSTEM.4495	ENSDARG00000078389_ifi46	ENSG00000126709_IFI6	0.192271	2.29042	0.0265145	0.87065
REACTOME_CYTOKINE_SIGNALING_IN_IMMUNE_SYSTEM.4591	ENSDARG00000079123_ikbkb	ENSG00000104365_IKBKB	1.32183	2.7931	0.894633	0.344225
REACTOME_CYTOKINE_SIGNALING_IN_IMMUNE_SYSTEM.4891	ENSDARG00000089892_cd44b	ENSG00000026508_CD44	-0.96905	5.80889	0.454718	0.500103
REACTOME_CYTOKINE_SIGNALING_IN_IMMUNE_SYSTEM.4969	ENSDARG00000091592_peli1a	ENSG00000197329_PELI1	1.03158	1.78421	1.46347	0.22638
REACTOME_CYTOKINE_SIGNALING_IN_IMMUNE_SYSTEM.4986	ENSDARG00000092281_flnb	ENSG00000136068_FLNB	1.60967	2.43399	1.84288	0.174613
REACTOME_CYTOKINE_SIGNALING_IN_IMMUNE_SYSTEM.5002	ENSDARG00000093125_RANBP2	ENSG00000153201_RANBP2	-0.550456	1.64505	0.335605	0.562377
REACTOME_CYTOKINE_SIGNALING_IN_IMMUNE_SYSTEM.5173	ENSDARG00000098374_FLNB	ENSG00000136068_FLNB	-1.77494	2.57017	3.67645	0.0551861
REACTOME_CYTOKINE_SIGNALING_IN_IMMUNE_SYSTEM.5222	ENSDARG00000098857_lifra	ENSG00000160712_IL6R	0.46669	1.87965	0.190139	0.662801
REACTOME_CYTOKINE_SIGNALING_IN_IMMUNE_SYSTEM.5223	ENSDARG00000098857_lifra	ENSG00000185291_IL3RA	0.46669	1.87965	0.190139	0.662801
REACTOME_CYTOKINE_SIGNALING_IN_IMMUNE_SYSTEM.5226	ENSDARG00000098857_lifra	ENSG00000147168_IL2RG	0.46669	1.87965	0.190139	0.662801
REACTOME_CYTOKINE_SIGNALING_IN_IMMUNE_SYSTEM.5346	ENSDARG00000099972_nup153	ENSG00000124789_NUP153	-0.348373	-0.0837027	3.17936	0.0745738
REACTOME_CYTOKINE_SIGNALING_IN_IMMUNE_SYSTEM.5357	ENSDARG00000100089_camk2b2	ENSG00000058404_CAMK2B	-0.302687	1.45881	0.114221	0.735388
REACTOME_CYTOKINE_SIGNALING_IN_IMMUNE_SYSTEM.5397	ENSDARG00000100503_sos1	ENSG00000115904_SOS1	0.743878	2.9277	0.328147	0.566752
REACTOME_CYTOKINE_SIGNALING_IN_IMMUNE_SYSTEM.5553	ENSDARG00000101915_pin1	ENSG00000127445_PIN1	0.959528	0.993681	6.53458	0.0105797
REACTOME_CYTOKINE_SIGNALING_IN_IMMUNE_SYSTEM.5678	ENSDARG00000102978_eif4a3	ENSG00000141543_EIF4A3	-0.496359	2.0414	0.207742	0.648543
REACTOME_CYTOKINE_SIGNALING_IN_IMMUNE_SYSTEM.5764	ENSDARG00000103716_si:busm1-194e12.11	ENSG00000237541_HLA-DQA2	-1.56941	2.10058	6.16136	0.0130571
REACTOME_CYTOKINE_SIGNALING_IN_IMMUNE_SYSTEM.5765	ENSDARG00000103716_si:busm1-194e12.11	ENSG00000196735_HLA-DQA1	-1.56941	2.10058	6.16136	0.0130571
REACTOME_CYTOKINE_SIGNALING_IN_IMMUNE_SYSTEM.5766	ENSDARG00000103716_si:busm1-194e12.11	ENSG00000223865_HLA-DPB1	-1.56941	2.10058	6.16136	0.0130571
REACTOME_CYTOKINE_SIGNALING_IN_IMMUNE_SYSTEM.5856	ENSDARG00000104222_inppl1a	ENSG00000165458_INPPL1	1.68945	2.39275	2.57715	0.108417
REACTOME_CYTOKINE_SIGNALING_IN_IMMUNE_SYSTEM.5913	ENSDARG00000104808_jak2a	ENSG00000096968_JAK2	0.691724	1.75413	0.578884	0.44675
REACTOME_CYTOKINE_SIGNALING_IN_IMMUNE_SYSTEM.5922	ENSDARG00000104889_kpnb1	ENSG00000108424_KPNB1	0.143124	1.79227	0.0236515	0.877775
REACTOME_NONSENSE_MEDIATED_DECAY_ENHANCED_BY_THE_EXON_JUNCTION_COMPLEX.138	ENSDARG00000003599_rpl3	ENSG00000100316_RPL3	0.611351	5.16865	0.141673	0.706624
REACTOME_NONSENSE_MEDIATED_DECAY_ENHANCED_BY_THE_EXON_JUNCTION_COMPLEX.279	ENSDARG00000005791_rpl28	ENSG00000108107_RPL28	1.33438	4.31656	0.49745	0.480623
REACTOME_NONSENSE_MEDIATED_DECAY_ENHANCED_BY_THE_EXON_JUNCTION_COMPLEX.307	ENSDARG00000006316_rpl23a	ENSG00000198242_RPL23A	0.0751288	1.74914	0.00566701	0.939992
REACTOME_NONSENSE_MEDIATED_DECAY_ENHANCED_BY_THE_EXON_JUNCTION_COMPLEX.314	ENSDARG00000006413_rpl38	ENSG00000172809_RPL38	-0.31389	-0.146172	2.04768	0.152439
REACTOME_NONSENSE_MEDIATED_DECAY_ENHANCED_BY_THE_EXON_JUNCTION_COMPLEX.335	ENSDARG00000006691_rpl12	ENSG00000197958_RPL12	0.446793	4.14571	0.0635501	0.80097
REACTOME_NONSENSE_MEDIATED_DECAY_ENHANCED_BY_THE_EXON_JUNCTION_COMPLEX.364	ENSDARG00000007320_rpl7	ENSG00000147604_RPL7	2.0939	2.63638	5.13762	0.0234127
REACTOME_NONSENSE_MEDIATED_DECAY_ENHANCED_BY_THE_EXON_JUNCTION_COMPLEX.486	ENSDARG00000009285_rpl15	ENSG00000174748_RPL15	0.797975	1.1267	1.45937	0.22703
REACTOME_NONSENSE_MEDIATED_DECAY_ENHANCED_BY_THE_EXON_JUNCTION_COMPLEX.533	ENSDARG00000010160_rps15a	ENSG00000134419_RPS15A	-0.0938552	2.02442	0.00645215	0.935979
REACTOME_NONSENSE_MEDIATED_DECAY_ENHANCED_BY_THE_EXON_JUNCTION_COMPLEX.548	ENSDARG00000010516_rpl21	ENSG00000122026_RPL21	-0.775864	3.94302	0.236891	0.626461
REACTOME_NONSENSE_MEDIATED_DECAY_ENHANCED_BY_THE_EXON_JUNCTION_COMPLEX.592	ENSDARG00000011201_rplp2l	ENSG00000177600_RPLP2	-0.124825	1.7618	0.0109944	0.916492
REACTOME_NONSENSE_MEDIATED_DECAY_ENHANCED_BY_THE_EXON_JUNCTION_COMPLEX.602	ENSDARG00000011405_rps9	ENSG00000170889_RPS9	1.65106	2.74936	1.65302	0.198548
REACTOME_NONSENSE_MEDIATED_DECAY_ENHANCED_BY_THE_EXON_JUNCTION_COMPLEX.706	ENSDARG00000013307_rpl19	ENSG00000108298_RPL19	-0.516603	3.29298	0.106544	0.744113
REACTOME_NONSENSE_MEDIATED_DECAY_ENHANCED_BY_THE_EXON_JUNCTION_COMPLEX.810	ENSDARG00000014690_rps4x	ENSG00000129824_RPS4Y1	1.55729	4.53713	1.07029	0.30088
REACTOME_NONSENSE_MEDIATED_DECAY_ENHANCED_BY_THE_EXON_JUNCTION_COMPLEX.811	ENSDARG00000014690_rps4x	ENSG00000198034_RPS4X	1.55729	4.53713	1.07029	0.30088
REACTOME_NONSENSE_MEDIATED_DECAY_ENHANCED_BY_THE_EXON_JUNCTION_COMPLEX.822	ENSDARG00000014867_rpl8	ENSG00000161016_RPL8	0.422152	4.92641	0.0727273	0.787406
REACTOME_NONSENSE_MEDIATED_DECAY_ENHANCED_BY_THE_EXON_JUNCTION_COMPLEX.832	ENSDARG00000015128_rpl27	ENSG00000131469_RPL27	-0.500758	3.71119	0.0775286	0.780675
REACTOME_NONSENSE_MEDIATED_DECAY_ENHANCED_BY_THE_EXON_JUNCTION_COMPLEX.876	ENSDARG00000015862_rpl5b	ENSG00000122406_RPL5	1.6089	2.01038	5.54776	0.0185044
REACTOME_NONSENSE_MEDIATED_DECAY_ENHANCED_BY_THE_EXON_JUNCTION_COMPLEX.1040	ENSDARG00000018334_rpl35	ENSG00000136942_RPL35	0.718015	3.48937	0.178173	0.672948
REACTOME_NONSENSE_MEDIATED_DECAY_ENHANCED_BY_THE_EXON_JUNCTION_COMPLEX.1091	ENSDARG00000019181_rpsa	ENSG00000168028_RPSA	0.725962	5.71835	0.183045	0.668769
REACTOME_NONSENSE_MEDIATED_DECAY_ENHANCED_BY_THE_EXON_JUNCTION_COMPLEX.1134	ENSDARG00000019778_rps6	ENSG00000137154_RPS6	1.24247	4.08917	0.577623	0.447245
REACTOME_NONSENSE_MEDIATED_DECAY_ENHANCED_BY_THE_EXON_JUNCTION_COMPLEX.1154	ENSDARG00000020197_rpl5a	ENSG00000122406_RPL5	-0.0359678	-0.620155	0.0332267	0.855361
REACTOME_NONSENSE_MEDIATED_DECAY_ENHANCED_BY_THE_EXON_JUNCTION_COMPLEX.1251	ENSDARG00000021838_rps23	ENSG00000186468_RPS23	0.958407	1.77076	0.951646	0.329301
REACTOME_NONSENSE_MEDIATED_DECAY_ENHANCED_BY_THE_EXON_JUNCTION_COMPLEX.1254	ENSDARG00000021864_rplp1	ENSG00000137818_RPLP1	0.000821919	2.6891	1.83e-07	0.999659
REACTOME_NONSENSE_MEDIATED_DECAY_ENHANCED_BY_THE_EXON_JUNCTION_COMPLEX.1368	ENSDARG00000025073_rpl18a	ENSG00000105640_RPL18A	1.38275	3.57055	0.69813	0.403413
REACTOME_NONSENSE_MEDIATED_DECAY_ENHANCED_BY_THE_EXON_JUNCTION_COMPLEX.1390	ENSDARG00000025581_rpl10	ENSG00000147403_RPL10	1.06272	6.00353	0.37692	0.539256
REACTOME_NONSENSE_MEDIATED_DECAY_ENHANCED_BY_THE_EXON_JUNCTION_COMPLEX.1399	ENSDARG00000025850_rps21	ENSG00000171858_RPS21	0.0299532	3.88085	0.000153101	0.990128
REACTOME_NONSENSE_MEDIATED_DECAY_ENHANCED_BY_THE_EXON_JUNCTION_COMPLEX.1517	ENSDARG00000029500_rpl34	ENSG00000109475_RPL34	1.03132	1.92928	1.14603	0.284382
REACTOME_NONSENSE_MEDIATED_DECAY_ENHANCED_BY_THE_EXON_JUNCTION_COMPLEX.1519	ENSDARG00000029533_rpl18	ENSG00000063177_RPL18	2.20383	3.77112	1.49054	0.222132
REACTOME_NONSENSE_MEDIATED_DECAY_ENHANCED_BY_THE_EXON_JUNCTION_COMPLEX.1549	ENSDARG00000030408_rps26l	ENSG00000197728_RPS26	1.77263	2.40656	3.97932	0.046062
REACTOME_NONSENSE_MEDIATED_DECAY_ENHANCED_BY_THE_EXON_JUNCTION_COMPLEX.1561	ENSDARG00000030602_rps19	ENSG00000105372_RPS19	-1.26261	2.24299	1.91995	0.165863
REACTOME_NONSENSE_MEDIATED_DECAY_ENHANCED_BY_THE_EXON_JUNCTION_COMPLEX.1683	ENSDARG00000034291_rpl37	ENSG00000145592_RPL37	0.743948	3.58094	0.145721	0.702659
REACTOME_NONSENSE_MEDIATED_DECAY_ENHANCED_BY_THE_EXON_JUNCTION_COMPLEX.1725	ENSDARG00000034897_rps10	ENSG00000124614_RPS10	2.18136	3.80687	1.99424	0.157898
REACTOME_NONSENSE_MEDIATED_DECAY_ENHANCED_BY_THE_EXON_JUNCTION_COMPLEX.1769	ENSDARG00000035692_rps3a	ENSG00000145425_RPS3A	1.4306	5.26678	0.819841	0.365227
REACTOME_NONSENSE_MEDIATED_DECAY_ENHANCED_BY_THE_EXON_JUNCTION_COMPLEX.1816	ENSDARG00000036298_rps13	ENSG00000110700_RPS13	-1.24789	3.74438	0.292141	0.588852
REACTOME_NONSENSE_MEDIATED_DECAY_ENHANCED_BY_THE_EXON_JUNCTION_COMPLEX.1819	ENSDARG00000036316_rpl39	ENSG00000198918_RPL39	0.604146	3.57567	0.137371	0.710909
REACTOME_NONSENSE_MEDIATED_DECAY_ENHANCED_BY_THE_EXON_JUNCTION_COMPLEX.1857	ENSDARG00000036629_rps14	ENSG00000164587_RPS14	-0.342683	2.70689	0.065116	0.798585
REACTOME_NONSENSE_MEDIATED_DECAY_ENHANCED_BY_THE_EXON_JUNCTION_COMPLEX.1877	ENSDARG00000036875_rps12	ENSG00000112306_RPS12	1.3734	2.56844	0.882792	0.347438
REACTOME_NONSENSE_MEDIATED_DECAY_ENHANCED_BY_THE_EXON_JUNCTION_COMPLEX.1891	ENSDARG00000037071_rps26	ENSG00000197728_RPS26	-0.663651	1.58077	0.426377	0.513772
REACTOME_NONSENSE_MEDIATED_DECAY_ENHANCED_BY_THE_EXON_JUNCTION_COMPLEX.2038	ENSDARG00000039347_rps24	ENSG00000138326_RPS24	1.09574	3.00693	0.527959	0.467466
REACTOME_NONSENSE_MEDIATED_DECAY_ENHANCED_BY_THE_EXON_JUNCTION_COMPLEX.2137	ENSDARG00000041182_rpl4	ENSG00000174444_RPL4	1.08616	4.6987	0.374509	0.540557
REACTOME_NONSENSE_MEDIATED_DECAY_ENHANCED_BY_THE_EXON_JUNCTION_COMPLEX.2146	ENSDARG00000041435_uba52	ENSG00000221983_UBA52	1.17123	3.94722	0.606635	0.436057
REACTOME_NONSENSE_MEDIATED_DECAY_ENHANCED_BY_THE_EXON_JUNCTION_COMPLEX.2148	ENSDARG00000041481_smg5	ENSG00000198952_SMG5	0.263132	2.09837	0.0273111	0.868739
REACTOME_NONSENSE_MEDIATED_DECAY_ENHANCED_BY_THE_EXON_JUNCTION_COMPLEX.2162	ENSDARG00000041811_rps25	ENSG00000118181_RPS25	-0.558793	2.49346	0.191233	0.661893
REACTOME_NONSENSE_MEDIATED_DECAY_ENHANCED_BY_THE_EXON_JUNCTION_COMPLEX.2208	ENSDARG00000042566_rps7	ENSG00000171863_RPS7	1.70141	2.73324	2.17429	0.140335
REACTOME_NONSENSE_MEDIATED_DECAY_ENHANCED_BY_THE_EXON_JUNCTION_COMPLEX.2232	ENSDARG00000042905_rpl10a	ENSG00000198755_RPL10A	1.37967	4.21474	0.551787	0.457589
REACTOME_NONSENSE_MEDIATED_DECAY_ENHANCED_BY_THE_EXON_JUNCTION_COMPLEX.2262	ENSDARG00000043453_rps5	ENSG00000083845_RPS5	0.410782	5.12295	0.0632292	0.801463
REACTOME_NONSENSE_MEDIATED_DECAY_ENHANCED_BY_THE_EXON_JUNCTION_COMPLEX.2268	ENSDARG00000043509_rpl11	ENSG00000142676_RPL11	0.702913	3.37163	0.175026	0.675683
REACTOME_NONSENSE_MEDIATED_DECAY_ENHANCED_BY_THE_EXON_JUNCTION_COMPLEX.2295	ENSDARG00000043976_etf1b	ENSG00000120705_ETF1	0.527803	2.10183	0.173266	0.677226
REACTOME_NONSENSE_MEDIATED_DECAY_ENHANCED_BY_THE_EXON_JUNCTION_COMPLEX.2315	ENSDARG00000044093_rpl13a	ENSG00000142541_RPL13A	2.03109	4.93559	0.884829	0.346882
REACTOME_NONSENSE_MEDIATED_DECAY_ENHANCED_BY_THE_EXON_JUNCTION_COMPLEX.2398	ENSDARG00000045487_rps16	ENSG00000105193_RPS16	-1.24186	3.25194	0.498563	0.480132
REACTOME_NONSENSE_MEDIATED_DECAY_ENHANCED_BY_THE_EXON_JUNCTION_COMPLEX.2476	ENSDARG00000051783_rplp0	ENSG00000089157_RPLP0	1.2923	6.86323	0.764534	0.381913
REACTOME_NONSENSE_MEDIATED_DECAY_ENHANCED_BY_THE_EXON_JUNCTION_COMPLEX.2575	ENSDARG00000053365_rpl31	ENSG00000071082_RPL31	0.909896	2.40119	0.368922	0.543592
REACTOME_NONSENSE_MEDIATED_DECAY_ENHANCED_BY_THE_EXON_JUNCTION_COMPLEX.2581	ENSDARG00000053457_rpl23	ENSG00000125691_RPL23	-1.09639	3.28577	0.532244	0.465665
REACTOME_NONSENSE_MEDIATED_DECAY_ENHANCED_BY_THE_EXON_JUNCTION_COMPLEX.2657	ENSDARG00000054570_smg1	ENSG00000157106_SMG1	0.457985	4.21934	0.0965553	0.756003
REACTOME_NONSENSE_MEDIATED_DECAY_ENHANCED_BY_THE_EXON_JUNCTION_COMPLEX.2760	ENSDARG00000055996_rps8a	ENSG00000142937_RPS8	0.227962	3.31812	0.0162087	0.898692
REACTOME_NONSENSE_MEDIATED_DECAY_ENHANCED_BY_THE_EXON_JUNCTION_COMPLEX.2862	ENSDARG00000057368_rps8b	ENSG00000142937_RPS8	-0.186257	2.25934	0.0185131	0.891772
REACTOME_NONSENSE_MEDIATED_DECAY_ENHANCED_BY_THE_EXON_JUNCTION_COMPLEX.2870	ENSDARG00000057556_rpl17	ENSG00000265681_RPL17	0.659033	5.20664	0.126023	0.722591
REACTOME_NONSENSE_MEDIATED_DECAY_ENHANCED_BY_THE_EXON_JUNCTION_COMPLEX.2935	ENSDARG00000058451_rpl6	ENSG00000089009_RPL6	2.5984	3.85332	2.84323	0.0917599
REACTOME_NONSENSE_MEDIATED_DECAY_ENHANCED_BY_THE_EXON_JUNCTION_COMPLEX.3774	ENSDARG00000070437_rpl22	ENSG00000116251_RPL22	-0.1493	-0.665074	1.39866	0.236948
REACTOME_NONSENSE_MEDIATED_DECAY_ENHANCED_BY_THE_EXON_JUNCTION_COMPLEX.3818	ENSDARG00000070849_rps15	ENSG00000115268_RPS15	-0.892315	2.58473	0.560391	0.454103
REACTOME_NONSENSE_MEDIATED_DECAY_ENHANCED_BY_THE_EXON_JUNCTION_COMPLEX.4354	ENSDARG00000077291_rps2	ENSG00000140988_RPS2	1.34053	5.78955	0.623841	0.429624
REACTOME_NONSENSE_MEDIATED_DECAY_ENHANCED_BY_THE_EXON_JUNCTION_COMPLEX.4397	ENSDARG00000077717_rpl29	ENSG00000162244_RPL29	0.231311	2.72472	0.0156588	0.900416
REACTOME_NONSENSE_MEDIATED_DECAY_ENHANCED_BY_THE_EXON_JUNCTION_COMPLEX.4814	ENSDARG00000088030_rpl35a	ENSG00000182899_RPL35A	1.43242	2.6939	0.897934	0.343336
REACTOME_NONSENSE_MEDIATED_DECAY_ENHANCED_BY_THE_EXON_JUNCTION_COMPLEX.5019	ENSDARG00000093606_si:dkey-159f12.2	ENSG00000142534_RPS11	1.4017	2.31358	1.42256	0.232983
REACTOME_NONSENSE_MEDIATED_DECAY_ENHANCED_BY_THE_EXON_JUNCTION_COMPLEX.5243	ENSDARG00000099022_faua	ENSG00000149806_FAU	-0.273321	1.89882	0.0578333	0.809954
REACTOME_NONSENSE_MEDIATED_DECAY_ENHANCED_BY_THE_EXON_JUNCTION_COMPLEX.5253	ENSDARG00000099104_rpl24	ENSG00000114391_RPL24	-1.1242	1.95264	1.28012	0.257876
REACTOME_NONSENSE_MEDIATED_DECAY_ENHANCED_BY_THE_EXON_JUNCTION_COMPLEX.5272	ENSDARG00000099380_rpl13	ENSG00000167526_RPL13	0.995154	3.60568	0.298345	0.584922
REACTOME_NONSENSE_MEDIATED_DECAY_ENHANCED_BY_THE_EXON_JUNCTION_COMPLEX.5386	ENSDARG00000100392_rps18	ENSG00000231500_RPS18	-0.599987	1.31401	0.364342	0.546104
REACTOME_NONSENSE_MEDIATED_DECAY_ENHANCED_BY_THE_EXON_JUNCTION_COMPLEX.5407	ENSDARG00000100588_rpl36	ENSG00000130255_RPL36	0.0111843	-1.38016	1.20441	0.272442
REACTOME_NONSENSE_MEDIATED_DECAY_ENHANCED_BY_THE_EXON_JUNCTION_COMPLEX.5678	ENSDARG00000102978_eif4a3	ENSG00000141543_EIF4A3	-0.496359	2.0414	0.207742	0.648543
REACTOME_NONSENSE_MEDIATED_DECAY_ENHANCED_BY_THE_EXON_JUNCTION_COMPLEX.5724	ENSDARG00000103433_rpl14	ENSG00000188846_RPL14	1.11274	3.82003	0.556938	0.455496
REACTOME_NONSENSE_MEDIATED_DECAY_ENHANCED_BY_THE_EXON_JUNCTION_COMPLEX.5809	ENSDARG00000104011_rps17	ENSG00000182774_RPS17	0.470113	3.49174	0.0502197	0.822681
REACTOME_NONSENSE_MEDIATED_DECAY_ENHANCED_BY_THE_EXON_JUNCTION_COMPLEX.6089	ENSDARG00000115271_RPL37A	ENSG00000197756_RPL37A	-0.51206	3.40317	0.0973962	0.754977
