# Supplementary material for: Vegfc/d-dependent regulation of the lymphatic vasculature during cardiac regeneration is influenced by injury context
Source: NPJ Regen Med. 2019 Aug 22;4:18. doi: 10.1038/s41536-019-0079-2 (PMC6706389; doi:10.1038/s41536-019-0079-2)
Supplement: Supplementary file 5 — Supplementary Data Set 4. [file 41536_2019_79_MOESM5_ESM.xls]

## Sheet: Online table 1
Reactome	NameFish	NameHuman	logFC	logCPM	LR	PValue
REACTOME_BIOLOGICAL_OXIDATIONS.74	ENSDARG00000002347_cyp11a1	ENSG00000140459_CYP11A1	0.0229978	-2.03301	1.06106	0.302974
REACTOME_BIOLOGICAL_OXIDATIONS.234	ENSDARG00000005191_ahcy	ENSG00000101444_AHCY	-2.43	2.4689	1.98006	0.159385
REACTOME_BIOLOGICAL_OXIDATIONS.302	ENSDARG00000006220_ugt1a7	ENSG00000241635_UGT1A1	0	-2.14497	0	1
REACTOME_BIOLOGICAL_OXIDATIONS.699	ENSDARG00000013095_gclc	ENSG00000001084_GCLC	0.117377	3.67463	0.00221459	0.962466
REACTOME_BIOLOGICAL_OXIDATIONS.1043	ENSDARG00000018342_ggt1b	ENSG00000100031_GGT1	-0.132192	0.915677	0.0072672	0.932064
REACTOME_BIOLOGICAL_OXIDATIONS.1318	ENSDARG00000023526_ggt1a	ENSG00000100031_GGT1	2.23881	2.14816	3.78396	0.0517462
REACTOME_BIOLOGICAL_OXIDATIONS.1420	ENSDARG00000026548_cyp2u1	ENSG00000155016_CYP2U1	0.416219	0.861214	0.0787587	0.778987
REACTOME_BIOLOGICAL_OXIDATIONS.1670	ENSDARG00000033999_cyp26a1	ENSG00000095596_CYP26A1	0.564077	1.78721	0.0677156	0.794692
REACTOME_BIOLOGICAL_OXIDATIONS.1791	ENSDARG00000036066_si:dkey-78a14.4	ENSG00000171428_NAT1	-0.04328	-1.93836	1.37617	0.240755
REACTOME_BIOLOGICAL_OXIDATIONS.1792	ENSDARG00000036066_si:dkey-78a14.4	ENSG00000156006_NAT2	-0.04328	-1.93836	1.37617	0.240755
REACTOME_BIOLOGICAL_OXIDATIONS.1927	ENSDARG00000037781_acss2	ENSG00000131069_ACSS2	-0.543933	0.739269	0.243278	0.621849
REACTOME_BIOLOGICAL_OXIDATIONS.2102	ENSDARG00000040334_mat2aa	ENSG00000168906_MAT2A	-1.17166	1.60256	0.476456	0.490032
REACTOME_BIOLOGICAL_OXIDATIONS.2142	ENSDARG00000041348_cyp19a1a	ENSG00000137869_CYP19A1	-0.024327	-2.02703	0.883831	0.347154
REACTOME_BIOLOGICAL_OXIDATIONS.2210	ENSDARG00000042641_cyp51	ENSG00000001630_CYP51A1	-0.173551	0.0775034	0.0379446	0.845554
REACTOME_BIOLOGICAL_OXIDATIONS.2296	ENSDARG00000044002_cyp2x7	ENSG00000197838_CYP2A13	-1.72181	1.49835	3.36604	0.0665536
REACTOME_BIOLOGICAL_OXIDATIONS.2297	ENSDARG00000044002_cyp2x7	ENSG00000108242_CYP2C18	-1.72181	1.49835	3.36604	0.0665536
REACTOME_BIOLOGICAL_OXIDATIONS.2298	ENSDARG00000044002_cyp2x7	ENSG00000130649_CYP2E1	-1.72181	1.49835	3.36604	0.0665536
REACTOME_BIOLOGICAL_OXIDATIONS.2299	ENSDARG00000044002_cyp2x7	ENSG00000134716_CYP2J2	-1.72181	1.49835	3.36604	0.0665536
REACTOME_BIOLOGICAL_OXIDATIONS.2300	ENSDARG00000044002_cyp2x7	ENSG00000167600_CYP2S1	-1.72181	1.49835	3.36604	0.0665536
REACTOME_BIOLOGICAL_OXIDATIONS.2301	ENSDARG00000044002_cyp2x7	ENSG00000138115_CYP2C8	-1.72181	1.49835	3.36604	0.0665536
REACTOME_BIOLOGICAL_OXIDATIONS.2303	ENSDARG00000044002_cyp2x7	ENSG00000138109_CYP2C9	-1.72181	1.49835	3.36604	0.0665536
REACTOME_BIOLOGICAL_OXIDATIONS.2304	ENSDARG00000044002_cyp2x7	ENSG00000255974_CYP2A6	-1.72181	1.49835	3.36604	0.0665536
REACTOME_BIOLOGICAL_OXIDATIONS.2305	ENSDARG00000044002_cyp2x7	ENSG00000073067_CYP2W1	-1.72181	1.49835	3.36604	0.0665536
REACTOME_BIOLOGICAL_OXIDATIONS.2306	ENSDARG00000044002_cyp2x7	ENSG00000197408_CYP2B6	-1.72181	1.49835	3.36604	0.0665536
REACTOME_BIOLOGICAL_OXIDATIONS.2308	ENSDARG00000044002_cyp2x7	ENSG00000197446_CYP2F1	-1.72181	1.49835	3.36604	0.0665536
REACTOME_BIOLOGICAL_OXIDATIONS.2309	ENSDARG00000044002_cyp2x7	ENSG00000165841_CYP2C19	-1.72181	1.49835	3.36604	0.0665536
REACTOME_BIOLOGICAL_OXIDATIONS.2378	ENSDARG00000045015_cyp27b1	ENSG00000111012_CYP27B1	2.62245	2.67087	2.2001	0.138002
REACTOME_BIOLOGICAL_OXIDATIONS.2383	ENSDARG00000045123_oplah	ENSG00000178814_OPLAH	0.827421	0.420479	0.803592	0.370022
REACTOME_BIOLOGICAL_OXIDATIONS.2766	ENSDARG00000056029_cyp26c1	ENSG00000187553_CYP26C1	0.30397	-1.03602	2.80289	0.0940948
REACTOME_BIOLOGICAL_OXIDATIONS.2843	ENSDARG00000057099_papss1	ENSG00000138801_PAPSS1	0.581089	2.11821	0.0819426	0.774682
REACTOME_BIOLOGICAL_OXIDATIONS.3635	ENSDARG00000068934_cyp1b1	ENSG00000138061_CYP1B1	0.262504	-1.15882	2.41711	0.120016
REACTOME_BIOLOGICAL_OXIDATIONS.4113	ENSDARG00000075541_si:ch73-236c18.3	ENSG00000100031_GGT1	-1.1482	1.76419	0.380061	0.537571
REACTOME_BIOLOGICAL_OXIDATIONS.5036	ENSDARG00000094268_si:ch73-337l15.2	ENSG00000100031_GGT1	-0.357773	3.03384	0.024697	0.875124
REACTOME_BIOLOGICAL_OXIDATIONS.5164	ENSDARG00000098315_cyp1a	ENSG00000140505_CYP1A2	0.243272	1.53452	0.0145879	0.903865
REACTOME_BIOLOGICAL_OXIDATIONS.5165	ENSDARG00000098315_cyp1a	ENSG00000140465_CYP1A1	0.243272	1.53452	0.0145879	0.903865
REACTOME_BIOLOGICAL_OXIDATIONS.5555	ENSDARG00000101967_sult4a1	ENSG00000130540_SULT4A1	-0.353593	-0.755431	0.973347	0.323847
REACTOME_BIOLOGICAL_OXIDATIONS.5680	ENSDARG00000102981_cyp2k16	ENSG00000134716_CYP2J2	0.732044	1.21109	0.189629	0.663225
REACTOME_BIOLOGICAL_OXIDATIONS.5681	ENSDARG00000102981_cyp2k16	ENSG00000108242_CYP2C18	0.732044	1.21109	0.189629	0.663225
REACTOME_BIOLOGICAL_OXIDATIONS.5682	ENSDARG00000102981_cyp2k16	ENSG00000165841_CYP2C19	0.732044	1.21109	0.189629	0.663225
REACTOME_BIOLOGICAL_OXIDATIONS.5683	ENSDARG00000102981_cyp2k16	ENSG00000138115_CYP2C8	0.732044	1.21109	0.189629	0.663225
REACTOME_BIOLOGICAL_OXIDATIONS.5684	ENSDARG00000102981_cyp2k16	ENSG00000138109_CYP2C9	0.732044	1.21109	0.189629	0.663225
REACTOME_BIOLOGICAL_OXIDATIONS.5704	ENSDARG00000103277_cyp24a1	ENSG00000019186_CYP24A1	-0.504318	1.60075	0.0732224	0.786701
REACTOME_BIOLOGICAL_OXIDATIONS.5838	ENSDARG00000104203_ugt5b5	ENSG00000213759_UGT2B11	0.613725	2.25461	0.07167	0.788921
REACTOME_BIOLOGICAL_OXIDATIONS.5839	ENSDARG00000104203_ugt5b5	ENSG00000244122_UGT1A7	0.613725	2.25461	0.07167	0.788921
REACTOME_BIOLOGICAL_OXIDATIONS.5841	ENSDARG00000104203_ugt5b5	ENSG00000156096_UGT2B4	0.613725	2.25461	0.07167	0.788921
REACTOME_BIOLOGICAL_OXIDATIONS.5842	ENSDARG00000104203_ugt5b5	ENSG00000109181_UGT2B10	0.613725	2.25461	0.07167	0.788921
REACTOME_BIOLOGICAL_OXIDATIONS.5843	ENSDARG00000104203_ugt5b5	ENSG00000197888_UGT2B17	0.613725	2.25461	0.07167	0.788921
REACTOME_BIOLOGICAL_OXIDATIONS.5844	ENSDARG00000104203_ugt5b5	ENSG00000171234_UGT2B7	0.613725	2.25461	0.07167	0.788921
REACTOME_BIOLOGICAL_OXIDATIONS.5845	ENSDARG00000104203_ugt5b5	ENSG00000167165_UGT1A6	0.613725	2.25461	0.07167	0.788921
REACTOME_BIOLOGICAL_OXIDATIONS.5846	ENSDARG00000104203_ugt5b5	ENSG00000135226_UGT2B28	0.613725	2.25461	0.07167	0.788921
REACTOME_BIOLOGICAL_OXIDATIONS.5847	ENSDARG00000104203_ugt5b5	ENSG00000243135_UGT1A3	0.613725	2.25461	0.07167	0.788921
REACTOME_BIOLOGICAL_OXIDATIONS.5850	ENSDARG00000104203_ugt5b5	ENSG00000241119_UGT1A9	0.613725	2.25461	0.07167	0.788921
REACTOME_BIOLOGICAL_OXIDATIONS.5852	ENSDARG00000104203_ugt5b5	ENSG00000242366_UGT1A8	0.613725	2.25461	0.07167	0.788921
REACTOME_BIOLOGICAL_OXIDATIONS.5853	ENSDARG00000104203_ugt5b5	ENSG00000173610_UGT2A1	0.613725	2.25461	0.07167	0.788921
REACTOME_BIOLOGICAL_OXIDATIONS.5854	ENSDARG00000104203_ugt5b5	ENSG00000244474_UGT1A4	0.613725	2.25461	0.07167	0.788921
REACTOME_BIOLOGICAL_OXIDATIONS.5855	ENSDARG00000104203_ugt5b5	ENSG00000240224_UGT1A5	0.613725	2.25461	0.07167	0.788921
REACTOME_BIOLOGICAL_OXIDATIONS.6115	ENSDARG00000115805_GGT7	ENSG00000131067_GGT7	0.288926	2.07826	0.0172323	0.89556
REACTOME_XENOBIOTICS.2296	ENSDARG00000044002_cyp2x7	ENSG00000197838_CYP2A13	-1.72181	1.49835	3.36604	0.0665536
REACTOME_XENOBIOTICS.2297	ENSDARG00000044002_cyp2x7	ENSG00000108242_CYP2C18	-1.72181	1.49835	3.36604	0.0665536
REACTOME_XENOBIOTICS.2298	ENSDARG00000044002_cyp2x7	ENSG00000130649_CYP2E1	-1.72181	1.49835	3.36604	0.0665536
REACTOME_XENOBIOTICS.2301	ENSDARG00000044002_cyp2x7	ENSG00000138115_CYP2C8	-1.72181	1.49835	3.36604	0.0665536
REACTOME_XENOBIOTICS.2303	ENSDARG00000044002_cyp2x7	ENSG00000138109_CYP2C9	-1.72181	1.49835	3.36604	0.0665536
REACTOME_XENOBIOTICS.2304	ENSDARG00000044002_cyp2x7	ENSG00000255974_CYP2A6	-1.72181	1.49835	3.36604	0.0665536
REACTOME_XENOBIOTICS.2306	ENSDARG00000044002_cyp2x7	ENSG00000197408_CYP2B6	-1.72181	1.49835	3.36604	0.0665536
REACTOME_XENOBIOTICS.2308	ENSDARG00000044002_cyp2x7	ENSG00000197446_CYP2F1	-1.72181	1.49835	3.36604	0.0665536
REACTOME_XENOBIOTICS.2309	ENSDARG00000044002_cyp2x7	ENSG00000165841_CYP2C19	-1.72181	1.49835	3.36604	0.0665536
REACTOME_XENOBIOTICS.5164	ENSDARG00000098315_cyp1a	ENSG00000140505_CYP1A2	0.243272	1.53452	0.0145879	0.903865
REACTOME_XENOBIOTICS.5165	ENSDARG00000098315_cyp1a	ENSG00000140465_CYP1A1	0.243272	1.53452	0.0145879	0.903865
REACTOME_XENOBIOTICS.5681	ENSDARG00000102981_cyp2k16	ENSG00000108242_CYP2C18	0.732044	1.21109	0.189629	0.663225
REACTOME_XENOBIOTICS.5682	ENSDARG00000102981_cyp2k16	ENSG00000165841_CYP2C19	0.732044	1.21109	0.189629	0.663225
REACTOME_XENOBIOTICS.5683	ENSDARG00000102981_cyp2k16	ENSG00000138115_CYP2C8	0.732044	1.21109	0.189629	0.663225
REACTOME_XENOBIOTICS.5684	ENSDARG00000102981_cyp2k16	ENSG00000138109_CYP2C9	0.732044	1.21109	0.189629	0.663225
REACTOME_CYTOCHROME_P450_ARRANGED_BY_SUBSTRATE_TYPE.74	ENSDARG00000002347_cyp11a1	ENSG00000140459_CYP11A1	0.0229978	-2.03301	1.06106	0.302974
REACTOME_CYTOCHROME_P450_ARRANGED_BY_SUBSTRATE_TYPE.1420	ENSDARG00000026548_cyp2u1	ENSG00000155016_CYP2U1	0.416219	0.861214	0.0787587	0.778987
REACTOME_CYTOCHROME_P450_ARRANGED_BY_SUBSTRATE_TYPE.1670	ENSDARG00000033999_cyp26a1	ENSG00000095596_CYP26A1	0.564077	1.78721	0.0677156	0.794692
REACTOME_CYTOCHROME_P450_ARRANGED_BY_SUBSTRATE_TYPE.2142	ENSDARG00000041348_cyp19a1a	ENSG00000137869_CYP19A1	-0.024327	-2.02703	0.883831	0.347154
REACTOME_CYTOCHROME_P450_ARRANGED_BY_SUBSTRATE_TYPE.2210	ENSDARG00000042641_cyp51	ENSG00000001630_CYP51A1	-0.173551	0.0775034	0.0379446	0.845554
REACTOME_CYTOCHROME_P450_ARRANGED_BY_SUBSTRATE_TYPE.2296	ENSDARG00000044002_cyp2x7	ENSG00000197838_CYP2A13	-1.72181	1.49835	3.36604	0.0665536
REACTOME_CYTOCHROME_P450_ARRANGED_BY_SUBSTRATE_TYPE.2297	ENSDARG00000044002_cyp2x7	ENSG00000108242_CYP2C18	-1.72181	1.49835	3.36604	0.0665536
REACTOME_CYTOCHROME_P450_ARRANGED_BY_SUBSTRATE_TYPE.2298	ENSDARG00000044002_cyp2x7	ENSG00000130649_CYP2E1	-1.72181	1.49835	3.36604	0.0665536
REACTOME_CYTOCHROME_P450_ARRANGED_BY_SUBSTRATE_TYPE.2299	ENSDARG00000044002_cyp2x7	ENSG00000134716_CYP2J2	-1.72181	1.49835	3.36604	0.0665536
REACTOME_CYTOCHROME_P450_ARRANGED_BY_SUBSTRATE_TYPE.2300	ENSDARG00000044002_cyp2x7	ENSG00000167600_CYP2S1	-1.72181	1.49835	3.36604	0.0665536
REACTOME_CYTOCHROME_P450_ARRANGED_BY_SUBSTRATE_TYPE.2301	ENSDARG00000044002_cyp2x7	ENSG00000138115_CYP2C8	-1.72181	1.49835	3.36604	0.0665536
REACTOME_CYTOCHROME_P450_ARRANGED_BY_SUBSTRATE_TYPE.2303	ENSDARG00000044002_cyp2x7	ENSG00000138109_CYP2C9	-1.72181	1.49835	3.36604	0.0665536
REACTOME_CYTOCHROME_P450_ARRANGED_BY_SUBSTRATE_TYPE.2304	ENSDARG00000044002_cyp2x7	ENSG00000255974_CYP2A6	-1.72181	1.49835	3.36604	0.0665536
REACTOME_CYTOCHROME_P450_ARRANGED_BY_SUBSTRATE_TYPE.2305	ENSDARG00000044002_cyp2x7	ENSG00000073067_CYP2W1	-1.72181	1.49835	3.36604	0.0665536
REACTOME_CYTOCHROME_P450_ARRANGED_BY_SUBSTRATE_TYPE.2306	ENSDARG00000044002_cyp2x7	ENSG00000197408_CYP2B6	-1.72181	1.49835	3.36604	0.0665536
REACTOME_CYTOCHROME_P450_ARRANGED_BY_SUBSTRATE_TYPE.2308	ENSDARG00000044002_cyp2x7	ENSG00000197446_CYP2F1	-1.72181	1.49835	3.36604	0.0665536
REACTOME_CYTOCHROME_P450_ARRANGED_BY_SUBSTRATE_TYPE.2309	ENSDARG00000044002_cyp2x7	ENSG00000165841_CYP2C19	-1.72181	1.49835	3.36604	0.0665536
REACTOME_CYTOCHROME_P450_ARRANGED_BY_SUBSTRATE_TYPE.2378	ENSDARG00000045015_cyp27b1	ENSG00000111012_CYP27B1	2.62245	2.67087	2.2001	0.138002
REACTOME_CYTOCHROME_P450_ARRANGED_BY_SUBSTRATE_TYPE.2766	ENSDARG00000056029_cyp26c1	ENSG00000187553_CYP26C1	0.30397	-1.03602	2.80289	0.0940948
REACTOME_CYTOCHROME_P450_ARRANGED_BY_SUBSTRATE_TYPE.3635	ENSDARG00000068934_cyp1b1	ENSG00000138061_CYP1B1	0.262504	-1.15882	2.41711	0.120016
REACTOME_CYTOCHROME_P450_ARRANGED_BY_SUBSTRATE_TYPE.5164	ENSDARG00000098315_cyp1a	ENSG00000140505_CYP1A2	0.243272	1.53452	0.0145879	0.903865
REACTOME_CYTOCHROME_P450_ARRANGED_BY_SUBSTRATE_TYPE.5165	ENSDARG00000098315_cyp1a	ENSG00000140465_CYP1A1	0.243272	1.53452	0.0145879	0.903865
REACTOME_CYTOCHROME_P450_ARRANGED_BY_SUBSTRATE_TYPE.5680	ENSDARG00000102981_cyp2k16	ENSG00000134716_CYP2J2	0.732044	1.21109	0.189629	0.663225
REACTOME_CYTOCHROME_P450_ARRANGED_BY_SUBSTRATE_TYPE.5681	ENSDARG00000102981_cyp2k16	ENSG00000108242_CYP2C18	0.732044	1.21109	0.189629	0.663225
REACTOME_CYTOCHROME_P450_ARRANGED_BY_SUBSTRATE_TYPE.5682	ENSDARG00000102981_cyp2k16	ENSG00000165841_CYP2C19	0.732044	1.21109	0.189629	0.663225
REACTOME_CYTOCHROME_P450_ARRANGED_BY_SUBSTRATE_TYPE.5683	ENSDARG00000102981_cyp2k16	ENSG00000138115_CYP2C8	0.732044	1.21109	0.189629	0.663225
REACTOME_CYTOCHROME_P450_ARRANGED_BY_SUBSTRATE_TYPE.5684	ENSDARG00000102981_cyp2k16	ENSG00000138109_CYP2C9	0.732044	1.21109	0.189629	0.663225
REACTOME_CYTOCHROME_P450_ARRANGED_BY_SUBSTRATE_TYPE.5704	ENSDARG00000103277_cyp24a1	ENSG00000019186_CYP24A1	-0.504318	1.60075	0.0732224	0.786701
REACTOME_APOPTOTIC_CLEAVAGE_OF_CELL_ADHESION_PROTEINS.118	ENSDARG00000003091_oclnb	ENSG00000197822_OCLN	-1.44311	1.16979	2.01208	0.156052
REACTOME_APOPTOTIC_CLEAVAGE_OF_CELL_ADHESION_PROTEINS.796	ENSDARG00000014571_ctnnb1	ENSG00000168036_CTNNB1	-0.0247303	3.08875	9.7869e-05	0.992107
REACTOME_APOPTOTIC_CLEAVAGE_OF_CELL_ADHESION_PROTEINS.1014	ENSDARG00000017905_casp3a	ENSG00000164305_CASP3	-1.59395	1.32929	3.91967	0.0477242
REACTOME_APOPTOTIC_CLEAVAGE_OF_CELL_ADHESION_PROTEINS.1274	ENSDARG00000022309_dspa	ENSG00000096696_DSP	-1.12402	0.705356	2.10374	0.146939
REACTOME_APOPTOTIC_CLEAVAGE_OF_CELL_ADHESION_PROTEINS.1313	ENSDARG00000023443_tjp2b	ENSG00000119139_TJP2	0.781638	3.25817	0.115873	0.733555
REACTOME_APOPTOTIC_CLEAVAGE_OF_CELL_ADHESION_PROTEINS.2543	ENSDARG00000052705_pkp1b	ENSG00000081277_PKP1	-1.85399	1.67148	3.91447	0.0478722
REACTOME_APOPTOTIC_CLEAVAGE_OF_CELL_ADHESION_PROTEINS.3411	ENSDARG00000062750_DSG2	ENSG00000134757_DSG3	-2.72094	3.13041	1.47791	0.224102
REACTOME_APOPTOTIC_CLEAVAGE_OF_CELL_ADHESION_PROTEINS.3413	ENSDARG00000062750_DSG2	ENSG00000134760_DSG1	-2.72094	3.13041	1.47791	0.224102
REACTOME_APOPTOTIC_CLEAVAGE_OF_CELL_ADHESION_PROTEINS.3414	ENSDARG00000062750_DSG2	ENSG00000046604_DSG2	-2.72094	3.13041	1.47791	0.224102
REACTOME_APOPTOTIC_CLEAVAGE_OF_CELL_ADHESION_PROTEINS.3508	ENSDARG00000063309_tjp2a	ENSG00000119139_TJP2	0.0361465	2.60643	0.000292099	0.986364
REACTOME_APOPTOTIC_CLEAVAGE_OF_CELL_ADHESION_PROTEINS.4292	ENSDARG00000076673_wu:fi04e12	ENSG00000096696_DSP	-0.3961	2.53916	0.0290172	0.864739
REACTOME_APOPTOTIC_CLEAVAGE_OF_CELL_ADHESION_PROTEINS.4379	ENSDARG00000077506_tjp1a	ENSG00000104067_TJP1	1.05943	2.25346	0.270508	0.602991
REACTOME_APOPTOTIC_CLEAVAGE_OF_CELL_ADHESION_PROTEINS.4616	ENSDARG00000079374_tjp1b	ENSG00000104067_TJP1	-2.07414	2.74152	0.955358	0.328359
REACTOME_PHASE1_FUNCTIONALIZATION_OF_COMPOUNDS.74	ENSDARG00000002347_cyp11a1	ENSG00000140459_CYP11A1	0.0229978	-2.03301	1.06106	0.302974
REACTOME_PHASE1_FUNCTIONALIZATION_OF_COMPOUNDS.1420	ENSDARG00000026548_cyp2u1	ENSG00000155016_CYP2U1	0.416219	0.861214	0.0787587	0.778987
REACTOME_PHASE1_FUNCTIONALIZATION_OF_COMPOUNDS.1670	ENSDARG00000033999_cyp26a1	ENSG00000095596_CYP26A1	0.564077	1.78721	0.0677156	0.794692
REACTOME_PHASE1_FUNCTIONALIZATION_OF_COMPOUNDS.1927	ENSDARG00000037781_acss2	ENSG00000131069_ACSS2	-0.543933	0.739269	0.243278	0.621849
REACTOME_PHASE1_FUNCTIONALIZATION_OF_COMPOUNDS.2142	ENSDARG00000041348_cyp19a1a	ENSG00000137869_CYP19A1	-0.024327	-2.02703	0.883831	0.347154
REACTOME_PHASE1_FUNCTIONALIZATION_OF_COMPOUNDS.2210	ENSDARG00000042641_cyp51	ENSG00000001630_CYP51A1	-0.173551	0.0775034	0.0379446	0.845554
REACTOME_PHASE1_FUNCTIONALIZATION_OF_COMPOUNDS.2296	ENSDARG00000044002_cyp2x7	ENSG00000197838_CYP2A13	-1.72181	1.49835	3.36604	0.0665536
REACTOME_PHASE1_FUNCTIONALIZATION_OF_COMPOUNDS.2297	ENSDARG00000044002_cyp2x7	ENSG00000108242_CYP2C18	-1.72181	1.49835	3.36604	0.0665536
REACTOME_PHASE1_FUNCTIONALIZATION_OF_COMPOUNDS.2298	ENSDARG00000044002_cyp2x7	ENSG00000130649_CYP2E1	-1.72181	1.49835	3.36604	0.0665536
REACTOME_PHASE1_FUNCTIONALIZATION_OF_COMPOUNDS.2299	ENSDARG00000044002_cyp2x7	ENSG00000134716_CYP2J2	-1.72181	1.49835	3.36604	0.0665536
REACTOME_PHASE1_FUNCTIONALIZATION_OF_COMPOUNDS.2300	ENSDARG00000044002_cyp2x7	ENSG00000167600_CYP2S1	-1.72181	1.49835	3.36604	0.0665536
REACTOME_PHASE1_FUNCTIONALIZATION_OF_COMPOUNDS.2301	ENSDARG00000044002_cyp2x7	ENSG00000138115_CYP2C8	-1.72181	1.49835	3.36604	0.0665536
REACTOME_PHASE1_FUNCTIONALIZATION_OF_COMPOUNDS.2303	ENSDARG00000044002_cyp2x7	ENSG00000138109_CYP2C9	-1.72181	1.49835	3.36604	0.0665536
REACTOME_PHASE1_FUNCTIONALIZATION_OF_COMPOUNDS.2304	ENSDARG00000044002_cyp2x7	ENSG00000255974_CYP2A6	-1.72181	1.49835	3.36604	0.0665536
REACTOME_PHASE1_FUNCTIONALIZATION_OF_COMPOUNDS.2305	ENSDARG00000044002_cyp2x7	ENSG00000073067_CYP2W1	-1.72181	1.49835	3.36604	0.0665536
REACTOME_PHASE1_FUNCTIONALIZATION_OF_COMPOUNDS.2306	ENSDARG00000044002_cyp2x7	ENSG00000197408_CYP2B6	-1.72181	1.49835	3.36604	0.0665536
REACTOME_PHASE1_FUNCTIONALIZATION_OF_COMPOUNDS.2308	ENSDARG00000044002_cyp2x7	ENSG00000197446_CYP2F1	-1.72181	1.49835	3.36604	0.0665536
REACTOME_PHASE1_FUNCTIONALIZATION_OF_COMPOUNDS.2309	ENSDARG00000044002_cyp2x7	ENSG00000165841_CYP2C19	-1.72181	1.49835	3.36604	0.0665536
REACTOME_PHASE1_FUNCTIONALIZATION_OF_COMPOUNDS.2378	ENSDARG00000045015_cyp27b1	ENSG00000111012_CYP27B1	2.62245	2.67087	2.2001	0.138002
REACTOME_PHASE1_FUNCTIONALIZATION_OF_COMPOUNDS.2766	ENSDARG00000056029_cyp26c1	ENSG00000187553_CYP26C1	0.30397	-1.03602	2.80289	0.0940948
REACTOME_PHASE1_FUNCTIONALIZATION_OF_COMPOUNDS.3635	ENSDARG00000068934_cyp1b1	ENSG00000138061_CYP1B1	0.262504	-1.15882	2.41711	0.120016
REACTOME_PHASE1_FUNCTIONALIZATION_OF_COMPOUNDS.5164	ENSDARG00000098315_cyp1a	ENSG00000140505_CYP1A2	0.243272	1.53452	0.0145879	0.903865
REACTOME_PHASE1_FUNCTIONALIZATION_OF_COMPOUNDS.5165	ENSDARG00000098315_cyp1a	ENSG00000140465_CYP1A1	0.243272	1.53452	0.0145879	0.903865
REACTOME_PHASE1_FUNCTIONALIZATION_OF_COMPOUNDS.5680	ENSDARG00000102981_cyp2k16	ENSG00000134716_CYP2J2	0.732044	1.21109	0.189629	0.663225
REACTOME_PHASE1_FUNCTIONALIZATION_OF_COMPOUNDS.5681	ENSDARG00000102981_cyp2k16	ENSG00000108242_CYP2C18	0.732044	1.21109	0.189629	0.663225
REACTOME_PHASE1_FUNCTIONALIZATION_OF_COMPOUNDS.5682	ENSDARG00000102981_cyp2k16	ENSG00000165841_CYP2C19	0.732044	1.21109	0.189629	0.663225
REACTOME_PHASE1_FUNCTIONALIZATION_OF_COMPOUNDS.5683	ENSDARG00000102981_cyp2k16	ENSG00000138115_CYP2C8	0.732044	1.21109	0.189629	0.663225
REACTOME_PHASE1_FUNCTIONALIZATION_OF_COMPOUNDS.5684	ENSDARG00000102981_cyp2k16	ENSG00000138109_CYP2C9	0.732044	1.21109	0.189629	0.663225
REACTOME_PHASE1_FUNCTIONALIZATION_OF_COMPOUNDS.5704	ENSDARG00000103277_cyp24a1	ENSG00000019186_CYP24A1	-0.504318	1.60075	0.0732224	0.786701
REACTOME_GOLGI_ASSOCIATED_VESICLE_BIOGENESIS.295	ENSDARG00000006094_igf2r	ENSG00000197081_IGF2R	2.08231	2.55881	0.988519	0.320105
REACTOME_GOLGI_ASSOCIATED_VESICLE_BIOGENESIS.490	ENSDARG00000009342_txndc5	ENSG00000239264_TXNDC5	-0.00790183	1.25089	2.34905e-05	0.996133
REACTOME_GOLGI_ASSOCIATED_VESICLE_BIOGENESIS.764	ENSDARG00000014137_picalmb	ENSG00000073921_PICALM	-1.06493	1.51884	0.407965	0.523004
REACTOME_GOLGI_ASSOCIATED_VESICLE_BIOGENESIS.860	ENSDARG00000015551_fth1a	ENSG00000167996_FTH1	-1.21736	4.59342	0.224795	0.635411
REACTOME_GOLGI_ASSOCIATED_VESICLE_BIOGENESIS.1050	ENSDARG00000018461_zgc:56095	ENSG00000087086_FTL	0.649777	1.6054	0.140829	0.707458
REACTOME_GOLGI_ASSOCIATED_VESICLE_BIOGENESIS.1167	ENSDARG00000020442_snx5	ENSG00000089006_SNX5	-2.41661	2.36005	4.42291	0.0354594
REACTOME_GOLGI_ASSOCIATED_VESICLE_BIOGENESIS.1425	ENSDARG00000026712_rab5c	ENSG00000108774_RAB5C	-0.0218023	-2.03789	0.84856	0.35696
REACTOME_GOLGI_ASSOCIATED_VESICLE_BIOGENESIS.1510	ENSDARG00000029402_sort1a	ENSG00000134243_SORT1	-0.883263	1.37077	0.296987	0.585778
REACTOME_GOLGI_ASSOCIATED_VESICLE_BIOGENESIS.1908	ENSDARG00000037403_si:dkey-4p15.3	ENSG00000109971_HSPA8	0.0364938	-1.62347	0.0620274	0.80332
REACTOME_GOLGI_ASSOCIATED_VESICLE_BIOGENESIS.2267	ENSDARG00000043493_cltca	ENSG00000141367_CLTC	-1.83649	2.10746	1.04391	0.306913
REACTOME_GOLGI_ASSOCIATED_VESICLE_BIOGENESIS.2611	ENSDARG00000053877_cpdb	ENSG00000108582_CPD	-1.52495	2.41738	0.46825	0.493794
REACTOME_GOLGI_ASSOCIATED_VESICLE_BIOGENESIS.2703	ENSDARG00000055115_dtnbp1a	ENSG00000047579_DTNBP1	-2.34989	2.59367	1.80609	0.178978
REACTOME_GOLGI_ASSOCIATED_VESICLE_BIOGENESIS.3148	ENSDARG00000060841_pik3c2a	ENSG00000011405_PIK3C2A	-1.13642	0.895266	1.02147	0.312171
REACTOME_GOLGI_ASSOCIATED_VESICLE_BIOGENESIS.3264	ENSDARG00000061713_tpd52	ENSG00000076554_TPD52	-1.03564	0.504283	2.96634	0.0850139
REACTOME_GOLGI_ASSOCIATED_VESICLE_BIOGENESIS.3640	ENSDARG00000068992_hspa8	ENSG00000109971_HSPA8	0.468597	5.00898	0.0285927	0.865723
REACTOME_GOLGI_ASSOCIATED_VESICLE_BIOGENESIS.4434	ENSDARG00000078106_ocrl	ENSG00000122126_OCRL	-1.30535	3.25236	0.26284	0.608176
REACTOME_GOLGI_ASSOCIATED_VESICLE_BIOGENESIS.4664	ENSDARG00000079891_dnajc6	ENSG00000116675_DNAJC6	-0.222633	-0.974615	0.487708	0.484951
REACTOME_GOLGI_ASSOCIATED_VESICLE_BIOGENESIS.4925	ENSDARG00000090716_cltcb	ENSG00000141367_CLTC	-1.26752	3.8279	0.249779	0.617231
REACTOME_GOLGI_ASSOCIATED_VESICLE_BIOGENESIS.5063	ENSDARG00000096249_ap1m1	ENSG00000072958_AP1M1	-0.17959	-1.40982	1.99283	0.158045
REACTOME_GOLGI_ASSOCIATED_VESICLE_BIOGENESIS.5264	ENSDARG00000099256_pum1	ENSG00000134644_PUM1	-1.10998	1.8618	0.377238	0.539085
REACTOME_GOLGI_ASSOCIATED_VESICLE_BIOGENESIS.5355	ENSDARG00000100082_ap3b1a	ENSG00000132842_AP3B1	0.17971	-1.41536	1.95319	0.162243
REACTOME_GOLGI_ASSOCIATED_VESICLE_BIOGENESIS.5489	ENSDARG00000101322_tfr1a	ENSG00000072274_TFRC	0.106265	-1.50797	0.434646	0.509718
REACTOME_GOLGI_ASSOCIATED_VESICLE_BIOGENESIS.5631	ENSDARG00000102599_si:ch1073-392o20.2	ENSG00000152291_TGOLN2	-1.89414	1.72208	4.07422	0.0435424
REACTOME_TRAF6_MEDIATED_IRF7_ACTIVATION.403	ENSDARG00000007787_zgc:112965	ENSG00000181481_RNF135	0	-2.14497	0	1
REACTOME_TRAF6_MEDIATED_IRF7_ACTIVATION.569	ENSDARG00000010940_BX957278.1	ENSG00000181481_RNF135	-0.352481	2.44161	0.0213275	0.88389
REACTOME_TRAF6_MEDIATED_IRF7_ACTIVATION.3176	ENSDARG00000061108_ep300b	ENSG00000100393_EP300	-0.726552	1.17062	0.296798	0.585897
REACTOME_TRAF6_MEDIATED_IRF7_ACTIVATION.3643	ENSDARG00000069012_ifnphi2	ENSG00000228083_IFNA14	-0.165843	-1.45421	1.7545	0.185312
REACTOME_TRAF6_MEDIATED_IRF7_ACTIVATION.3644	ENSDARG00000069012_ifnphi2	ENSG00000236637_IFNA4	-0.165843	-1.45421	1.7545	0.185312
REACTOME_TRAF6_MEDIATED_IRF7_ACTIVATION.3645	ENSDARG00000069012_ifnphi2	ENSG00000147885_IFNA16	-0.165843	-1.45421	1.7545	0.185312
REACTOME_TRAF6_MEDIATED_IRF7_ACTIVATION.3646	ENSDARG00000069012_ifnphi2	ENSG00000188379_IFNA2	-0.165843	-1.45421	1.7545	0.185312
REACTOME_TRAF6_MEDIATED_IRF7_ACTIVATION.3647	ENSDARG00000069012_ifnphi2	ENSG00000120235_IFNA6	-0.165843	-1.45421	1.7545	0.185312
REACTOME_TRAF6_MEDIATED_IRF7_ACTIVATION.3651	ENSDARG00000069012_ifnphi2	ENSG00000234829_IFNA17	-0.165843	-1.45421	1.7545	0.185312
REACTOME_TRAF6_MEDIATED_IRF7_ACTIVATION.3653	ENSDARG00000069012_ifnphi2	ENSG00000197919_IFNA1	-0.165843	-1.45421	1.7545	0.185312
REACTOME_TRAF6_MEDIATED_IRF7_ACTIVATION.3654	ENSDARG00000069012_ifnphi2	ENSG00000171855_IFNB1	-0.165843	-1.45421	1.7545	0.185312
REACTOME_TRAF6_MEDIATED_IRF7_ACTIVATION.3655	ENSDARG00000069012_ifnphi2	ENSG00000186803_IFNA10	-0.165843	-1.45421	1.7545	0.185312
REACTOME_TRAF6_MEDIATED_IRF7_ACTIVATION.3656	ENSDARG00000069012_ifnphi2	ENSG00000147873_IFNA5	-0.165843	-1.45421	1.7545	0.185312
REACTOME_TRAF6_MEDIATED_IRF7_ACTIVATION.3657	ENSDARG00000069012_ifnphi2	ENSG00000137080_IFNA21	-0.165843	-1.45421	1.7545	0.185312
REACTOME_TRAF6_MEDIATED_IRF7_ACTIVATION.3658	ENSDARG00000069012_ifnphi2	ENSG00000120242_IFNA8	-0.165843	-1.45421	1.7545	0.185312
REACTOME_TRAF6_MEDIATED_IRF7_ACTIVATION.3659	ENSDARG00000069012_ifnphi2	ENSG00000214042_IFNA7	-0.165843	-1.45421	1.7545	0.185312
REACTOME_TRAF6_MEDIATED_IRF7_ACTIVATION.3699	ENSDARG00000069733_mavs	ENSG00000088888_MAVS	2.08304	4.9601	0.594979	0.4405
REACTOME_TRAF6_MEDIATED_IRF7_ACTIVATION.3783	ENSDARG00000070484_zgc:195001	ENSG00000181481_RNF135	-0.249718	2.19636	0.014475	0.904236
REACTOME_TRAF6_MEDIATED_IRF7_ACTIVATION.5419	ENSDARG00000100666_ep300a	ENSG00000100393_EP300	0.586285	0.797915	0.206078	0.649859
REACTOME_TRAF6_MEDIATED_IRF7_ACTIVATION.5580	ENSDARG00000102199_SIKE1	ENSG00000052723_SIKE1	0	-2.14497	0	1
REACTOME_TRAF6_MEDIATED_IRF7_ACTIVATION.5690	ENSDARG00000103095_tbk1	ENSG00000183735_TBK1	-0.894536	0.265257	3.30279	0.0691624
REACTOME_TRAF6_MEDIATED_IRF7_ACTIVATION.5895	ENSDARG00000104609_crebbpa	ENSG00000005339_CREBBP	1.40031	1.14442	2.56148	0.109496
REACTOME_TRAF6_MEDIATED_IRF7_ACTIVATION.6041	ENSDARG00000112452_crebbpb	ENSG00000005339_CREBBP	1.51465	2.76533	0.525394	0.46855
REACTOME_FACTORS_INVOLVED_IN_MEGAKARYOCYTE_DEVELOPMENT_AND_PLATELET_PRODUCTION.58	ENSDARG00000001968_dock5	ENSG00000147459_DOCK5	-1.79737	2.02961	1.0856	0.297449
REACTOME_FACTORS_INVOLVED_IN_MEGAKARYOCYTE_DEVELOPMENT_AND_PLATELET_PRODUCTION.252	ENSDARG00000005462_kif4	ENSG00000090889_KIF4A	0	-2.14497	0	1
REACTOME_FACTORS_INVOLVED_IN_MEGAKARYOCYTE_DEVELOPMENT_AND_PLATELET_PRODUCTION.495	ENSDARG00000009477_prkar2ab	ENSG00000114302_PRKAR2A	1.12855	1.17575	0.829682	0.362365
REACTOME_FACTORS_INVOLVED_IN_MEGAKARYOCYTE_DEVELOPMENT_AND_PLATELET_PRODUCTION.641	ENSDARG00000012073_kif15	ENSG00000163808_KIF15	-0.399626	1.308	0.0572145	0.810954
REACTOME_FACTORS_INVOLVED_IN_MEGAKARYOCYTE_DEVELOPMENT_AND_PLATELET_PRODUCTION.694	ENSDARG00000013056_itpk1a	ENSG00000100605_ITPK1	0.780996	0.565944	0.500484	0.479287
REACTOME_FACTORS_INVOLVED_IN_MEGAKARYOCYTE_DEVELOPMENT_AND_PLATELET_PRODUCTION.817	ENSDARG00000014793_ehd1b	ENSG00000110047_EHD1	-1.09902	0.604048	3.00539	0.082988
REACTOME_FACTORS_INVOLVED_IN_MEGAKARYOCYTE_DEVELOPMENT_AND_PLATELET_PRODUCTION.829	ENSDARG00000015016_kif26ab	ENSG00000066735_KIF26A	-1.20369	0.837092	1.76109	0.184489
REACTOME_FACTORS_INVOLVED_IN_MEGAKARYOCYTE_DEVELOPMENT_AND_PLATELET_PRODUCTION.847	ENSDARG00000015427_hdac1	ENSG00000116478_HDAC1	-0.0945751	-1.71763	1.55607	0.212242
REACTOME_FACTORS_INVOLVED_IN_MEGAKARYOCYTE_DEVELOPMENT_AND_PLATELET_PRODUCTION.971	ENSDARG00000017162_kif3ca	ENSG00000084731_KIF3C	1.21695	2.46959	0.311956	0.576482
REACTOME_FACTORS_INVOLVED_IN_MEGAKARYOCYTE_DEVELOPMENT_AND_PLATELET_PRODUCTION.1059	ENSDARG00000018602_rab5aa	ENSG00000144566_RAB5A	0.923149	0.912594	0.476979	0.489794
REACTOME_FACTORS_INVOLVED_IN_MEGAKARYOCYTE_DEVELOPMENT_AND_PLATELET_PRODUCTION.1071	ENSDARG00000018882_jak2b	ENSG00000096968_JAK2	0.401629	-0.672984	1.18442	0.276458
REACTOME_FACTORS_INVOLVED_IN_MEGAKARYOCYTE_DEVELOPMENT_AND_PLATELET_PRODUCTION.1650	ENSDARG00000033184_prkar2aa	ENSG00000114302_PRKAR2A	1.40346	1.23255	1.73995	0.187145
REACTOME_FACTORS_INVOLVED_IN_MEGAKARYOCYTE_DEVELOPMENT_AND_PLATELET_PRODUCTION.1738	ENSDARG00000035137_ehd2a	ENSG00000024422_EHD2	-0.657701	-0.178381	2.63973	0.104221
REACTOME_FACTORS_INVOLVED_IN_MEGAKARYOCYTE_DEVELOPMENT_AND_PLATELET_PRODUCTION.1770	ENSDARG00000035706_dock6	ENSG00000130158_DOCK6	0.892885	0.369526	1.79656	0.180129
REACTOME_FACTORS_INVOLVED_IN_MEGAKARYOCYTE_DEVELOPMENT_AND_PLATELET_PRODUCTION.2152	ENSDARG00000041572_zfpm1	ENSG00000179588_ZFPM1	1.81538	2.98361	0.67758	0.410421
REACTOME_FACTORS_INVOLVED_IN_MEGAKARYOCYTE_DEVELOPMENT_AND_PLATELET_PRODUCTION.2338	ENSDARG00000044491_kif20a	ENSG00000112984_KIF20A	1.36448	1.00099	3.97983	0.0460481
REACTOME_FACTORS_INVOLVED_IN_MEGAKARYOCYTE_DEVELOPMENT_AND_PLATELET_PRODUCTION.2351	ENSDARG00000044573_cdc42	ENSG00000070831_CDC42	0	-2.14497	0	1
REACTOME_FACTORS_INVOLVED_IN_MEGAKARYOCYTE_DEVELOPMENT_AND_PLATELET_PRODUCTION.2715	ENSDARG00000055225_dock8	ENSG00000107099_DOCK8	-0.845756	1.52047	0.198078	0.656277
REACTOME_FACTORS_INVOLVED_IN_MEGAKARYOCYTE_DEVELOPMENT_AND_PLATELET_PRODUCTION.2875	ENSDARG00000057679_sh2b1	ENSG00000178188_SH2B1	-0.04328	-1.93836	1.37617	0.240755
REACTOME_FACTORS_INVOLVED_IN_MEGAKARYOCYTE_DEVELOPMENT_AND_PLATELET_PRODUCTION.2919	ENSDARG00000058226_ak3	ENSG00000147853_AK3	1.33521	1.10534	1.61497	0.203794
REACTOME_FACTORS_INVOLVED_IN_MEGAKARYOCYTE_DEVELOPMENT_AND_PLATELET_PRODUCTION.2981	ENSDARG00000059125_prkacbb	ENSG00000165059_PRKACG	1.92946	1.7657	4.33317	0.0373767
REACTOME_FACTORS_INVOLVED_IN_MEGAKARYOCYTE_DEVELOPMENT_AND_PLATELET_PRODUCTION.2995	ENSDARG00000059327_gata2a	ENSG00000179348_GATA2	0.426762	2.2165	0.0333348	0.855129
REACTOME_FACTORS_INVOLVED_IN_MEGAKARYOCYTE_DEVELOPMENT_AND_PLATELET_PRODUCTION.3040	ENSDARG00000059812_sin3ab	ENSG00000169375_SIN3A	-0.0765659	1.36621	0.00189169	0.965308
REACTOME_FACTORS_INVOLVED_IN_MEGAKARYOCYTE_DEVELOPMENT_AND_PLATELET_PRODUCTION.3176	ENSDARG00000061108_ep300b	ENSG00000100393_EP300	-0.726552	1.17062	0.296798	0.585897
REACTOME_FACTORS_INVOLVED_IN_MEGAKARYOCYTE_DEVELOPMENT_AND_PLATELET_PRODUCTION.3634	ENSDARG00000068919_rad51c	ENSG00000108384_RAD51C	0	-2.14497	0	1
REACTOME_FACTORS_INVOLVED_IN_MEGAKARYOCYTE_DEVELOPMENT_AND_PLATELET_PRODUCTION.3643	ENSDARG00000069012_ifnphi2	ENSG00000228083_IFNA14	-0.165843	-1.45421	1.7545	0.185312
REACTOME_FACTORS_INVOLVED_IN_MEGAKARYOCYTE_DEVELOPMENT_AND_PLATELET_PRODUCTION.3644	ENSDARG00000069012_ifnphi2	ENSG00000236637_IFNA4	-0.165843	-1.45421	1.7545	0.185312
REACTOME_FACTORS_INVOLVED_IN_MEGAKARYOCYTE_DEVELOPMENT_AND_PLATELET_PRODUCTION.3645	ENSDARG00000069012_ifnphi2	ENSG00000147885_IFNA16	-0.165843	-1.45421	1.7545	0.185312
REACTOME_FACTORS_INVOLVED_IN_MEGAKARYOCYTE_DEVELOPMENT_AND_PLATELET_PRODUCTION.3646	ENSDARG00000069012_ifnphi2	ENSG00000188379_IFNA2	-0.165843	-1.45421	1.7545	0.185312
REACTOME_FACTORS_INVOLVED_IN_MEGAKARYOCYTE_DEVELOPMENT_AND_PLATELET_PRODUCTION.3647	ENSDARG00000069012_ifnphi2	ENSG00000120235_IFNA6	-0.165843	-1.45421	1.7545	0.185312
REACTOME_FACTORS_INVOLVED_IN_MEGAKARYOCYTE_DEVELOPMENT_AND_PLATELET_PRODUCTION.3651	ENSDARG00000069012_ifnphi2	ENSG00000234829_IFNA17	-0.165843	-1.45421	1.7545	0.185312
REACTOME_FACTORS_INVOLVED_IN_MEGAKARYOCYTE_DEVELOPMENT_AND_PLATELET_PRODUCTION.3653	ENSDARG00000069012_ifnphi2	ENSG00000197919_IFNA1	-0.165843	-1.45421	1.7545	0.185312
REACTOME_FACTORS_INVOLVED_IN_MEGAKARYOCYTE_DEVELOPMENT_AND_PLATELET_PRODUCTION.3654	ENSDARG00000069012_ifnphi2	ENSG00000171855_IFNB1	-0.165843	-1.45421	1.7545	0.185312
REACTOME_FACTORS_INVOLVED_IN_MEGAKARYOCYTE_DEVELOPMENT_AND_PLATELET_PRODUCTION.3655	ENSDARG00000069012_ifnphi2	ENSG00000186803_IFNA10	-0.165843	-1.45421	1.7545	0.185312
REACTOME_FACTORS_INVOLVED_IN_MEGAKARYOCYTE_DEVELOPMENT_AND_PLATELET_PRODUCTION.3656	ENSDARG00000069012_ifnphi2	ENSG00000147873_IFNA5	-0.165843	-1.45421	1.7545	0.185312
REACTOME_FACTORS_INVOLVED_IN_MEGAKARYOCYTE_DEVELOPMENT_AND_PLATELET_PRODUCTION.3657	ENSDARG00000069012_ifnphi2	ENSG00000137080_IFNA21	-0.165843	-1.45421	1.7545	0.185312
REACTOME_FACTORS_INVOLVED_IN_MEGAKARYOCYTE_DEVELOPMENT_AND_PLATELET_PRODUCTION.3658	ENSDARG00000069012_ifnphi2	ENSG00000120242_IFNA8	-0.165843	-1.45421	1.7545	0.185312
REACTOME_FACTORS_INVOLVED_IN_MEGAKARYOCYTE_DEVELOPMENT_AND_PLATELET_PRODUCTION.3659	ENSDARG00000069012_ifnphi2	ENSG00000214042_IFNA7	-0.165843	-1.45421	1.7545	0.185312
REACTOME_FACTORS_INVOLVED_IN_MEGAKARYOCYTE_DEVELOPMENT_AND_PLATELET_PRODUCTION.4045	ENSDARG00000074849_rac1a	ENSG00000136238_RAC1	0	-2.14497	0	1
REACTOME_FACTORS_INVOLVED_IN_MEGAKARYOCYTE_DEVELOPMENT_AND_PLATELET_PRODUCTION.4090	ENSDARG00000075327_dock10	ENSG00000135905_DOCK10	-1.50959	1.21256	3.75549	0.0526343
REACTOME_FACTORS_INVOLVED_IN_MEGAKARYOCYTE_DEVELOPMENT_AND_PLATELET_PRODUCTION.4217	ENSDARG00000076128_prkar1aa	ENSG00000108946_PRKAR1A	0.951274	0.81443	0.606982	0.435926
REACTOME_FACTORS_INVOLVED_IN_MEGAKARYOCYTE_DEVELOPMENT_AND_PLATELET_PRODUCTION.4597	ENSDARG00000079219_mfn1b	ENSG00000171109_MFN1	-0.957451	1.73205	0.219382	0.639511
REACTOME_FACTORS_INVOLVED_IN_MEGAKARYOCYTE_DEVELOPMENT_AND_PLATELET_PRODUCTION.4625	ENSDARG00000079500_kif3cb	ENSG00000084731_KIF3C	-1.71254	1.54366	2.37398	0.123372
REACTOME_FACTORS_INVOLVED_IN_MEGAKARYOCYTE_DEVELOPMENT_AND_PLATELET_PRODUCTION.4626	ENSDARG00000079504_mfn2	ENSG00000116688_MFN2	-1.23842	3.28671	0.233583	0.62888
REACTOME_FACTORS_INVOLVED_IN_MEGAKARYOCYTE_DEVELOPMENT_AND_PLATELET_PRODUCTION.4668	ENSDARG00000079939_jmjd1cb	ENSG00000171988_JMJD1C	-1.25892	2.86413	0.363908	0.546344
REACTOME_FACTORS_INVOLVED_IN_MEGAKARYOCYTE_DEVELOPMENT_AND_PLATELET_PRODUCTION.4755	ENSDARG00000086985_klc4	ENSG00000137171_KLC4	-1.29868	1.63264	0.665943	0.41447
REACTOME_FACTORS_INVOLVED_IN_MEGAKARYOCYTE_DEVELOPMENT_AND_PLATELET_PRODUCTION.4756	ENSDARG00000086985_klc4	ENSG00000104892_KLC3	-1.29868	1.63264	0.665943	0.41447
REACTOME_FACTORS_INVOLVED_IN_MEGAKARYOCYTE_DEVELOPMENT_AND_PLATELET_PRODUCTION.5080	ENSDARG00000097011_hbaa1	ENSG00000223609_HBD	0.0793717	2.79484	0.000922858	0.975765
REACTOME_FACTORS_INVOLVED_IN_MEGAKARYOCYTE_DEVELOPMENT_AND_PLATELET_PRODUCTION.5085	ENSDARG00000097011_hbaa1	ENSG00000244734_HBB	0.0793717	2.79484	0.000922858	0.975765
REACTOME_FACTORS_INVOLVED_IN_MEGAKARYOCYTE_DEVELOPMENT_AND_PLATELET_PRODUCTION.5087	ENSDARG00000097011_hbaa1	ENSG00000196565_HBG2	0.0793717	2.79484	0.000922858	0.975765
REACTOME_FACTORS_INVOLVED_IN_MEGAKARYOCYTE_DEVELOPMENT_AND_PLATELET_PRODUCTION.5219	ENSDARG00000098853_ehd1a	ENSG00000110047_EHD1	-1.32031	1.91125	0.554812	0.456358
REACTOME_FACTORS_INVOLVED_IN_MEGAKARYOCYTE_DEVELOPMENT_AND_PLATELET_PRODUCTION.5238	ENSDARG00000098936_kif5aa	ENSG00000155980_KIF5A	-0.0188344	-2.05102	0.803093	0.37017
REACTOME_FACTORS_INVOLVED_IN_MEGAKARYOCYTE_DEVELOPMENT_AND_PLATELET_PRODUCTION.5252	ENSDARG00000099093_dock1	ENSG00000150760_DOCK1	-0.950029	0.361534	2.90519	0.0882946
REACTOME_FACTORS_INVOLVED_IN_MEGAKARYOCYTE_DEVELOPMENT_AND_PLATELET_PRODUCTION.5419	ENSDARG00000100666_ep300a	ENSG00000100393_EP300	0.586285	0.797915	0.206078	0.649859
REACTOME_FACTORS_INVOLVED_IN_MEGAKARYOCYTE_DEVELOPMENT_AND_PLATELET_PRODUCTION.5446	ENSDARG00000100947_mafk	ENSG00000198517_MAFK	-0.789411	1.1882	0.230658	0.631037
REACTOME_FACTORS_INVOLVED_IN_MEGAKARYOCYTE_DEVELOPMENT_AND_PLATELET_PRODUCTION.5536	ENSDARG00000101755_prkar1ab	ENSG00000108946_PRKAR1A	1.03788	0.54556	1.96117	0.161388
REACTOME_FACTORS_INVOLVED_IN_MEGAKARYOCYTE_DEVELOPMENT_AND_PLATELET_PRODUCTION.5749	ENSDARG00000103589_gata6	ENSG00000141448_GATA6	-0.506176	2.64695	0.0483253	0.826003
REACTOME_FACTORS_INVOLVED_IN_MEGAKARYOCYTE_DEVELOPMENT_AND_PLATELET_PRODUCTION.5895	ENSDARG00000104609_crebbpa	ENSG00000005339_CREBBP	1.40031	1.14442	2.56148	0.109496
REACTOME_FACTORS_INVOLVED_IN_MEGAKARYOCYTE_DEVELOPMENT_AND_PLATELET_PRODUCTION.5913	ENSDARG00000104808_jak2a	ENSG00000096968_JAK2	-0.154973	1.67394	0.00870374	0.92567
REACTOME_FACTORS_INVOLVED_IN_MEGAKARYOCYTE_DEVELOPMENT_AND_PLATELET_PRODUCTION.5977	ENSDARG00000108038_CABZ01109481.1	ENSG00000134516_DOCK2	-2.36364	3.06021	0.96764	0.32527
REACTOME_FACTORS_INVOLVED_IN_MEGAKARYOCYTE_DEVELOPMENT_AND_PLATELET_PRODUCTION.6041	ENSDARG00000112452_crebbpb	ENSG00000005339_CREBBP	1.51465	2.76533	0.525394	0.46855
REACTOME_FACTORS_INVOLVED_IN_MEGAKARYOCYTE_DEVELOPMENT_AND_PLATELET_PRODUCTION.6063	ENSDARG00000112944_LO018564.1	ENSG00000134516_DOCK2	0	-2.14497	0	1
REACTOME_FACTORS_INVOLVED_IN_MEGAKARYOCYTE_DEVELOPMENT_AND_PLATELET_PRODUCTION.6075	ENSDARG00000114086_DOCK9	ENSG00000088387_DOCK9	-1.08656	3.03148	0.212438	0.644863
REACTOME_FACTORS_INVOLVED_IN_MEGAKARYOCYTE_DEVELOPMENT_AND_PLATELET_PRODUCTION.6130	ENSDARG00000116994_CABZ01109480.1	ENSG00000134516_DOCK2	-0.243424	-1.19481	1.99537	0.15778
REACTOME_INTERFERON_ALPHA_BETA_SIGNALING.304	ENSDARG00000006266_stat1a	ENSG00000115415_STAT1	1.73793	1.51937	4.23827	0.0395224
REACTOME_INTERFERON_ALPHA_BETA_SIGNALING.409	ENSDARG00000007923_ptpn1	ENSG00000196396_PTPN1	-0.447114	1.99323	0.0418874	0.837835
REACTOME_INTERFERON_ALPHA_BETA_SIGNALING.432	ENSDARG00000008310_ip6k2a	ENSG00000068745_IP6K2	-0.868324	2.4002	0.130479	0.717936
REACTOME_INTERFERON_ALPHA_BETA_SIGNALING.650	ENSDARG00000012389_adar	ENSG00000160710_ADAR	-0.786121	3.03783	0.099816	0.752051
REACTOME_INTERFERON_ALPHA_BETA_SIGNALING.786	ENSDARG00000014427_mxe	ENSG00000183486_MX2	-0.024327	-2.02703	0.883831	0.347154
REACTOME_INTERFERON_ALPHA_BETA_SIGNALING.1188	ENSDARG00000020625_jak1	ENSG00000162434_JAK1	-0.547177	2.5462	0.0594178	0.807419
REACTOME_INTERFERON_ALPHA_BETA_SIGNALING.1353	ENSDARG00000024789_mxc	ENSG00000183486_MX2	-0.112663	0.977419	0.00654879	0.935502
REACTOME_INTERFERON_ALPHA_BETA_SIGNALING.1421	ENSDARG00000026611_socs3b	ENSG00000184557_SOCS3	1.06218	0.586954	2.35268	0.125068
REACTOME_INTERFERON_ALPHA_BETA_SIGNALING.1592	ENSDARG00000031647_stat2	ENSG00000170581_STAT2	0.110721	1.04537	0.00590564	0.938744
REACTOME_INTERFERON_ALPHA_BETA_SIGNALING.2851	ENSDARG00000057173_ifit8	ENSG00000119922_IFIT2	-0.578041	2.55496	0.0553898	0.813937
REACTOME_INTERFERON_ALPHA_BETA_SIGNALING.2852	ENSDARG00000057173_ifit8	ENSG00000119917_IFIT3	-0.578041	2.55496	0.0553898	0.813937
REACTOME_INTERFERON_ALPHA_BETA_SIGNALING.2853	ENSDARG00000057173_ifit8	ENSG00000185745_IFIT1	-0.578041	2.55496	0.0553898	0.813937
REACTOME_INTERFERON_ALPHA_BETA_SIGNALING.3643	ENSDARG00000069012_ifnphi2	ENSG00000228083_IFNA14	-0.165843	-1.45421	1.7545	0.185312
REACTOME_INTERFERON_ALPHA_BETA_SIGNALING.3644	ENSDARG00000069012_ifnphi2	ENSG00000236637_IFNA4	-0.165843	-1.45421	1.7545	0.185312
REACTOME_INTERFERON_ALPHA_BETA_SIGNALING.3645	ENSDARG00000069012_ifnphi2	ENSG00000147885_IFNA16	-0.165843	-1.45421	1.7545	0.185312
REACTOME_INTERFERON_ALPHA_BETA_SIGNALING.3646	ENSDARG00000069012_ifnphi2	ENSG00000188379_IFNA2	-0.165843	-1.45421	1.7545	0.185312
REACTOME_INTERFERON_ALPHA_BETA_SIGNALING.3647	ENSDARG00000069012_ifnphi2	ENSG00000120235_IFNA6	-0.165843	-1.45421	1.7545	0.185312
REACTOME_INTERFERON_ALPHA_BETA_SIGNALING.3651	ENSDARG00000069012_ifnphi2	ENSG00000234829_IFNA17	-0.165843	-1.45421	1.7545	0.185312
REACTOME_INTERFERON_ALPHA_BETA_SIGNALING.3653	ENSDARG00000069012_ifnphi2	ENSG00000197919_IFNA1	-0.165843	-1.45421	1.7545	0.185312
REACTOME_INTERFERON_ALPHA_BETA_SIGNALING.3654	ENSDARG00000069012_ifnphi2	ENSG00000171855_IFNB1	-0.165843	-1.45421	1.7545	0.185312
REACTOME_INTERFERON_ALPHA_BETA_SIGNALING.3655	ENSDARG00000069012_ifnphi2	ENSG00000186803_IFNA10	-0.165843	-1.45421	1.7545	0.185312
REACTOME_INTERFERON_ALPHA_BETA_SIGNALING.3656	ENSDARG00000069012_ifnphi2	ENSG00000147873_IFNA5	-0.165843	-1.45421	1.7545	0.185312
REACTOME_INTERFERON_ALPHA_BETA_SIGNALING.3657	ENSDARG00000069012_ifnphi2	ENSG00000137080_IFNA21	-0.165843	-1.45421	1.7545	0.185312
REACTOME_INTERFERON_ALPHA_BETA_SIGNALING.3658	ENSDARG00000069012_ifnphi2	ENSG00000120242_IFNA8	-0.165843	-1.45421	1.7545	0.185312
REACTOME_INTERFERON_ALPHA_BETA_SIGNALING.3659	ENSDARG00000069012_ifnphi2	ENSG00000214042_IFNA7	-0.165843	-1.45421	1.7545	0.185312
REACTOME_INTERFERON_ALPHA_BETA_SIGNALING.4426	ENSDARG00000078042_il10rb	ENSG00000142166_IFNAR1	-0.031266	-0.220092	0.00187773	0.965436
REACTOME_INTERFERON_ALPHA_BETA_SIGNALING.4494	ENSDARG00000078389_ifi46	ENSG00000165949_IFI27	-1.08579	1.77004	0.343339	0.557908
REACTOME_INTERFERON_ALPHA_BETA_SIGNALING.4495	ENSDARG00000078389_ifi46	ENSG00000126709_IFI6	-1.08579	1.77004	0.343339	0.557908
REACTOME_REGULATION_OF_IFNA_SIGNALING.304	ENSDARG00000006266_stat1a	ENSG00000115415_STAT1	1.73793	1.51937	4.23827	0.0395224
REACTOME_REGULATION_OF_IFNA_SIGNALING.409	ENSDARG00000007923_ptpn1	ENSG00000196396_PTPN1	-0.447114	1.99323	0.0418874	0.837835
REACTOME_REGULATION_OF_IFNA_SIGNALING.1188	ENSDARG00000020625_jak1	ENSG00000162434_JAK1	-0.547177	2.5462	0.0594178	0.807419
REACTOME_REGULATION_OF_IFNA_SIGNALING.1421	ENSDARG00000026611_socs3b	ENSG00000184557_SOCS3	1.06218	0.586954	2.35268	0.125068
REACTOME_REGULATION_OF_IFNA_SIGNALING.1592	ENSDARG00000031647_stat2	ENSG00000170581_STAT2	0.110721	1.04537	0.00590564	0.938744
REACTOME_REGULATION_OF_IFNA_SIGNALING.3643	ENSDARG00000069012_ifnphi2	ENSG00000228083_IFNA14	-0.165843	-1.45421	1.7545	0.185312
REACTOME_REGULATION_OF_IFNA_SIGNALING.3644	ENSDARG00000069012_ifnphi2	ENSG00000236637_IFNA4	-0.165843	-1.45421	1.7545	0.185312
REACTOME_REGULATION_OF_IFNA_SIGNALING.3645	ENSDARG00000069012_ifnphi2	ENSG00000147885_IFNA16	-0.165843	-1.45421	1.7545	0.185312
REACTOME_REGULATION_OF_IFNA_SIGNALING.3646	ENSDARG00000069012_ifnphi2	ENSG00000188379_IFNA2	-0.165843	-1.45421	1.7545	0.185312
REACTOME_REGULATION_OF_IFNA_SIGNALING.3647	ENSDARG00000069012_ifnphi2	ENSG00000120235_IFNA6	-0.165843	-1.45421	1.7545	0.185312
REACTOME_REGULATION_OF_IFNA_SIGNALING.3651	ENSDARG00000069012_ifnphi2	ENSG00000234829_IFNA17	-0.165843	-1.45421	1.7545	0.185312
REACTOME_REGULATION_OF_IFNA_SIGNALING.3653	ENSDARG00000069012_ifnphi2	ENSG00000197919_IFNA1	-0.165843	-1.45421	1.7545	0.185312
REACTOME_REGULATION_OF_IFNA_SIGNALING.3654	ENSDARG00000069012_ifnphi2	ENSG00000171855_IFNB1	-0.165843	-1.45421	1.7545	0.185312
REACTOME_REGULATION_OF_IFNA_SIGNALING.3655	ENSDARG00000069012_ifnphi2	ENSG00000186803_IFNA10	-0.165843	-1.45421	1.7545	0.185312
REACTOME_REGULATION_OF_IFNA_SIGNALING.3656	ENSDARG00000069012_ifnphi2	ENSG00000147873_IFNA5	-0.165843	-1.45421	1.7545	0.185312
REACTOME_REGULATION_OF_IFNA_SIGNALING.3657	ENSDARG00000069012_ifnphi2	ENSG00000137080_IFNA21	-0.165843	-1.45421	1.7545	0.185312
REACTOME_REGULATION_OF_IFNA_SIGNALING.3658	ENSDARG00000069012_ifnphi2	ENSG00000120242_IFNA8	-0.165843	-1.45421	1.7545	0.185312
REACTOME_REGULATION_OF_IFNA_SIGNALING.3659	ENSDARG00000069012_ifnphi2	ENSG00000214042_IFNA7	-0.165843	-1.45421	1.7545	0.185312
REACTOME_REGULATION_OF_IFNA_SIGNALING.4426	ENSDARG00000078042_il10rb	ENSG00000142166_IFNAR1	-0.031266	-0.220092	0.00187773	0.965436
REACTOME_RIG_I_MDA5_MEDIATED_INDUCTION_OF_IFN_ALPHA_BETA_PATHWAYS.403	ENSDARG00000007787_zgc:112965	ENSG00000181481_RNF135	0	-2.14497	0	1
REACTOME_RIG_I_MDA5_MEDIATED_INDUCTION_OF_IFN_ALPHA_BETA_PATHWAYS.569	ENSDARG00000010940_BX957278.1	ENSG00000181481_RNF135	-0.352481	2.44161	0.0213275	0.88389
REACTOME_RIG_I_MDA5_MEDIATED_INDUCTION_OF_IFN_ALPHA_BETA_PATHWAYS.1462	ENSDARG00000027777_tnfaip3	ENSG00000118503_TNFAIP3	-1.54319	3.29156	0.292756	0.58846
REACTOME_RIG_I_MDA5_MEDIATED_INDUCTION_OF_IFN_ALPHA_BETA_PATHWAYS.2146	ENSDARG00000041435_uba52	ENSG00000221983_UBA52	1.04541	3.85401	0.168422	0.681518
REACTOME_RIG_I_MDA5_MEDIATED_INDUCTION_OF_IFN_ALPHA_BETA_PATHWAYS.2825	ENSDARG00000056856_tax1bp1b	ENSG00000106052_TAX1BP1	-1.99619	1.85126	4.15905	0.0414126
REACTOME_RIG_I_MDA5_MEDIATED_INDUCTION_OF_IFN_ALPHA_BETA_PATHWAYS.2975	ENSDARG00000059006_otud5a	ENSG00000068308_OTUD5	-0.04328	-1.93836	1.37617	0.240755
REACTOME_RIG_I_MDA5_MEDIATED_INDUCTION_OF_IFN_ALPHA_BETA_PATHWAYS.3176	ENSDARG00000061108_ep300b	ENSG00000100393_EP300	-0.726552	1.17062	0.296798	0.585897
REACTOME_RIG_I_MDA5_MEDIATED_INDUCTION_OF_IFN_ALPHA_BETA_PATHWAYS.3189	ENSDARG00000061222_uba7	ENSG00000182179_UBA7	-1.51785	1.39585	1.49721	0.221101
REACTOME_RIG_I_MDA5_MEDIATED_INDUCTION_OF_IFN_ALPHA_BETA_PATHWAYS.3643	ENSDARG00000069012_ifnphi2	ENSG00000228083_IFNA14	-0.165843	-1.45421	1.7545	0.185312
REACTOME_RIG_I_MDA5_MEDIATED_INDUCTION_OF_IFN_ALPHA_BETA_PATHWAYS.3644	ENSDARG00000069012_ifnphi2	ENSG00000236637_IFNA4	-0.165843	-1.45421	1.7545	0.185312
REACTOME_RIG_I_MDA5_MEDIATED_INDUCTION_OF_IFN_ALPHA_BETA_PATHWAYS.3645	ENSDARG00000069012_ifnphi2	ENSG00000147885_IFNA16	-0.165843	-1.45421	1.7545	0.185312
REACTOME_RIG_I_MDA5_MEDIATED_INDUCTION_OF_IFN_ALPHA_BETA_PATHWAYS.3646	ENSDARG00000069012_ifnphi2	ENSG00000188379_IFNA2	-0.165843	-1.45421	1.7545	0.185312
REACTOME_RIG_I_MDA5_MEDIATED_INDUCTION_OF_IFN_ALPHA_BETA_PATHWAYS.3647	ENSDARG00000069012_ifnphi2	ENSG00000120235_IFNA6	-0.165843	-1.45421	1.7545	0.185312
REACTOME_RIG_I_MDA5_MEDIATED_INDUCTION_OF_IFN_ALPHA_BETA_PATHWAYS.3651	ENSDARG00000069012_ifnphi2	ENSG00000234829_IFNA17	-0.165843	-1.45421	1.7545	0.185312
REACTOME_RIG_I_MDA5_MEDIATED_INDUCTION_OF_IFN_ALPHA_BETA_PATHWAYS.3653	ENSDARG00000069012_ifnphi2	ENSG00000197919_IFNA1	-0.165843	-1.45421	1.7545	0.185312
REACTOME_RIG_I_MDA5_MEDIATED_INDUCTION_OF_IFN_ALPHA_BETA_PATHWAYS.3654	ENSDARG00000069012_ifnphi2	ENSG00000171855_IFNB1	-0.165843	-1.45421	1.7545	0.185312
REACTOME_RIG_I_MDA5_MEDIATED_INDUCTION_OF_IFN_ALPHA_BETA_PATHWAYS.3655	ENSDARG00000069012_ifnphi2	ENSG00000186803_IFNA10	-0.165843	-1.45421	1.7545	0.185312
REACTOME_RIG_I_MDA5_MEDIATED_INDUCTION_OF_IFN_ALPHA_BETA_PATHWAYS.3656	ENSDARG00000069012_ifnphi2	ENSG00000147873_IFNA5	-0.165843	-1.45421	1.7545	0.185312
REACTOME_RIG_I_MDA5_MEDIATED_INDUCTION_OF_IFN_ALPHA_BETA_PATHWAYS.3657	ENSDARG00000069012_ifnphi2	ENSG00000137080_IFNA21	-0.165843	-1.45421	1.7545	0.185312
REACTOME_RIG_I_MDA5_MEDIATED_INDUCTION_OF_IFN_ALPHA_BETA_PATHWAYS.3658	ENSDARG00000069012_ifnphi2	ENSG00000120242_IFNA8	-0.165843	-1.45421	1.7545	0.185312
REACTOME_RIG_I_MDA5_MEDIATED_INDUCTION_OF_IFN_ALPHA_BETA_PATHWAYS.3659	ENSDARG00000069012_ifnphi2	ENSG00000214042_IFNA7	-0.165843	-1.45421	1.7545	0.185312
REACTOME_RIG_I_MDA5_MEDIATED_INDUCTION_OF_IFN_ALPHA_BETA_PATHWAYS.3699	ENSDARG00000069733_mavs	ENSG00000088888_MAVS	2.08304	4.9601	0.594979	0.4405
REACTOME_RIG_I_MDA5_MEDIATED_INDUCTION_OF_IFN_ALPHA_BETA_PATHWAYS.3783	ENSDARG00000070484_zgc:195001	ENSG00000181481_RNF135	-0.249718	2.19636	0.014475	0.904236
REACTOME_RIG_I_MDA5_MEDIATED_INDUCTION_OF_IFN_ALPHA_BETA_PATHWAYS.3895	ENSDARG00000073724_nlrx1	ENSG00000160703_NLRX1	-1.77376	2.38084	0.70357	0.401587
REACTOME_RIG_I_MDA5_MEDIATED_INDUCTION_OF_IFN_ALPHA_BETA_PATHWAYS.3924	ENSDARG00000074052_si:ch211-281g13.5	ENSG00000138646_HERC5	0	-2.14497	0	1
REACTOME_RIG_I_MDA5_MEDIATED_INDUCTION_OF_IFN_ALPHA_BETA_PATHWAYS.4591	ENSDARG00000079123_ikbkb	ENSG00000104365_IKBKB	2.92347	2.93924	5.79172	0.0161019
REACTOME_RIG_I_MDA5_MEDIATED_INDUCTION_OF_IFN_ALPHA_BETA_PATHWAYS.5178	ENSDARG00000098405_map3k1	ENSG00000095015_MAP3K1	0	-2.14497	0	1
REACTOME_RIG_I_MDA5_MEDIATED_INDUCTION_OF_IFN_ALPHA_BETA_PATHWAYS.5250	ENSDARG00000099039_pcbp2	ENSG00000197111_PCBP2	0.886431	1.32335	0.352095	0.55293
REACTOME_RIG_I_MDA5_MEDIATED_INDUCTION_OF_IFN_ALPHA_BETA_PATHWAYS.5309	ENSDARG00000099749_ube2d2l	ENSG00000131508_UBE2D2	-1.04141	0.590192	1.86897	0.171593
REACTOME_RIG_I_MDA5_MEDIATED_INDUCTION_OF_IFN_ALPHA_BETA_PATHWAYS.5419	ENSDARG00000100666_ep300a	ENSG00000100393_EP300	0.586285	0.797915	0.206078	0.649859
REACTOME_RIG_I_MDA5_MEDIATED_INDUCTION_OF_IFN_ALPHA_BETA_PATHWAYS.5553	ENSDARG00000101915_pin1	ENSG00000127445_PIN1	-1.51304	1.2174	3.78607	0.0516809
REACTOME_RIG_I_MDA5_MEDIATED_INDUCTION_OF_IFN_ALPHA_BETA_PATHWAYS.5580	ENSDARG00000102199_SIKE1	ENSG00000052723_SIKE1	0	-2.14497	0	1
REACTOME_RIG_I_MDA5_MEDIATED_INDUCTION_OF_IFN_ALPHA_BETA_PATHWAYS.5690	ENSDARG00000103095_tbk1	ENSG00000183735_TBK1	-0.894536	0.265257	3.30279	0.0691624
REACTOME_RIG_I_MDA5_MEDIATED_INDUCTION_OF_IFN_ALPHA_BETA_PATHWAYS.5863	ENSDARG00000104279_appa	ENSG00000142192_APP	0.122999	1.40744	0.005378	0.94154
REACTOME_RIG_I_MDA5_MEDIATED_INDUCTION_OF_IFN_ALPHA_BETA_PATHWAYS.5895	ENSDARG00000104609_crebbpa	ENSG00000005339_CREBBP	1.40031	1.14442	2.56148	0.109496
REACTOME_RIG_I_MDA5_MEDIATED_INDUCTION_OF_IFN_ALPHA_BETA_PATHWAYS.6041	ENSDARG00000112452_crebbpb	ENSG00000005339_CREBBP	1.51465	2.76533	0.525394	0.46855
REACTOME_GLUCURONIDATION.302	ENSDARG00000006220_ugt1a7	ENSG00000241635_UGT1A1	0	-2.14497	0	1
REACTOME_GLUCURONIDATION.5838	ENSDARG00000104203_ugt5b5	ENSG00000213759_UGT2B11	0.613725	2.25461	0.07167	0.788921
REACTOME_GLUCURONIDATION.5839	ENSDARG00000104203_ugt5b5	ENSG00000244122_UGT1A7	0.613725	2.25461	0.07167	0.788921
REACTOME_GLUCURONIDATION.5841	ENSDARG00000104203_ugt5b5	ENSG00000156096_UGT2B4	0.613725	2.25461	0.07167	0.788921
REACTOME_GLUCURONIDATION.5842	ENSDARG00000104203_ugt5b5	ENSG00000109181_UGT2B10	0.613725	2.25461	0.07167	0.788921
REACTOME_GLUCURONIDATION.5843	ENSDARG00000104203_ugt5b5	ENSG00000197888_UGT2B17	0.613725	2.25461	0.07167	0.788921
REACTOME_GLUCURONIDATION.5844	ENSDARG00000104203_ugt5b5	ENSG00000171234_UGT2B7	0.613725	2.25461	0.07167	0.788921
REACTOME_GLUCURONIDATION.5845	ENSDARG00000104203_ugt5b5	ENSG00000167165_UGT1A6	0.613725	2.25461	0.07167	0.788921
REACTOME_GLUCURONIDATION.5846	ENSDARG00000104203_ugt5b5	ENSG00000135226_UGT2B28	0.613725	2.25461	0.07167	0.788921
REACTOME_GLUCURONIDATION.5847	ENSDARG00000104203_ugt5b5	ENSG00000243135_UGT1A3	0.613725	2.25461	0.07167	0.788921
REACTOME_GLUCURONIDATION.5850	ENSDARG00000104203_ugt5b5	ENSG00000241119_UGT1A9	0.613725	2.25461	0.07167	0.788921
REACTOME_GLUCURONIDATION.5852	ENSDARG00000104203_ugt5b5	ENSG00000242366_UGT1A8	0.613725	2.25461	0.07167	0.788921
REACTOME_GLUCURONIDATION.5853	ENSDARG00000104203_ugt5b5	ENSG00000173610_UGT2A1	0.613725	2.25461	0.07167	0.788921
REACTOME_GLUCURONIDATION.5854	ENSDARG00000104203_ugt5b5	ENSG00000244474_UGT1A4	0.613725	2.25461	0.07167	0.788921
REACTOME_GLUCURONIDATION.5855	ENSDARG00000104203_ugt5b5	ENSG00000240224_UGT1A5	0.613725	2.25461	0.07167	0.788921
